# Supplementary material for: Badapple: promiscuity patterns from noisy evidence
Source: J Cheminform. 2016 May 28;8:29. doi: 10.1186/s13321-016-0137-3 (PMC4884375; doi:10.1186/s13321-016-0137-3)
Supplement: Supplementary file 2 — 10.1186/s13321-016-0137-3 Supplementary files. [file 13321_2016_137_MOESM2_ESM.zip]

Archive with 10 entries (9 files):
- SupplementaryMaterial/
- SupplementaryMaterial/badapple_analysis.R
- SupplementaryMaterial/badapple_bard1_scaf_scores.csv
- SupplementaryMaterial/badapple_bard2_scaf_scores.csv
- SupplementaryMaterial/badapple_formula.R
- SupplementaryMaterial/badapple_pc1_scaf_scores.csv
- SupplementaryMaterial/badapple_pc2_scaf_scores.csv
- SupplementaryMaterial/lipinsky_scafs_comments.csv
- SupplementaryMaterial/lipinsky_scafs_comments.xlsx
- SupplementaryMaterial/README.txt
