# Supplementary material for: Badapple: promiscuity patterns from noisy evidence
Source: J Cheminform. 2016 May 28;8:29. doi: 10.1186/s13321-016-0137-3 (PMC4884375; doi:10.1186/s13321-016-0137-3)
Supplement: Supplementary file 2 — 10.1186/s13321-016-0137-3 Supplementary files. [file 13321_2016_137_MOESM2_ESM.zip › SupplementaryMaterial/badapple_bard1_scaf_scores.csv]

smiles	scafid	cTotal	cTested	cActive	sTotal	sTested	sActive	aTested	aActive	wTested	wActive	pScore	inDrug
c1ccc(cc1)CC1CCN(CC1)Cc1nnn[nH]1	1	10	10	10	14	13	12	526	21	4849	38	12.00	0
c1nnn[nH]1	2	4749	4689	2938	5933	5243	3136	527	435	1803558	9395	138.00	1
N1CCC(CC1)Cc1ccccc1	3	912	791	544	1006	840	559	527	289	296816	1925	126.00	1
C1CCCNC1	4	31800	30881	18582	35884	32346	18962	527	500	11334001	55290	145.00	1
C1CCN(CC1)Cc1nnn[nH]1	5	298	298	199	363	330	210	527	143	101982	569	51.00	0
c1ccc(cc1)C1CCN(CC1)Cc1nnn[nH]1	6	14	14	8	18	14	8	526	7	6646	9	0.00	0
N1CCC(CC1)c1ccccc1	7	378	337	194	427	358	204	527	182	117701	586	52.00	1
O=C(CN1CCCCCC1)NCCc1ccccc1	8	2	2	1	3	2	1	518	3	914	3	0.00	0
C1CCCCNC1	9	2468	2455	1538	2745	2550	1563	527	421	870095	5505	166.00	1
O=C(C(c1ccccc1)N1CCOCC1)c1ccccc1	10	4	4	3	5	4	3	516	4	1991	4	0.00	0
O1CCN(CC1)Cc1ccccc1	11	681	679	383	729	694	386	527	247	204753	1146	78.00	1
C1CNCCO1	12	21263	20799	12468	24800	21988	12739	527	498	7741064	38768	147.00	1
O=C(c1ccccc1)CN1CCOCC1	13	20	20	12	23	20	12	526	17	6836	28	3.00	0
O=C(c1ccccc1)Cc1ccccc1	14	143	141	96	149	142	96	526	159	50167	528	112.00	0
C1COc2c(O1)cccc2	15	4489	4421	3024	5293	4721	3094	527	457	1667493	12917	236.00	1
O=C(Nc1ccccc1)CCN1CCNCC1	16	154	154	94	184	161	96	526	72	64864	188	12.00	0
N1CCNCC1	17	28860	28042	18495	34456	30301	19151	527	501	10618131	59245	180.00	1
C1CCC2C(C1)C(CCN2)c1ccccc1	18	5	5	3	6	5	3	518	8	2230	8	1.00	0
C1CCC2C(C1)NCCC2	19	11	11	8	12	11	8	526	21	4613	23	5.00	0
O=C(CN1CCCC1)NCC1(CCCC1)c1ccccc1	20	1	1	1	2	2	1	503	3	504	3	0.00	0
C1CCC(C1)c1ccccc1	21	233	233	173	262	242	179	526	157	91179	490	62.00	1
C1CCCC1	22	5742	5471	3080	6583	5796	3171	527	451	1940681	8724	113.00	1
C1CCCN1	23	10107	9737	5464	11165	10085	5540	527	480	3250914	17889	148.00	1
O=C(CN1CCCC1)NCC1CCCC1	24	1	1	1	2	2	1	503	3	504	3	0.00	0
C1CCN(CC1)c1nc(NCc2ccco2)c2c(n1)cccc2	25	1	1	1	1	1	1	510	14	511	14	6.00	0
c1coc(c1)CNc1ncnc2c1cccc2	26	36	36	34	38	38	35	526	122	13847	313	237.00	0
c1ccc2c(c1)ncnc2	27	1478	1420	1176	1627	1475	1197	527	411	560588	6188	374.00	1
c1ccco1	28	25403	24834	18308	29973	26847	18949	527	508	9972203	93128	341.00	1
C1CCN(CC1)c1ncc2c(n1)cccc2	29	10	10	9	12	10	9	519	42	4665	57	35.00	0
O=C(c1ccco1)Nc1[nH]n2c(=NC(=CC2c2ccccc2)c2ccccc2)n1	30	1	1	1	2	2	1	507	12	509	12	3.00	0
O=C(c1ccco1)Nc1[nH]n2c(=NC(=CC2)c2ccccc2)n1	31	1	1	1	2	2	1	507	12	509	12	3.00	0
O=C(c1ccco1)Nc1[nH]n2c(=NC=CC2)n1	32	1	1	1	2	2	1	507	12	509	12	3.00	0
C1=CCn2c(=N1)nc[nH]2	33	292	292	203	412	344	225	527	210	134192	962	99.00	0
c1ccc(cc1)C1=CCn2c(=N1)nc[nH]2	34	64	64	57	87	84	70	527	126	25493	553	222.00	0
O=C(c1ccco1)Nc1[nH]n2c(=NC=CC2c2ccccc2)n1	35	1	1	1	2	2	1	507	12	509	12	3.00	0
c1ccc(cc1)C1C=CN=c2n1[nH]cn2	36	208	208	145	308	251	163	527	173	95276	660	78.00	0
c1ccc(cc1)C1=CC(n2c(=N1)nc[nH]2)c1ccccc1	37	50	50	44	70	67	54	526	92	19836	344	124.00	0
c1ccc(cc1)CNc1ncc([nH]1)c1ccccc1	38	36	36	36	36	36	36	525	47	13553	196	63.00	0
c1ccc(cc1)CNc1ncc[nH]1	39	42	42	42	43	43	42	525	58	16471	262	85.00	0
c1ncc[nH]1	40	4819	4763	2882	5164	4913	2933	528	458	1595011	9869	172.00	1
c1ccc(cc1)c1cnc[nH]1	41	564	554	278	612	579	286	527	242	126425	1316	126.00	0
O=C(c1ccccc1)NCCNC1CCNCC1	42	7	7	7	9	7	7	514	9	2540	31	7.00	0
O=C(N(c1ccccc1)Cc1ccncc1)CNC(=O)c1ccco1	43	35	35	10	39	37	10	518	11	13420	15	0.00	0
O=C(NCc1ccncc1)CNC(=O)c1ccco1	44	42	42	17	52	48	18	526	21	16903	28	1.00	0
c1cccnc1	45	30472	29902	19792	33563	30987	20074	527	505	11603660	78887	226.00	1
O=C(Nc1ccccc1)CNC(=O)c1ccco1	46	216	216	79	266	232	81	526	68	80075	140	4.00	0
c1ccc(cc1)NCc1ccncc1	47	211	211	98	252	225	98	527	104	82086	216	11.00	0
O=C1NC(=Nc2ccccc2)SC(C1)C(=O)Nc1ccccc1	48	13	13	8	18	13	8	526	17	6248	20	2.00	0
O=C1CCSC(=Nc2ccccc2)N1	49	53	53	33	73	58	34	526	45	25183	67	6.00	0
O=C1CCSC(=N)N1	50	73	73	50	99	82	51	527	55	34778	98	9.00	0
O=C1NC(=N)SC(C1)C(=O)Nc1ccccc1	51	30	30	22	41	34	22	526	26	14318	43	4.00	0
c1ccc(cc1)Cn1nnnc1CN1CCN(CC1)c1ccc2c(n1)cccc2	52	1	1	1	1	1	1	509	7	509	7	1.00	0
c1ccc2c(c1)nccc2	53	6047	5904	4678	6632	6150	4757	527	487	2253591	26808	456.00	1
N1CCN(CC1)Cc1nnnn1Cc1ccccc1	54	87	87	70	136	119	84	527	94	37989	229	39.00	0
c1ccc(cc1)Cn1cnnn1	55	348	341	234	483	413	266	527	193	130948	742	71.00	0
N1CCN(CC1)Cc1nnn[nH]1	56	710	710	477	1020	884	543	527	213	257866	1405	72.00	0
N1CCN(CC1)c1ccc2c(n1)cccc2	57	150	144	127	173	152	130	527	180	59381	594	153.00	0
n1nnc([nH]1)CN1CCN(CC1)c1ccc2c(n1)cccc2	58	5	5	5	6	6	6	524	13	2455	18	6.00	0
O=C1NCC(=O)N1CCCOC1CCCCC1	59	1	1	0	1	1	0	505	0	506	0	0.00	0
O=C1NCC(=O)N1	60	1525	1515	666	1726	1553	674	527	290	532589	1429	34.00	1
C1CCCCC1	61	12579	12242	7224	14196	12817	7356	527	482	4382640	22809	146.00	1
C1CC1c1cc[nH+]cc1	62	1	1	0	1	1	0	508	0	508	0	0.00	0
C1CC1	63	6778	6380	3324	7157	6524	3352	527	450	2025328	9993	116.00	1
c1ccc[nH+]c1	64	1001	987	693	1057	1006	703	527	363	377876	4365	298.00	1
O=C(c1ccccc1)Nc1nncs1	65	639	637	474	708	662	483	527	288	250780	1782	151.00	0
s1cnnc1	66	5422	5356	3664	6076	5590	3732	527	456	2181638	13428	191.00	1
O=C(c1ccccc1)Cn1nnc(n1)c1ccccc1	67	20	17	17	22	17	17	518	32	8244	44	14.00	0
O=C(c1ccccc1)Cn1nncn1	68	23	20	19	25	20	19	526	33	9538	53	15.00	0
n1ncn[nH]1	69	1396	1363	965	1707	1479	992	527	342	601987	3131	121.00	1
c1ccc(cc1)c1n[nH]nn1	70	738	722	504	943	803	525	527	271	320068	1409	79.00	0
c1ccc(cc1)c1nnc(o1)CSc1nnc2c(n1)[nH]c1c2cccc1	71	5	5	5	6	5	5	518	10	2178	12	3.00	0
c1nnc(o1)CSc1nnc2c(n1)[nH]c1c2cccc1	72	5	5	5	6	5	5	518	10	2178	12	3.00	0
o1cnnc1	73	4151	4065	2949	5057	4447	3061	527	454	1706578	12342	230.00	1
c1ccc2c(c1)[nH]c1c2nncn1	74	254	248	205	300	266	208	526	223	99811	822	144.00	0
c1ccc(cc1)c1nnco1	75	1795	1760	1374	2246	1968	1441	527	416	722988	6589	282.00	1
N1CCN(CC1)C(c1nnn[nH]1)c1ccccc1	76	276	276	185	424	372	219	527	127	100214	544	40.00	0
N1CCN(CC1)Cc1ccccc1	77	3288	3219	2202	3918	3498	2294	527	396	1218727	7615	165.00	1
c1ccc(cc1)Cc1nnn[nH]1	78	467	467	321	665	590	361	527	171	166407	1029	65.00	0
O=C(Nc1ccccc1)CSc1nnc(n1Cc1ccco1)CSc1ncccn1	79	5	5	5	10	10	7	525	8	2547	11	1.00	0
c1cnc(nc1)SCc1nncn1Cc1ccco1	80	11	11	8	20	19	10	526	12	5519	17	1.00	0
c1coc(c1)Cn1cnnc1	81	292	220	184	447	288	205	527	151	106447	702	71.00	0
[nH]1cnnc1	82	7771	7201	4399	10067	7971	4580	527	446	3136273	12025	100.00	1
c1ccncn1	83	5915	5772	3930	6573	6002	3997	527	478	2324826	16766	234.00	1
c1cnc(nc1)SCc1nnc[nH]1	84	50	50	29	76	64	33	527	39	23595	57	4.00	0
O=C(Nc1ccccc1)CSc1nncn1Cc1ccco1	85	96	54	44	139	77	51	527	46	26260	104	11.00	0
O=C(Nc1ccccc1)CSc1nnc[nH]1	86	1459	1254	681	1967	1429	719	527	261	532312	1411	35.00	0
O=C(Nc1ccccc1)CSc1nnc([nH]1)CSc1ncccn1	87	6	6	5	12	11	7	525	8	3062	11	1.00	0
n1cncnc1	88	1890	1849	1371	2201	1952	1395	527	391	769101	4911	181.00	1
O=C(Nc1nc2c(s1)CCCC2)CSc1nnnn1c1ccc2c(c1)OCCO2	89	1	1	1	2	1	1	509	6	510	6	1.00	0
C1CCc2c(C1)scn2	90	173	170	155	210	183	159	527	218	77838	1067	260.00	1
C1COc2c(O1)cc(cc2)n1cnnn1	91	134	131	41	143	134	41	526	47	12618	120	13.00	0
O=C(Nc1nc2c(s1)CCCC2)CSc1nnn[nH]1	92	7	7	6	11	8	6	516	23	3372	29	10.00	0
O=C(Nc1cc2c(s1)CCCC2)CSc1nc2ccccc2c(=O)n1Cc1ccco1	93	1	1	1	2	2	1	441	4	441	4	0.00	0
C1CCc2c(C1)scc2	94	866	832	735	1032	885	757	527	388	352947	3411	326.00	0
O=c1n(cnc2c1cccc2)Cc1ccco1	95	70	69	60	112	88	64	526	104	31229	222	52.00	0
O=c1[nH]cnc2c1cccc2	96	2379	2336	1598	2946	2533	1658	527	414	981053	5564	156.00	1
O=C(Nc1cc2c(s1)CCCC2)CSc1nc2ccccc2c(=O)[nH]1	97	2	2	2	3	3	2	442	10	668	10	3.00	0
O=c1[nH]c(=O)c2c([nH]1)nc1n2CCO1	98	14	14	5	14	14	5	526	5	5592	6	0.00	0
O=c1[nH]c2ccccc2cc1C(c1nnnn1C1CCCCC1)NC1CCCCC1	99	1	1	1	1	1	1	495	4	495	4	0.00	0
O=c1[nH]c2ccccc2cc1Cc1nnnn1C1CCCCC1	100	10	10	10	18	17	15	525	22	4851	28	9.00	0
C1CCC(CC1)n1cnnn1	101	176	172	132	230	197	145	527	136	66397	382	57.00	1
O=c1ccc2c([nH]1)cccc2	102	2436	2398	1775	3058	2721	1898	527	408	1034810	5734	160.00	1
O=c1[nH]c2ccccc2cc1Cc1nnn[nH]1	103	143	142	130	253	216	161	526	141	68614	532	81.00	0
C1CCC(CC1)NCc1nnnn1C1CCCCC1	104	2	2	2	2	2	2	514	10	969	11	3.00	0
C1CCC(CC1)NCc1nnn[nH]1	105	16	16	16	26	25	20	526	81	7763	147	108.00	0
O=c1[nH]c2ccccc2cc1CNC1CCCCC1	106	28	28	24	44	39	29	526	84	13907	151	63.00	0
O=c1[nH]c2ccccc2cc1C(c1nnn[nH]1)NC1CCCCC1	107	3	3	3	4	4	3	525	5	1517	7	0.00	0
c1ccc(cc1)Nc1ccc(nn1)c1ccccc1	108	17	17	16	19	19	17	526	48	8081	103	47.00	0
c1ccc(cc1)c1cccnn1	109	312	311	271	326	316	273	527	207	118949	1250	189.00	1
c1ccnnc1	110	812	803	667	848	810	670	527	311	320384	2907	237.00	1
c1ccc(cc1)Nc1cccnn1	111	39	39	35	42	41	36	527	82	17687	201	77.00	0
O=C1Nc2cc3OCCOc3cc2C(C1)c1ccccc1	112	7	7	7	11	8	7	526	32	3526	66	37.00	0
O=C1CCc2c(N1)cc1c(c2)OCCO1	113	13	13	12	17	14	12	527	38	6584	75	30.00	0
O=S(CC(=O)N(C1CCCC1)CC(=O)NC1CCCC1)CC(=O)Nc1ccccc1	114	1	1	1	2	1	1	506	2	508	2	0.00	0
O=C(CS(=O)CC(=O)NC1CCCC1)Nc1ccccc1	115	4	4	2	7	4	2	516	3	1732	3	0.00	0
O=S(CC(=O)Nc1ccccc1)CC(=O)NCC(=O)NC1CCCC1	116	11	11	5	19	13	5	518	6	5093	7	0.00	0
O=C(NC1CCCC1)CNC1CCCC1	117	22	22	16	28	23	16	518	28	9569	30	5.00	0
O=C(C1CCCN(C1)S(=O)(=O)c1ccc(cc1)n1cnnn1)NCC1CC1	118	1	1	0	1	1	0	506	0	506	0	0.00	0
O=S(=O)(c1ccc(cc1)n1cnnn1)N1CCCCC1	119	72	72	29	86	79	30	526	40	29236	51	2.00	0
c1ccc(cc1)n1cnnn1	120	1884	1866	1135	2240	1990	1170	527	374	720469	3371	104.00	1
O=S(=O)(c1ccccc1)N1CCCCC1	121	4450	4331	2444	5189	4536	2496	527	417	1522360	6333	97.00	0
O=C(C1CCCNC1)NCC1CC1	122	1	1	0	1	1	0	506	0	506	0	0.00	0
O=C(C1CCCN(C1)S(=O)(=O)c1ccccc1)NCC1CC1	123	1	1	0	1	1	0	506	0	506	0	0.00	0
O=C(Nc1cccc2c1nccc2)COc1ccccc1	124	1	1	1	2	1	1	504	3	504	3	0.00	0
O=C(N1CCCC1C(=O)Nc1ccccc1)NC1CCCCC1	125	20	19	4	20	19	4	517	5	7874	5	0.00	0
O=C(N1CCCC1)NC1CCCCC1	126	36	35	10	39	35	10	526	15	15198	17	0.00	0
O=C(C1CCCN1)Nc1ccccc1	127	380	357	173	432	372	174	527	121	131487	283	12.00	1
O=C1N(c2ccccc2)C(Nc2c1cccc2)c1ccccc1	128	34	34	33	41	38	33	526	49	15228	146	38.00	0
O=C1NC(Nc2c1cccc2)c1ccccc1	129	172	172	151	189	180	153	527	154	71194	559	102.00	1
O=C1NCNc2c1cccc2	130	295	295	257	322	304	260	527	209	122213	974	143.00	1
O=C1N(CNc2c1cccc2)c1ccccc1	131	54	54	51	63	58	51	526	65	23687	204	47.00	1
N1C=CC2=CCCC(C2C1)c1ccccc1	132	3	3	3	4	3	3	510	22	1425	37	26.00	0
C1CC=C2C(C1)CNC=C2	133	3	3	3	4	3	3	510	22	1425	37	26.00	0
N=c1ccc2c(n1Cc1cccnc1)nc1n(c2=O)cccc1	134	26	18	15	36	23	18	526	35	5899	88	35.00	0
N=c1ccc2c([nH]1)nc1n(c2=O)cccc1	135	451	370	349	592	443	393	527	237	133986	2524	400.00	0
O=C(N1CCN(CC1)c1ccnc2n1ncn2)Cc1cccs1	136	1	1	1	1	1	1	480	4	481	4	0.00	0
c1ccn2c(n1)ncn2	137	1035	1006	624	1187	1050	632	527	301	426783	1645	71.00	1
O=C(N1CCNCC1)Cc1cccs1	138	36	35	24	37	36	25	518	47	13279	67	15.00	0
c1cccs1	139	19505	19071	13470	21969	19950	13726	527	500	7473879	61064	286.00	1
N1CCN(CC1)c1ccnc2n1ncn2	140	42	38	27	53	45	28	526	69	18337	105	23.00	0
O=C(c1[nH]n2c(=NC(CC2)c2ccccc2)c1)NCc1c[nH]nc1	141	5	5	5	10	9	8	525	16	2556	23	8.00	0
O=C(c1[nH]n2c(=NCCC2)c1)NCc1c[nH]nc1	142	12	12	12	22	18	17	526	25	6025	47	15.00	0
C1CCn2c(=N1)cc[nH]2	143	150	150	94	243	194	106	527	115	73123	254	21.00	0
c1ccn[nH]1	144	11691	11458	7694	12707	11857	7795	527	489	4603201	28244	201.00	1
c1ccc(cc1)C1CCn2c(=N1)cc[nH]2	145	80	80	43	133	102	50	526	67	38880	100	8.00	0
O=C(Nc1ccccc1)CSc1nc2c([nH]1)nccc2	146	12	12	11	16	13	11	526	23	5680	28	7.00	0
c1cnc2c(c1)nc[nH]2	147	110	105	76	138	109	78	526	105	47109	174	27.00	0
O=C(c1ccccc1)Nc1ccc(cc1)S(=O)(=O)NCc1ccco1	148	6	6	6	8	7	7	518	17	2717	23	9.00	0
O=S(=O)(c1ccccc1)NCc1ccco1	149	328	327	227	416	363	236	527	202	132502	667	66.00	0
O=C(c1ccccc1)Nc1ccccc1	150	6230	6147	4513	6988	6386	4574	527	457	2394193	16625	231.00	1
O=C(NCc1n[nH]c(=O)c2c1cccc2)CSc1nc2c(o1)cccc2	151	1	1	1	1	1	1	499	1	499	1	0.00	0
O=c1[nH]ncc2c1cccc2	152	1421	1398	932	1692	1471	945	527	367	545464	2505	110.00	1
c1ccc2c(c1)ocn2	153	1125	1091	888	1290	1151	909	527	389	448305	5401	376.00	1
O=C(Cn1nnc(n1)c1cccs1)OC1CCCCC1	154	1	1	1	1	1	1	517	2	517	2	0.00	0
c1csc(c1)c1n[nH]nn1	155	78	70	54	112	84	57	526	70	33371	133	18.00	0
O=C(Cn1nncn1)OC1CCCCC1	156	3	3	3	3	3	3	521	6	1534	7	1.00	0
O=C(N1CCOCC1)CSc1nnnn1c1cccc2c1CCCC2	157	1	1	1	1	1	1	496	4	498	4	0.00	0
C1CCc2c(C1)cccc2	158	717	704	448	824	748	457	527	294	272412	1481	99.00	1
O=C(N1CCOCC1)CSc1nnn[nH]1	159	13	13	7	14	13	7	527	13	6247	15	1.00	0
C1CCc2c(C1)c(ccc2)n1cnnn1	160	5	5	5	5	5	5	511	12	2360	16	4.00	0
O=C(COc1ccccc1)NCCCn1cncc1	161	19	19	11	20	19	11	518	15	7481	17	1.00	0
c1ccc(cc1)Cn1nnnc1CN1CCC(CC1)c1ccccc1	162	8	8	4	10	8	4	525	4	3818	5	0.00	0
C1CCN(CC1)Cc1nnnn1Cc1ccccc1	163	59	59	43	75	65	45	526	58	23223	129	21.00	0
c1ccc(cc1)C(c1[nH]nnn1)N(Cc1cccs1)Cc1ccco1	164	2	2	2	4	4	3	512	14	976	21	10.00	0
c1coc(c1)CN(Cc1[nH]nnn1)Cc1cccs1	165	9	9	9	17	15	11	526	26	4519	43	14.00	0
c1coc(c1)CNCc1cccs1	166	71	71	61	105	90	65	526	86	30542	210	41.00	0
c1csc(c1)CNCc1[nH]nnn1	167	39	39	38	73	63	48	526	89	18355	180	64.00	0
c1coc(c1)CNCc1[nH]nnn1	168	57	57	56	98	87	69	526	111	27788	326	101.00	0
c1ccc(cc1)CN(Cc1cccs1)Cc1ccco1	169	4	4	4	8	7	6	516	21	1990	37	21.00	0
c1ccc(cc1)CNCc1cccs1	170	103	103	77	143	119	83	526	109	46210	311	50.00	0
c1ccc(cc1)CNCc1ccco1	171	211	211	161	316	251	169	527	158	91588	583	68.00	0
c1ccc(cc1)C(c1nnn[nH]1)NCc1cccs1	172	2	2	2	4	4	3	512	14	976	21	10.00	0
c1ccc(cc1)C(c1nnn[nH]1)NCc1ccco1	173	10	10	10	18	16	12	517	38	4727	92	45.00	0
c1ccc(cc1)Cn1nncc1	174	743	289	122	781	296	122	526	128	67274	405	31.00	1
c1cnn[nH]1	175	2879	2269	1160	3022	2330	1165	527	354	613403	3422	100.00	1
O=c1ccc2c(o1)cccc2	176	3137	3080	2370	3422	3171	2394	527	461	1173871	9894	299.00	1
O=C(N1CCCC1)CSc1n[nH]c(n1)c1ccc(cc1)S(=O)(=O)NC1CCCCC1	177	1	1	1	1	1	1	507	5	508	5	0.00	0
O=C(N1CCCC1)CSc1n[nH]c(n1)c1ccccc1	178	4	4	2	4	4	2	512	6	1530	6	0.00	0
O=C(N1CCCC1)CSc1n[nH]cn1	179	6	6	2	6	6	2	512	6	1982	6	0.00	0
c1ncn[nH]1	180	2496	2487	1682	2658	2551	1699	527	418	1001416	6235	176.00	1
c1ccc(cc1)c1ncn[nH]1	181	245	244	177	273	254	177	526	200	99815	773	108.00	1
O=S(=O)(c1ccccc1)NC1CCCCC1	182	288	287	210	374	311	219	527	183	123681	583	61.00	0
O=S(=O)(c1ccc(cc1)c1ncn[nH]1)NC1CCCCC1	183	1	1	1	1	1	1	507	5	508	5	0.00	0
O=C(Cn1c(=O)sc2c1cccc2)Nc1ccc2c(c1)OCCO2	184	1	1	1	2	1	1	503	1	505	1	0.00	0
O=c1sc2c([nH]1)cccc2	185	184	184	113	212	196	115	526	106	88717	254	17.00	1
O=c1ccc(n[nH]1)Oc1ncnc(n1)NCc1ccccc1	186	2	2	2	3	2	2	516	4	1009	4	0.00	0
c1ccc(cc1)CNc1ncncn1	187	50	48	37	59	51	37	526	86	21346	130	36.00	0
O=c1cccn[nH]1	188	919	893	608	980	911	613	527	351	368275	2982	194.00	1
O=c1ccc(n[nH]1)Oc1ncncn1	189	53	53	28	65	57	29	526	37	25465	50	3.00	0
O=C(c1cc2ccccc2[nH]c1=O)Nc1cccnc1	190	3	3	3	5	4	3	512	6	789	6	1.00	0
O=C(CN1C(=O)CC(=Nc2c1cccc2)c1ccccc1)NCc1ccco1	191	1	1	1	2	2	1	519	6	522	6	0.00	0
O=C(CN1C(=O)CC=Nc2c1cccc2)NCc1ccco1	192	1	1	1	2	2	1	519	6	522	6	0.00	0
O=C1CC=Nc2c(N1)cccc2	193	51	51	34	53	52	34	527	63	16578	110	26.00	0
O=C1Nc2ccccc2N=C(C1)c1ccccc1	194	28	28	15	30	29	15	527	26	7941	37	5.00	0
O=C(Nc1ccccc1)CSc1nc2c([nH]1)c(=O)[nH]c(=O)[nH]2	195	43	41	26	59	49	30	526	30	16062	53	5.00	0
O=c1[nH]c(=O)c2c([nH]1)nc[nH]2	196	2152	2115	1358	3017	2445	1413	527	367	890070	3581	86.00	1
O=C(C12OCC3C2CCC3C1)Nc1cccnc1	197	1	1	1	1	1	1	502	1	504	1	0.00	0
C1CC2C3C1CC2OC3	198	14	14	10	14	14	10	526	19	6422	27	4.00	0
O=C(C12CC3CC(C2)CC(C1)C3)N1CCC(CC1)c1cccnc1	199	1	1	0	2	1	0	508	0	508	0	0.00	0
N1CCC(CC1)c1cccnc1	200	21	21	4	22	21	4	526	6	9872	6	0.00	0
C1C2CC3CC1CC(C2)C3	201	1840	1781	1265	2061	1848	1279	527	400	718645	4287	168.00	1
O=C(C12CC3CC(C2)CC(C1)C3)N1CCCCC1	202	6	6	2	7	6	2	517	6	2911	6	0.00	0
c1ccc(cc1)c1nc2c(o1)cccc2	203	216	212	207	261	228	210	527	228	93692	1797	405.00	1
O=C(CSc1nc2ccccc2c(=O)n1c1ccccc1)NCc1ccco1	204	6	6	2	9	6	2	518	4	2823	4	0.00	0
O=C(NCc1ccco1)CSc1nc2ccccc2c(=O)[nH]1	205	20	20	13	31	23	15	527	50	9727	56	16.00	0
O=c1n(cnc2c1cccc2)c1ccccc1	206	524	501	337	634	526	345	527	277	203594	1095	99.00	1
c1ccc(cc1)c1onc2c1cccc2	207	34	33	28	34	33	28	526	56	13818	105	33.00	0
c1ccc2c(c1)noc2	208	35	34	29	35	34	29	526	61	14120	114	39.00	0
O=C1CCCC2=C1C(C=CO2)c1ccoc1	209	5	5	3	5	5	3	525	5	2347	5	0.00	0
O=C1CCCC2=C1CC=CO2	210	147	147	90	185	163	92	527	129	67025	246	26.00	0
O=C(CSc1nnnn1C1CCCCC1)NCCc1ccccc1	211	1	1	1	2	1	1	508	3	510	3	0.00	0
O=C(CSc1nnn[nH]1)NCCc1ccccc1	212	19	19	14	27	21	14	526	15	9033	24	2.00	0
O=C(c1cc2c(s1)n(nc2)c1ccccc1)NCc1ccco1	213	3	3	3	4	4	4	515	11	1439	12	4.00	0
O=C(c1cc2c(s1)[nH]nc2)NCc1ccco1	214	8	8	8	12	12	10	525	38	4002	60	36.00	0
c1cc2c(s1)[nH]nc2	215	187	161	138	250	194	152	527	185	75081	712	137.00	0
c1ccc(cc1)n1ncc2c1scc2	216	79	54	47	108	66	52	526	104	24420	188	61.00	0
O=S(=O)(c1ccc(cc1)S(=O)(=O)N1CCCC1)Nc1cccc2c1nccc2	217	1	1	1	2	2	2	510	20	512	20	20.00	0
O=S(=O)(c1ccccc1)Nc1cccc2c1nccc2	218	13	13	12	16	15	14	518	73	5212	181	195.00	0
O=S(=O)(c1ccccc1)N1CCCC1	219	1865	1842	1062	2216	1959	1084	527	362	661803	2665	82.00	0
O=C(c1nn2c(c1)nc(cc2)c1ccco1)NC12CC3CC(C2)CC(C1)C3	220	1	1	1	1	1	1	497	2	497	2	0.00	0
c1coc(c1)c1ccn2c(n1)ccn2	221	62	62	51	92	80	61	526	86	28584	159	35.00	0
c1ccn2c(n1)ccn2	222	1172	1144	870	1395	1229	894	527	353	455651	3688	211.00	1
O=C(c1nn2c(c1)nccc2)NC12CC3CC(C2)CC(C1)C3	223	1	1	1	1	1	1	497	2	497	2	0.00	0
O=C(c1ccco1)NCCSc1ccccc1	224	2	2	2	2	2	2	514	8	976	8	2.00	0
c1ccc(cc1)c1ccc[nH]1	225	241	234	191	271	242	192	527	206	101392	607	98.00	1
c1ccc[nH]1	226	5875	5772	4159	6696	6110	4261	527	469	2314208	19232	277.00	1
c1ccc(cc1)CSc1nnc2n1cncc2	227	1	1	0	1	1	0	505	0	507	0	0.00	0
c1ncn2c(c1)nnc2	228	21	21	9	23	21	9	526	9	8635	10	0.00	0
O=c1nc(CNCCc2ccccc2)[nH]c2c1cccc2	229	11	11	10	15	11	10	518	15	5389	27	5.00	0
O=c1nc[nH]c2c1cccc2	230	849	826	612	955	855	617	527	316	326012	1929	137.00	1
O=C(NCc1ccco1)CSc1ccc(nn1)c1ccccc1	231	4	4	3	5	4	3	516	9	1930	10	1.00	0
O=C(NCc1ccco1)CSc1cccnn1	232	4	4	3	5	4	3	516	9	1930	10	1.00	0
c1ccc(cc1)c1ncc[nH]1	233	82	82	73	94	89	77	526	147	35322	360	127.00	0
C1CC(C1)c1ccccc1	234	71	69	35	79	69	35	526	55	20366	115	15.00	1
C1CCC1	235	628	603	278	657	611	279	527	225	183233	785	44.00	1
O=C(NCc1ccco1)CSc1nnc2n1cnc1c2c2CCCCc2s1	236	5	5	5	7	6	6	515	18	2224	19	9.00	0
C1CCc2c(C1)c1c(s2)ncn2c1nnc2	237	6	6	5	8	7	6	515	18	2530	19	7.00	0
O=C(C(N(c1cccnc1)C(=O)CNC(=O)c1ccco1)c1cccnc1)NC1CCCCC1	238	1	1	1	1	1	1	518	1	519	1	0.00	0
O=C(N(c1cccnc1)Cc1cccnc1)CNC(=O)c1ccco1	239	1	1	1	1	1	1	518	1	519	1	0.00	0
O=C(Nc1cccnc1)CNC(=O)c1ccco1	240	17	17	3	20	18	3	526	3	6418	3	0.00	0
O=C(NCc1cccnc1)CNC(=O)c1ccco1	241	48	48	11	64	54	11	526	14	18934	16	0.00	0
c1ccc(cn1)NCc1cccnc1	242	2	2	1	2	2	1	521	1	983	1	0.00	0
O=C(CN(c1cccnc1)C(=O)CNC(=O)c1ccco1)NC1CCCCC1	243	6	6	1	7	6	1	526	1	2071	1	0.00	0
O=C(CNC(=O)c1ccco1)NCC(=O)NC1CCCCC1	244	85	85	30	113	99	33	526	33	35031	47	1.00	0
O=C(NC1CCCCC1)CNc1cccnc1	245	15	15	5	16	15	5	526	4	5592	6	0.00	0
O=C(NC(c1cccnc1)C(=O)NC1CCCCC1)CNC(=O)c1ccco1	246	21	21	3	24	22	3	523	3	7952	3	0.00	0
O=C(Cc1cccnc1)NC1CCCCC1	247	48	48	18	61	51	18	526	52	19114	99	9.00	0
O=C(C(c1cccnc1)Nc1cccnc1)NC1CCCCC1	248	1	1	1	1	1	1	518	1	519	1	0.00	0
O=c1[nH]c2ccccc2cc1CN(C1CCCC1)Cc1nnnn1Cc1ccccc1	249	6	6	6	11	10	9	523	21	3012	29	13.00	0
C1CCC(C1)NCc1nnnn1Cc1ccccc1	250	6	6	6	11	10	9	523	21	3012	29	13.00	0
C1CCC(C1)NCc1nnn[nH]1	251	20	20	18	36	30	24	524	45	8915	85	31.00	0
O=c1[nH]c2ccccc2cc1CNCc1nnnn1Cc1ccccc1	252	28	28	25	50	43	34	526	46	13329	99	25.00	0
O=c1[nH]c2ccccc2cc1CNCc1nnn[nH]1	253	161	161	151	289	259	197	526	157	77211	694	108.00	0
O=c1[nH]c2ccccc2cc1CNC1CCCC1	254	30	30	24	48	40	30	526	48	13832	85	20.00	0
O=c1[nH]c2ccccc2cc1CN(C1CCCC1)Cc1nnn[nH]1	255	15	15	14	28	24	20	524	35	6924	62	22.00	0
c1ccc(cc1)Nc1ncnc(n1)CSc1[nH]cnn1	256	9	9	6	11	10	6	518	14	4217	16	2.00	0
c1ccc(cc1)Nc1ncncn1	257	658	655	530	789	696	541	527	306	275907	2478	216.00	1
n1cnc(nc1)CSc1nnc[nH]1	258	12	12	8	15	14	8	526	19	5752	22	3.00	0
c1ccc2c(c1)nc(nc2)C1CC1	259	28	28	22	32	29	22	518	36	10633	55	12.00	0
O=C(c1cccc(c1)n1cnnn1)Nc1ccccc1	260	19	19	11	20	19	11	517	17	5864	28	4.00	0
O=C(c1ccccc1)CSc1nnc(o1)COc1ccccc1	261	9	9	7	14	9	7	518	13	4417	18	3.00	0
O=C(c1ccccc1)CSc1nnco1	262	104	101	86	146	115	90	527	108	46937	256	45.00	0
c1ccc(cc1)OCc1nnco1	263	217	216	152	290	240	160	526	146	90407	393	42.00	0
O=C(c1ccco1)OCc1oc(nc1COC(=O)c1ccco1)c1ccccc1	264	1	1	1	2	1	1	508	3	509	3	0.00	0
O=C(c1ccco1)OCc1ocnc1COC(=O)c1ccco1	265	1	1	1	2	1	1	508	3	509	3	0.00	0
O=C(c1ccco1)OCc1ocnc1	266	1	1	1	2	1	1	508	3	509	3	0.00	0
c1ncco1	267	1871	1862	1536	2340	2068	1594	527	379	777751	5853	223.00	1
O=C(c1ccco1)OCc1cocn1	268	1	1	1	2	1	1	508	3	509	3	0.00	0
O=C(c1ccco1)OCc1cnc(o1)c1ccccc1	269	1	1	1	2	1	1	508	3	509	3	0.00	0
c1ccc(cc1)c1ncco1	270	1126	1119	949	1490	1280	997	527	328	473620	3323	182.00	1
O=C(c1ccco1)OCc1coc(n1)c1ccccc1	271	1	1	1	2	1	1	508	3	509	3	0.00	0
O=C(c1ccc(cc1)S(=O)(=O)N1CCNCC1)Nc1ccccc1	272	6	6	3	6	6	3	522	8	2679	8	0.00	0
O=S(=O)(c1ccccc1)N1CCNCC1	273	3493	3416	1985	4152	3688	2060	527	373	1180494	4773	85.00	1
O=C(c1ccccc1)CSc1nnc(o1)CNc1ccccc1	274	10	10	10	15	12	12	526	34	4823	38	21.00	0
c1ccc(cc1)NCc1nnco1	275	72	72	58	107	80	61	526	78	33560	151	26.00	0
c1ccc2c(c1)scn2	276	3901	3798	3233	4413	4015	3319	527	469	1546138	21697	554.00	1
N1CCN(CC1)c1c2CCCc2nc2n1nc(c2)c1ccccc1	277	3	3	2	5	4	2	517	8	1391	8	1.00	0
c1ccc(cc1)c1cc2n(n1)cc1c(n2)CCC1	278	12	12	10	16	13	10	518	27	5537	39	11.00	0
C1Cc2c(C1)cn1c(n2)ccn1	279	31	31	25	36	32	25	519	57	13858	101	30.00	0
N1CCN(CC1)c1c2CCCc2nc2n1ncc2	280	3	3	2	5	4	2	517	8	1391	8	1.00	0
O=C(c1cc2ccccc2[nH]c1=O)Nc1cnccn1	281	10	8	6	12	9	6	518	23	2811	46	17.00	0
n1ccncc1	282	1604	1562	941	1721	1595	947	527	362	557962	3114	122.00	1
O=C(Nc1ccccc1)CSc1nncn1c1ccccn1	283	14	14	4	14	14	4	516	8	5426	8	0.00	0
c1ccc(nc1)n1cnnc1	284	25	25	11	31	26	11	518	25	10902	29	2.00	0
c1ccc2c(c1)[nH]c1c2cccc1	285	304	285	251	360	314	265	527	284	124550	1392	270.00	1
O=C(c1ccccc1)Oc1cccnc1	286	18	18	14	19	18	14	526	25	8539	29	5.00	0
c1ccc(cc1)c1nccc(c1)c1ccco1	287	10	10	10	11	10	10	516	35	4515	58	34.00	0
c1ccc(cc1)c1ccccn1	288	283	278	217	321	299	229	526	273	111792	1086	205.00	1
n1ccc(cc1)c1ccco1	289	39	39	35	49	44	35	527	96	18037	191	76.00	0
c1ccc(cc1)C(c1nnnn1Cc1ccccc1)N1CCN(CC1)c1nc2c(s1)cccc2	290	4	4	4	10	7	6	518	14	1983	22	8.00	0
N1CCN(CC1)c1nc2c(s1)cccc2	291	135	134	122	178	152	129	527	153	54656	577	136.00	0
c1ccc(cc1)Cn1nnnc1Cc1ccccc1	292	58	58	47	97	82	55	527	61	23338	145	24.00	0
c1ccc(cc1)Cn1nnnc1C(c1ccccc1)N1CCNCC1	293	32	32	24	60	51	31	527	40	14132	83	13.00	0
c1ccc(cc1)Cn1nnnc1CN1CCN(CC1)c1nc2c(s1)cccc2	294	4	4	4	10	7	6	518	14	1983	22	8.00	0
n1nnc([nH]1)CN1CCN(CC1)c1nc2c(s1)cccc2	295	35	35	33	64	49	40	518	61	16260	153	44.00	0
c1ccc(cc1)CN1CCN(CC1)c1nc2c(s1)cccc2	296	14	14	14	31	24	20	518	38	6265	70	31.00	0
c1ccc(cc1)C(c1nnn[nH]1)N1CCN(CC1)c1nc2c(s1)cccc2	297	14	14	14	31	24	20	518	38	6265	70	31.00	0
O=C(Nc1ccccc1)CSc1nnc([nH]1)CNc1ccccc1	298	20	20	12	35	25	13	518	20	9572	27	2.00	0
c1ccc(cc1)NCc1nnc[nH]1	299	151	151	108	232	179	117	526	116	71503	301	32.00	0
O=C1CCCC2=C1C(C=CN2)c1ccc2c(c1)OCO2	300	19	18	15	28	23	17	527	26	8734	33	6.00	0
O=C1CCCC2=C1CC=CN2	301	279	277	218	384	323	229	527	192	130012	710	75.00	0
C1Oc2c(O1)cccc2	302	7847	7685	5192	9274	8262	5362	527	476	2902192	20030	217.00	1
O=C(Nc1cnns1)Nc1ccccc1	303	3	3	3	3	3	3	517	17	1337	17	9.00	0
c1cnns1	304	754	752	351	796	760	352	527	269	294616	1169	50.00	1
O=C(Nc1nocc1)CSc1nc2c([nH]1)cccc2	305	13	13	7	16	14	7	526	6	5606	8	0.00	0
c1ccc2c(c1)[nH]cn2	306	6121	6013	4451	6890	6304	4540	527	482	2444972	23081	334.00	1
c1ccno1	307	8216	8148	5041	9318	8523	5122	527	466	3009198	17156	162.00	1
O=C(c1ccccc1)CN1CCC(CC1)n1nnc2c1cccc2	308	1	1	1	1	1	1	505	2	505	2	0.00	0
c1ccc2c(c1)[nH]nn2	309	778	761	514	1025	881	542	527	311	334598	1758	102.00	1
O=C(c1ccccc1)CN1CCCCC1	310	29	29	19	29	29	19	525	32	10499	63	11.00	0
N1CCC(CC1)n1nnc2c1cccc2	311	115	115	77	150	131	85	526	102	52025	203	25.00	0
O=C(c1nccnc1)Nc1ccc(cc1)N1CCNCC1	312	2	2	2	3	2	2	525	8	825	9	2.00	0
N1CCN(CC1)c1ccccc1	313	10145	9908	7162	12382	10824	7430	527	477	3855020	23806	206.00	1
O=C(c1cnccn1)Nc1ccccc1	314	173	172	118	196	175	118	526	130	69593	367	46.00	0
O=C(CSc1nnc(o1)c1ccccc1)OCc1ccccc1	315	2	2	0	3	2	0	522	0	1008	0	0.00	0
O=C(CSc1nnco1)OCc1ccccc1	316	4	4	1	6	5	1	523	1	1978	1	0.00	0
O=C1N(Cc2nc3c(o2)cccc3)C(=O)c2c1cccc2	317	2	2	1	2	2	1	515	2	962	2	0.00	0
O=C1NC(=O)c2c1cccc2	318	2363	2344	1455	2758	2463	1475	527	402	951546	3913	100.00	1
O=C(Nc1nncs1)CSc1nc2c(n1C1CCCCC1)nccc2	319	1	1	1	1	1	1	509	6	509	6	1.00	0
C1CCC(CC1)n1cnc2c1nccc2	320	7	7	6	11	8	7	523	14	3275	18	4.00	0
O=C(Nc1nncs1)CSc1nc2c([nH]1)nccc2	321	2	2	2	3	2	2	514	9	972	9	2.00	0
O=S(=O)(c1ccccc1)N1CCN(CC1)c1ccc2c(n1)cccc2	322	4	4	4	7	6	4	514	16	1632	22	8.00	0
O=C(CN(C(=O)c1sc2c(c1)CCC2)C1CCCC1)NCc1cccs1	323	1	1	1	1	1	1	507	3	507	3	0.00	0
O=C(CNC(=O)c1sc2c(c1)CCC2)NCc1cccs1	324	2	2	2	2	2	2	510	4	973	5	0.00	0
C1Cc2c(C1)ccs2	325	345	327	293	411	356	304	527	296	139287	1569	287.00	0
O=C(c1sc2c(c1)CCC2)NC1CCCC1	326	1	1	1	1	1	1	507	3	507	3	0.00	0
O=C(NCc1cccs1)CNC1CCCC1	327	1	1	1	1	1	1	507	3	507	3	0.00	0
O=C(c1ccc(nc1)N1CCCCC1)NCC1CCCO1	328	2	2	2	2	2	2	521	9	1030	12	3.00	0
O=C(c1cccnc1)NCC1CCCO1	329	7	7	6	8	7	6	526	13	3283	16	3.00	0
C1CCCO1	330	6316	6229	3361	7439	6634	3468	527	465	2187190	10697	121.00	1
C1CCN(CC1)c1ccccn1	331	147	147	94	156	150	94	527	128	54459	288	42.00	0
O=S(=O)(c1ccc(cc1)n1cnnn1)NC1CCCCC1	332	7	7	6	8	7	6	518	7	3271	7	0.00	0
O=S(=O)(c1ccc(cc1)c1nncn1CC1CCCO1)N1CCOCC1	333	4	4	3	6	5	3	515	4	2037	5	0.00	0
O=S(=O)(c1ccc(cc1)c1[nH]cnn1)N1CCOCC1	334	23	23	17	39	36	19	526	25	10953	35	3.00	0
O=S(=O)(c1ccccc1)N1CCOCC1	335	4149	4109	2198	4998	4404	2268	527	427	1393941	5638	90.00	0
c1ccc(cc1)c1nnc[nH]1	336	1247	1054	696	1661	1189	727	527	315	459887	2025	86.00	0
C1COC(C1)Cn1cnnc1	337	137	137	67	192	160	72	526	73	61798	123	6.00	0
C1COC(C1)Cn1cnnc1c1ccccc1	338	22	22	12	36	31	12	526	16	10494	20	1.00	0
O=C1SCC(C1)C(=O)Nc1ccc2c(c1)OCCO2	339	1	1	1	1	1	1	516	3	517	3	0.00	0
O=C1CCCS1	340	84	84	41	90	86	41	526	55	38071	81	5.00	1
c1ccc(cc1)Cn1nnc2c1ncnc2N1CCCC1	341	3	3	3	3	3	3	514	7	1514	8	1.00	0
c1ccc(cc1)Cn1nnc2c1ncnc2	342	168	157	112	198	164	113	526	129	67340	303	40.00	0
c1ncc2c(n1)[nH]nn2	343	202	191	140	232	198	141	526	164	81299	412	59.00	1
C1CCN(C1)c1ncnc2c1nn[nH]2	344	3	3	3	3	3	3	514	7	1514	8	1.00	0
O=C1C=C(C(=O)N1c1ccccc1)Nc1ccccc1	345	12	12	12	13	12	12	513	48	5228	90	66.00	0
O=C1NC(=O)C=C1Nc1ccccc1	346	31	31	31	32	31	31	513	84	12847	195	119.00	0
O=C1C=CC(=O)N1	347	177	177	163	194	183	163	527	227	68003	1412	420.00	0
O=C1C=CC(=O)N1c1ccccc1	348	104	104	98	115	109	98	527	189	41838	905	363.00	0
O=C(Cn1nnc(n1)c1ccccc1)NCc1ccccc1	349	35	35	27	52	40	30	518	34	15728	53	8.00	0
O=C(Cn1nncn1)NCc1ccccc1	350	74	74	54	115	85	59	526	59	32748	107	13.00	0
O=C(c1ccco1)N(Cc1cc2ccccc2[nH]c1=O)CC1CCCO1	351	4	4	2	5	4	2	515	5	1189	5	0.00	0
O=C(c1ccco1)NCC1CCCO1	352	34	34	16	37	34	16	526	31	14293	37	3.00	0
O=C(c1ccco1)NCc1cc2ccccc2[nH]c1=O	353	28	28	23	31	30	24	526	33	11713	56	11.00	0
O=c1[nH]c2ccccc2cc1CNCC1CCCO1	354	98	98	76	138	121	83	526	94	44243	222	32.00	0
O=C(N(C1CCNCC1)Cc1ccco1)c1ccccc1	355	1	1	1	1	1	1	501	1	503	1	0.00	0
O=C(c1ccccc1)NC1CCNCC1	356	384	381	191	431	399	191	526	156	141731	423	22.00	1
O=C(c1ccccc1)NCc1ccco1	357	397	397	246	481	418	248	527	190	158001	679	49.00	0
N1CCC(CC1)NCc1ccco1	358	7	7	7	8	8	7	517	14	3299	16	4.00	0
O=C(N1CCOCC1)CN1CCN(CC1)C(c1ccccc1)c1ccccc1	359	1	1	1	2	2	2	508	6	511	6	1.00	0
O=C(N1CCOCC1)CN1CCNCC1	360	27	27	13	28	28	14	518	17	8403	29	2.00	0
c1ccc(cc1)Cc1ccccc1	361	1991	1856	1320	2257	1964	1366	527	394	680517	5625	230.00	1
N1CCN(CC1)C(c1ccccc1)c1ccccc1	362	238	229	189	316	255	200	526	181	96149	851	126.00	1
O=C(N1CCOCC1)CN1CCN(CC1)Cc1ccccc1	363	8	8	4	9	9	5	511	9	2222	11	1.00	0
O=C(OC1CCCCC1)CCC(=O)OC1CCCCC1	364	1	1	1	1	1	1	510	2	511	2	0.00	0
O=C(c1ccccc1)N1CCN(CC1)Cc1ccccc1	365	149	148	105	183	157	108	526	101	55105	339	42.00	0
O=C(c1ccccc1)N1CCNCC1	366	2206	2172	1342	2639	2312	1376	527	350	818074	3670	95.00	1
C1CCC(CC1)N1CCNCC1	367	283	276	201	336	303	212	527	175	114983	545	58.00	0
O=C(Nc1ccccc1)CSc1nnc(o1)CSc1ncccn1	368	6	6	3	11	8	4	518	7	2941	7	0.00	0
O=C(Nc1ccccc1)CSc1nnco1	369	445	440	271	600	496	286	527	207	180463	735	49.00	0
c1cnc(nc1)SCc1nnco1	370	13	13	8	23	16	9	526	20	6344	22	3.00	0
O=C(N1CCCC1)CSc1nc2ccccc2c(=O)[nH]1	371	14	13	7	18	16	7	526	21	5382	23	3.00	0
O=C(Cn1nnc(n1)c1cccnc1)Nc1ccccc1	372	1	1	0	1	1	0	504	0	505	0	0.00	0
c1ccc(cn1)c1n[nH]nn1	373	27	27	23	27	27	23	526	54	11830	174	61.00	0
O=C(Cn1nncn1)Nc1ccccc1	374	223	207	143	320	240	151	527	138	89980	349	33.00	0
O=c1[nH]ccc(n1)c1ccccc1	375	8	8	7	8	8	7	518	11	3584	13	2.00	0
O=c1nccc[nH]1	376	327	323	123	350	333	127	526	162	67257	358	33.00	1
O=C(NCc1ccco1)COc1ccccc1	377	87	87	48	106	89	49	526	73	35691	127	14.00	0
O=C(c1ccccc1)Nc1cccnc1	378	237	237	170	258	243	172	527	168	98545	508	61.00	0
O=C(C(N(C(=O)CNC(=O)c1ccco1)CC1CCCO1)c1ccccc1)NC1CCCCC1	379	5	5	3	9	8	3	518	6	2438	6	0.00	0
O=C(CN(C(=O)CNC(=O)c1ccco1)CC1CCCO1)NC1CCCCC1	380	5	5	3	9	8	3	518	6	2438	6	0.00	0
O=C(CNC(=O)c1ccco1)NCC1CCCO1	381	14	14	4	24	19	4	518	8	6243	8	0.00	0
O=C(NC1CCCCC1)CNCC1CCCO1	382	31	31	12	47	37	12	526	54	14186	55	6.00	0
O=C(N(Cc1ccccc1)CC1CCCO1)CNC(=O)c1ccco1	383	6	6	3	11	10	3	518	6	2949	6	0.00	0
O=C(NCc1ccccc1)CNC(=O)c1ccco1	384	129	129	50	188	155	52	526	49	52135	76	2.00	0
C1COC(C1)CNCc1ccccc1	385	180	178	71	219	194	74	526	84	51986	161	9.00	0
O=C(NC(c1ccccc1)C(=O)NC1CCCCC1)CNC(=O)c1ccco1	386	19	19	6	32	28	6	526	9	8343	9	0.00	0
O=C(Cc1ccccc1)NC1CCCCC1	387	257	256	158	355	279	162	526	167	101127	481	46.00	0
O=C(C(c1ccccc1)NCC1CCCO1)NC1CCCCC1	388	12	12	7	21	15	7	518	16	5419	16	1.00	0
O=C(C(N(C(=O)c1csnn1)C1CC1)c1cccs1)NCc1ccccc1	389	3	3	1	5	3	1	514	2	1528	2	0.00	0
O=C(N(C1CC1)Cc1cccs1)c1csnn1	390	5	5	3	9	5	3	514	6	2542	6	0.00	0
O=C(c1nnsc1)NC1CC1	391	69	68	27	79	69	27	518	33	27098	41	1.00	0
O=C(c1csnn1)NCc1cccs1	392	37	37	15	46	38	15	526	25	16010	29	1.00	0
c1csc(c1)CNC1CC1	393	11	11	7	20	16	9	525	24	5425	29	5.00	0
O=C(CN(C(=O)c1csnn1)C1CC1)NCc1ccccc1	394	27	26	8	31	26	8	518	11	10296	11	0.00	0
O=C(NCc1ccccc1)CNC(=O)c1csnn1	395	126	125	45	134	126	45	518	42	48060	59	1.00	0
O=C(CNC1CC1)NCc1ccccc1	396	27	26	8	31	26	8	518	11	10296	11	0.00	0
O=C(C(c1cccs1)NC(=O)c1csnn1)NCc1ccccc1	397	8	8	2	10	8	2	515	3	3319	3	0.00	0
O=C(Cc1cccs1)NCc1ccccc1	398	103	103	69	135	106	69	527	87	41570	189	25.00	0
O=C(C(c1cccs1)NC1CC1)NCc1ccccc1	399	3	3	1	5	3	1	514	2	1528	2	0.00	0
O=c1oc2c(n1CSC1=NCCS1)cccc2	400	2	2	2	2	2	2	512	6	984	8	1.00	0
C1CSC=N1	401	500	498	365	542	512	367	527	271	212404	1500	139.00	1
O=c1oc2c([nH]1)cccc2	402	777	758	471	928	816	484	527	252	316955	1030	49.00	1
O=C(Nc1ccccc1)NC1CCN(CC1)Cc1nnnn1Cc1ccc2c(c1)OCO2	403	2	2	2	4	3	2	511	2	906	2	0.00	0
O=C(Nc1ccccc1)NC1CCNCC1	404	102	99	65	131	109	67	527	73	45056	124	12.00	0
C1Oc2c(O1)cc(cc2)Cn1cnnn1	405	31	31	25	48	42	29	526	45	14928	59	11.00	0
C1CCN(CC1)Cc1nnnn1Cc1ccc2c(c1)OCO2	406	10	10	8	18	16	10	526	18	4726	19	3.00	0
O=C(Nc1ccccc1)NC1CCN(CC1)Cc1nnn[nH]1	407	7	7	5	11	8	5	526	10	3462	11	1.00	0
O=c1[nH]c2cc3OCOc3cc2cc1CNCc1nnnn1Cc1ccccc1	408	4	4	4	8	7	7	516	14	2000	17	7.00	0
O=c1ccc2c([nH]1)cc1c(c2)OCO1	409	100	100	73	122	111	78	527	85	41412	238	33.00	0
O=c1[nH]c2cc3OCOc3cc2cc1CNCc1nnn[nH]1	410	12	12	12	19	18	15	524	36	5887	75	32.00	0
O=S(=O)(c1cccc2c1nccc2)Nc1ccccc1	411	42	40	25	46	42	25	526	46	15635	57	9.00	0
O=C1NC=CC(C1)c1ccccc1	412	105	105	74	133	110	76	527	81	50997	175	19.00	0
O=C1CCC=CN1	413	567	566	144	606	577	146	527	146	103214	360	13.00	0
O=C(c1nn2c(n1)nccc2)NC1CCCCCC1	414	1	1	0	1	1	0	492	0	493	0	0.00	0
C1CCCCCC1	415	711	706	413	791	725	416	527	272	268231	1216	71.00	1
O=c1[nH]c2nc([nH]c2c(=O)[nH]1)N1CCCCC1	416	91	91	58	140	107	60	526	83	37939	154	18.00	1
c1ccc(cc1)OCc1nncn1c1ccccc1	417	116	83	49	157	97	53	527	61	36077	120	10.00	0
c1ccc(cc1)n1cnnc1	418	1727	1426	945	2367	1684	1005	527	325	645520	2398	73.00	0
c1ccc(cc1)OCc1nnc[nH]1	419	454	384	234	632	456	249	527	174	169652	627	35.00	0
c1ccc(cc1)CSc1nnc(o1)c1cccs1	420	15	12	12	17	12	12	518	39	5585	67	37.00	0
c1ccc(cc1)CSc1nnco1	421	201	197	166	234	203	166	526	177	90187	620	100.00	0
c1csc(c1)c1nnco1	422	177	156	123	207	165	128	527	172	68041	777	152.00	0
O1CCN(CC1)Cc1cc2c(o1)cccc2	423	5	5	1	5	5	1	514	2	983	2	0.00	0
c1ccc2c(c1)occ2	424	2970	2926	2120	3336	3081	2174	527	442	997839	8832	281.00	1
O=c1cccc2n1c1ccccc1[nH]2	425	29	25	25	29	25	25	518	56	10827	109	51.00	0
O=C(c1cc2ccccc2[nH]c1=O)Nc1ccccc1	426	45	42	35	52	43	36	527	68	16221	135	44.00	0
O1CCN(CC1)C(c1nnnn1CCc1ccccc1)c1cccs1	427	1	1	0	2	2	0	481	0	481	0	0.00	0
c1ccc(cc1)CCn1nnnc1Cc1cccs1	428	6	6	5	11	10	7	526	20	2948	23	7.00	0
c1ccc(cc1)CCn1cnnn1	429	84	84	66	133	112	79	527	92	41364	210	32.00	0
c1csc(c1)Cc1nnn[nH]1	430	84	84	68	117	101	74	526	83	31443	251	47.00	0
O1CCN(CC1)Cc1nnnn1CCc1ccccc1	431	5	5	3	8	7	4	526	4	2473	4	0.00	0
O1CCN(CC1)Cc1nnn[nH]1	432	82	82	48	101	86	51	526	58	33893	106	10.00	0
O1CCN(CC1)Cc1cccs1	433	191	191	86	212	197	88	526	91	59322	175	12.00	0
O1CCN(CC1)C(c1nnn[nH]1)c1cccs1	434	4	4	1	7	5	1	525	2	2016	2	0.00	0
O=C(Nc1nncs1)CSc1nnc([nH]1)CCc1nc2c([nH]1)cccc2	435	2	2	2	4	2	2	512	5	1008	5	0.00	0
c1nnc([nH]1)CCc1nc2c([nH]1)cccc2	436	9	9	5	13	10	5	526	9	3832	10	0.00	0
O=C(Nc1scnn1)CSc1[nH]cnn1	437	154	154	66	201	173	68	527	93	66067	141	7.00	0
c1ccc(cc1)c1nnc(o1)CSc1nnc(n1Cc1ccco1)c1ccncc1	438	1	1	1	1	1	1	500	1	502	1	0.00	0
n1ccc(cc1)c1nnc(n1Cc1ccco1)SCc1ocnn1	439	1	1	1	1	1	1	500	1	502	1	0.00	0
n1ccc(cc1)c1nncn1Cc1ccco1	440	22	21	15	37	24	15	527	33	9540	43	8.00	0
n1ccc(cc1)c1nnc[nH]1	441	447	412	201	595	454	209	527	198	176756	484	25.00	0
c1coc(c1)Cn1cnnc1SCc1ocnn1	442	1	1	1	1	1	1	500	1	502	1	0.00	0
n1coc(n1)CSc1[nH]cnn1	443	31	31	26	56	43	29	526	50	15042	74	15.00	0
n1ccc(cc1)c1nnc([nH]1)SCc1nnco1	444	4	4	2	7	6	2	515	2	1882	2	0.00	0
c1ccc(cc1)c1nnc(o1)CSc1nncn1Cc1ccco1	445	1	1	1	1	1	1	500	1	502	1	0.00	0
c1ccc(cc1)c1nnc(o1)CSc1nnc[nH]1	446	26	26	22	50	37	25	526	47	12742	68	15.00	0
c1ccc(cc1)c1nnc(o1)CSc1nnc([nH]1)c1ccncc1	447	4	4	2	7	6	2	515	2	1882	2	0.00	0
O=C(OC1CCCCC1)CSc1nnc([nH]1)c1cccs1	448	1	1	1	2	1	1	505	5	506	5	0.00	0
O=C(OC1CCCCC1)CSc1[nH]cnn1	449	19	19	19	30	24	19	518	52	9311	80	31.00	0
c1csc(c1)c1nnc[nH]1	450	229	214	152	328	237	159	526	179	95419	482	61.00	0
O=C(Nc1ccc(cc1)NC(=O)C1CCCCC1)CN1CCCCC1	451	1	1	1	1	1	1	510	4	510	4	0.00	0
O=C(C1CCCCC1)Nc1ccccc1	452	252	252	158	292	268	161	526	179	101907	366	38.00	0
O=C(Nc1ccccc1)CN1CCCCC1	453	315	313	196	367	327	201	527	156	125813	492	37.00	1
O1CCN(CC1)CCNc1ncncn1	454	15	15	8	18	16	8	526	15	6968	15	1.00	0
O=c1sc2c(n1CCOc1ccccc1)cccc2	455	6	6	5	7	6	5	522	17	2818	36	11.00	0
O=C(c1nnn(c1)CCc1ccccc1)NCc1ccccn1	456	1	1	0	1	1	0	503	0	504	0	0.00	0
O=C(c1c[nH]nn1)NCc1ccccn1	457	6	6	3	6	6	3	526	4	2924	4	0.00	0
c1ccc(cc1)CCn1nncc1	458	30	30	17	32	31	17	526	35	11720	59	8.00	0
O=c1[nH]c2nc([nH]c2c(=O)[nH]1)N1CCCCCC1	459	23	23	17	35	27	18	526	27	10911	41	6.00	0
O=C(N1CCC(CC1)c1nc2c(o1)cccc2)Nc1ccccc1	460	7	7	4	7	7	4	526	4	3358	4	0.00	0
N1CCC(CC1)c1nc2c(o1)cccc2	461	33	25	13	38	29	15	526	27	11316	35	3.00	0
O=C(N1CCCCC1)Nc1ccccc1	462	406	393	197	452	410	202	526	166	159447	420	21.00	0
O=c1[nH]c2ccccc2cc1C(c1nnnn1C1CCCC1)N1CCc2c(C1)cccc2	463	1	1	1	2	2	2	505	11	508	11	6.00	0
C1CCC(C1)n1nnnc1CN1CCc2c(C1)cccc2	464	5	5	5	8	8	7	515	25	2444	33	20.00	0
N1CCc2c(C1)cccc2	465	2220	2186	1629	2572	2333	1660	527	412	876404	6002	204.00	1
C1CCC(C1)n1cnnn1	466	239	232	181	336	282	199	527	170	90449	614	82.00	0
c1ccc2c(c1)CN(CC2)Cc1nnn[nH]1	467	37	37	34	58	52	42	526	77	16549	181	64.00	0
O=c1[nH]c2ccccc2cc1CN1CCc2c(C1)cccc2	468	13	13	13	24	23	19	526	42	6294	94	45.00	0
O=c1[nH]c2ccccc2cc1Cc1nnnn1C1CCCC1	469	23	23	21	43	36	26	526	39	11210	85	19.00	0
O=c1[nH]c2ccccc2cc1C(c1[nH]nnn1)N1CCc2c(C1)cccc2	470	13	13	13	24	23	19	526	42	6294	94	45.00	0
O=C(C1=COC=CC1c1cocc1)OCc1ccccc1	471	1	1	0	2	1	0	505	0	506	0	0.00	0
O1C=CC(C=C1)c1cocc1	472	5	5	3	6	5	3	526	8	2454	8	0.00	0
C1C=COC=C1	473	139	139	113	175	162	122	527	145	64672	424	71.00	0
O=C(C1=COC=CC1)OCc1ccccc1	474	2	2	0	3	2	0	512	0	968	0	0.00	0
c1ccc(cc1)c1nnc(o1)CSc1nc(nc2c1cccc2)c1ccccc1	475	3	2	1	3	2	1	506	3	547	3	0.00	0
c1ccc(cc1)c1nnc(o1)CSc1ncnc2c1cccc2	476	3	2	1	3	2	1	506	3	547	3	0.00	0
c1nnc(o1)CSc1ncnc2c1cccc2	477	3	2	1	3	2	1	506	3	547	3	0.00	0
c1ccc(cc1)c1ncc2c(n1)cccc2	478	196	185	155	210	192	156	527	189	72452	728	154.00	0
c1ccc(cc1)c1nc(SCc2nnco2)c2c(n1)cccc2	479	3	2	1	3	2	1	506	3	547	3	0.00	0
O=C(Nc1nnc(s1)c1cccnc1)COc1ccccc1	480	6	6	4	6	6	4	516	12	2694	12	2.00	0
c1ccc(cn1)c1nncs1	481	49	43	32	51	44	32	526	48	19491	72	12.00	0
O=C(Nc1nncs1)COc1ccccc1	482	113	112	76	118	113	77	526	113	42321	198	35.00	0
c1scc(c1)C1N=c2ccccc2=c2n1[nH]cc2	483	1	1	1	1	1	1	509	2	511	2	0.00	0
c1ccc2=c3cc[nH]n3CN=c2c1	484	19	19	18	23	21	19	525	44	9505	82	30.00	0
O=C(OCc1ccccc1)CSc1nc2c([nH]1)c(=O)[nH]c(=O)[nH]2	485	6	6	5	10	8	5	516	8	2778	9	1.00	0
O=C(Nc1ccccc1)CSc1nncn1c1ccccc1	486	287	188	141	416	261	160	527	115	85941	360	29.00	0
O=C1C=CC(N1)c1ccccc1	487	540	514	420	671	562	437	527	234	205311	1587	142.00	0
C1NC(=O)C=C1	488	672	640	507	848	698	526	527	283	253328	2062	176.00	1
O=c1[nH]c2ccccc2cc1CN(Cc1nnnn1Cc1ccco1)Cc1ccc2c(c1)OCO2	489	5	5	5	10	10	8	523	20	2569	31	13.00	0
N(Cc1nnnn1Cc1ccco1)Cc1ccc2c(c1)OCO2	490	5	5	5	10	10	8	523	20	2569	31	13.00	0
c1coc(c1)Cn1cnnn1	491	79	79	70	133	118	93	526	138	38717	512	142.00	0
N(Cc1nnn[nH]1)Cc1ccc2c(c1)OCO2	492	11	11	11	20	20	14	525	37	5559	61	24.00	0
O=c1[nH]c2ccccc2cc1CNCc1nnnn1Cc1ccco1	493	27	27	27	50	47	40	526	88	13227	231	123.00	0
O=c1[nH]c2ccccc2cc1CNCc1ccc2c(c1)OCO2	494	20	20	19	30	28	22	526	43	9629	82	26.00	0
O=c1[nH]c2ccccc2cc1CN(Cc1ccc2c(c1)OCO2)Cc1[nH]nnn1	495	10	10	10	18	18	13	525	32	5093	56	21.00	0
O=C(c1ccccc1NC(=O)c1ccco1)NCc1cccnc1	496	2	2	1	4	3	1	515	1	1012	1	0.00	0
O=C(c1ccccc1)NCc1cccnc1	497	183	183	95	194	185	95	526	98	71188	205	14.00	1
O=C(c1ccco1)Nc1ccccc1	498	1415	1396	1101	1740	1519	1135	527	381	593521	5233	255.00	0
O=c1nc2c(cc1CNCCN1CCOCC1)c[nH]n2c1ccccc1	499	3	2	2	5	2	2	511	6	682	6	1.00	0
O=c1ccc2c(n1)n([nH]c2)c1ccccc1	500	29	28	25	35	30	25	527	68	12685	140	57.00	0
O=c1ccc2c(n1)[nH][nH]c2	501	42	41	29	49	44	30	527	86	18596	166	49.00	0
O=c1nc2[nH][nH]cc2cc1CNCCN1CCOCC1	502	3	2	2	5	2	2	511	6	682	6	1.00	0
O=S(=O)(n1cncc1)c1ccccc1	503	89	89	51	92	90	52	526	68	38219	99	10.00	0
O=c1[nH]c2ccccc2cc1C(c1nnnn1C1CCCCC1)N1CCCCC1	504	4	4	4	7	7	6	521	13	1865	16	5.00	0
C1CCN(CC1)Cc1nnnn1C1CCCCC1	505	25	25	20	29	28	22	526	34	7449	58	18.00	0
O=c1[nH]c2ccccc2cc1CN1CCCCC1	506	23	23	20	38	35	26	526	42	11121	78	20.00	0
O=c1[nH]c2ccccc2cc1C(c1nnn[nH]1)N1CCCCC1	507	22	22	19	37	34	25	526	39	10682	75	18.00	0
O=C(Nc1ccccc1)CSc1nnc([nH]1)COc1ccccc1	508	85	52	33	121	72	37	527	43	23891	71	6.00	0
O=C1NC(=Nc2ccc3c(c2)OCO3)SC(C1)C(=O)Nc1ccccc1	509	6	6	4	10	10	4	526	7	2980	7	0.00	0
O=C1CCSC(=Nc2ccc3c(c2)OCO3)N1	510	6	6	4	10	10	4	526	7	2980	7	0.00	0
C1NCc2c(C1)nc1c(c2)ccs1	511	10	10	9	10	10	9	517	56	4297	79	71.00	0
O=C(Nc1nncs1)Cc1ccccc1	512	65	62	40	70	64	40	526	47	26685	78	8.00	0
O=C(Nc1ccccc1)CSc1nnnn1Cc1ccccc1	513	11	11	6	15	11	6	526	9	5000	12	0.00	0
O=C(Nc1ccccc1)CSc1nnn[nH]1	514	266	266	137	323	280	141	527	121	109928	277	15.00	0
O=C(c1cc2c(n1Cc1ccccc1)ccs2)Nc1nccs1	515	2	2	1	2	2	1	512	6	971	6	0.00	0
O=C(c1cc2c([nH]1)ccs2)Nc1nccs1	516	2	2	1	2	2	1	512	6	971	6	0.00	0
c1cc2c(s1)cc[nH]2	517	212	212	180	280	233	186	527	187	102659	656	96.00	0
c1nccs1	518	9605	9445	6798	10596	9814	6907	527	487	3463514	34286	346.00	1
c1ccc(cc1)Cn1ccc2c1ccs2	519	37	37	34	56	47	37	526	77	17807	165	53.00	0
O=C(C1CCC1)N1CCC(CC1)c1nc(=O)c2c(n1)n([nH]n2)Cc1ccccc1	520	1	1	1	1	1	1	477	3	478	3	0.00	0
O=c1nc(nc2c1n[nH]n2Cc1ccccc1)C1CCNCC1	521	76	76	65	122	100	77	526	74	30982	214	38.00	0
O=c1ncnc2c1n[nH]n2Cc1ccccc1	522	174	174	148	254	215	165	527	139	72957	479	70.00	0
O=c1ncnc2c1n[nH][nH]2	523	193	193	163	276	235	180	527	156	79220	544	82.00	0
O=c1nc(nc2c1n[nH][nH]2)C1CCNCC1	524	83	83	72	132	108	84	526	79	33857	242	43.00	0
O=C(C1CCC1)N1CCCCC1	525	51	51	16	52	51	16	518	14	9835	21	0.00	0
O=C(C1CCC1)N1CCC(CC1)c1nc(=O)c2c(n1)[nH][nH]n2	526	1	1	1	1	1	1	477	3	478	3	0.00	0
O=C(c1ccccc1)N1CCCCCC1	527	151	151	65	154	152	65	526	89	42045	173	15.00	0
O=C(c1ccco1)N1CCN(CC1)c1ccnc2n1nc(c2)c1ccccc1	528	8	7	6	10	7	6	517	28	2120	33	24.00	0
c1ccc(cc1)c1nn2c(c1)nccc2	529	243	228	168	286	245	173	526	181	62768	840	171.00	0
O=C(c1ccco1)N1CCNCC1	530	1559	1512	966	1983	1706	1031	527	370	570323	3237	129.00	1
O=C(c1ccco1)N1CCN(CC1)c1ccnc2n1ncc2	531	13	12	11	18	14	11	517	37	3833	53	31.00	0
N1CCN(CC1)c1ccnc2n1ncc2	532	74	65	44	91	74	47	526	79	14804	176	57.00	0
N1CCN(CC1)c1ccnc2n1nc(c2)c1ccccc1	533	48	39	28	57	43	30	526	58	7706	123	59.00	0
O=C(c1ccc(cc1)CN1CCOCC1)NCCC1=CCCCC1	534	1	1	1	1	1	1	502	9	503	9	2.00	0
C1CCC=CC1	535	1540	1459	903	1699	1510	921	527	365	525479	2914	125.00	1
O=C(c1ccccc1)NCCC1=CCCCC1	536	50	49	41	54	50	41	518	61	18951	173	44.00	0
c1coc(c1)CNc1ccc2c(n1)cccc2	537	1	1	1	1	1	1	508	6	508	6	1.00	0
O=C(c1ccco1)OCc1ccccc1	538	50	50	21	58	51	22	526	22	20956	33	1.00	0
O=C(Cn1cnc2c(c1=O)cnn2c1ccccc1)NCCc1ccccc1	539	4	4	1	5	5	1	526	2	2033	2	0.00	0
O=c1[nH]cnc2c1cnn2c1ccccc1	540	163	161	106	206	174	107	527	108	72248	291	26.00	0
O=c1[nH]cnc2c1cn[nH]2	541	257	255	182	310	275	186	527	184	113385	577	63.00	0
O=C(Cn1cnc2c(c1=O)cn[nH]2)NCCc1ccccc1	542	6	6	3	7	7	3	526	6	3061	6	0.00	0
O=C(N1CCC(CC1)NC(=O)c1ccccc1)Nc1ccccc1	543	28	28	13	31	28	13	518	21	11407	25	1.00	0
c1ccc(cc1)c1nn2c(s1)nnc2	544	138	130	100	188	151	106	527	181	51189	563	139.00	0
c1nn2c(s1)nnc2	545	341	318	260	446	354	275	527	254	136063	1447	212.00	0
C1CCN(C1)c1ccc2c(n1)cccc2	546	19	19	18	19	19	18	526	60	8913	101	56.00	0
O=C(Nc1ccccc1)CSc1nnnn1c1ccccc1	547	85	85	58	109	96	61	527	63	36176	123	13.00	0
O=C1N(c2ccccc2)C(=O)c2c1cccc2	548	222	220	159	250	230	161	527	164	88020	429	56.00	0
O=C(c1cnn2c1nc(cc2)c1ccccc1)N1CCNCC1	549	10	10	10	19	15	12	526	20	4527	30	8.00	0
c1ccc(cc1)c1ccn2c(n1)ccn2	550	283	269	216	361	298	222	527	202	108049	760	106.00	0
O=C(c1cnn2c1nccc2)N1CCNCC1	551	26	26	22	43	35	25	527	46	12007	70	17.00	0
O=C(N(C1(CCCC1)C(=O)NC1CCCCC1)c1ccccc1)CCC(=O)Nc1ccon1	552	2	2	2	6	4	3	506	3	1015	4	0.00	0
O=C(C1(CCCC1)Nc1ccccc1)NC1CCCCC1	553	3	3	3	7	5	4	517	3	1471	5	0.00	0
O=C(C1CCCC1)NC1CCCCC1	554	7	7	5	11	9	6	518	8	3349	10	1.00	1
C1CCC(C1)Nc1ccccc1	555	42	42	17	47	44	18	518	28	10550	34	3.00	0
O=C(NC1(CCCC1)C(=O)NC1CCCCC1)CCC(=O)Nc1ccon1	556	3	3	3	7	5	4	518	6	1465	7	1.00	0
O=C(NC1CCCC1)CCC(=O)Nc1nocc1	557	3	3	3	7	5	4	518	6	1465	7	1.00	0
O=C(Nc1ccccc1)CCC(=O)Nc1nocc1	558	100	100	45	148	113	48	527	43	40075	69	3.00	0
O=C(Nc1nocc1)CCC(=O)N(c1ccccc1)C1CCCC1	559	2	2	2	6	4	3	506	3	1015	4	0.00	0
O=C(N1CCCC(C1)c1nc(=O)c2c(n1)n([nH]n2)Cc1ccccc1)Cc1cccs1	560	4	4	4	8	8	6	515	11	2028	13	3.00	0
O=C(N1CCCC(C1)c1nc(=O)c2c(n1)[nH][nH]n2)Cc1cccs1	561	4	4	4	8	8	6	515	11	2028	13	3.00	0
O=C(N1CCCCC1)Cc1cccs1	562	11	11	10	21	20	16	515	25	5590	35	10.00	0
O=c1nc(nc2c1n[nH][nH]2)C1CCCNC1	563	63	63	52	91	79	56	527	58	25836	143	22.00	0
O=c1nc(nc2c1n[nH]n2Cc1ccccc1)C1CCCNC1	564	59	59	49	87	75	53	527	55	24431	131	20.00	0
O=C(N1c2ccccc2C2(C1=O)OCCO2)Nc1ccccc1	565	2	2	1	3	2	1	521	9	1027	9	1.00	0
O=C1Nc2c(C31OCCO3)cccc2	566	33	33	14	38	34	15	527	31	13976	37	3.00	0
O=c1ccc(c[nH]1)CN1CCCCC1	567	6	6	6	7	6	6	524	13	2845	23	6.00	0
O=c1cccc[nH]1	568	1239	1232	759	1316	1254	764	527	357	492251	2358	106.00	1
O=C(CN(C(=O)Cn1nnc(n1)c1ccco1)c1ccccc1)NCc1ccccc1	569	4	4	3	5	5	3	513	9	1720	9	1.00	0
O=C(Cn1nnc(n1)c1ccco1)NCC(=O)NCc1ccccc1	570	4	4	3	5	5	3	513	9	1720	9	1.00	0
c1coc(c1)c1n[nH]nn1	571	115	115	72	163	132	75	526	73	48530	149	12.00	0
O=C(NCc1ccccc1)CNC(=O)Cn1nncn1	572	12	12	9	20	15	9	518	14	5421	20	2.00	0
O=C(Cn1nnc(n1)c1ccco1)Nc1ccccc1	573	56	56	32	75	61	32	526	36	22007	58	4.00	0
O=C(CNc1ccccc1)NCc1ccccc1	574	291	291	157	351	311	161	526	140	112344	357	23.00	0
O=C(CN(C(=O)Cn1nncn1)c1ccccc1)NCc1ccccc1	575	6	6	4	8	7	4	517	10	2614	11	1.00	0
O=C1NC(C23C1C(C(=O)NC1CCCCC1)C(O3)C=C2)C(=O)NC1CCCC1	576	2	2	0	4	3	0	522	0	1033	0	0.00	0
O=C(C1C2C=CC3(C1C(=O)NC3)O2)NC1CCCCC1	577	4	4	1	7	6	1	523	2	2064	2	0.00	0
O=C1NCC23C1CC(O3)C=C2	578	237	225	124	367	266	127	527	95	103418	201	8.00	0
O=C(C1NC(=O)C2C31C=CC(O3)C2)NC1CCCC1	579	5	5	1	7	6	1	524	2	2208	2	0.00	0
c1ccc(cc1)c1nnc(o1)c1ccco1	580	48	48	46	64	54	48	526	108	23034	391	156.00	0
c1coc(c1)c1ocnn1	581	200	198	164	234	210	166	527	181	88023	882	144.00	0
O=C(N1CCN(CC1)C(=O)c1ccco1)CSc1ncnc2c1ccs2	582	3	3	3	6	4	4	516	7	1511	8	1.00	0
c1ncc2c(n1)scc2	583	1127	1060	854	1260	1104	869	527	379	417067	3855	280.00	0
O=C(N1CCNCC1)CSc1ncnc2c1ccs2	584	15	13	9	22	16	10	518	35	4452	38	15.00	0
O=C(C1CCC1)C=c1sc2c([nH]1)cccc2	585	1	1	1	1	1	1	503	9	505	9	2.00	0
C=c1sc2c([nH]1)cccc2	586	104	96	96	123	110	104	527	313	40600	1918	1383.00	1
O=C(N1C2CCCC1CCC2)Nc1ccccc1	587	42	42	10	44	43	10	526	13	14998	16	0.00	0
C1CC2CCCC(C1)N2	588	226	225	144	242	231	148	527	115	91026	387	31.00	1
S=C1NC(=O)C(=C2C(=O)Nc3c2cccc3)S1	589	45	44	39	54	48	39	519	89	16492	218	91.00	0
O=C(C1CCCCC1)NC1CC2CCCC(C1)N2S(=O)(=O)c1ccccc1	590	2	2	2	2	2	2	513	2	969	2	0.00	0
O=C(C1CCCCC1)NC1CC2CCCC(C1)N2	591	10	10	8	11	10	8	518	12	4440	15	2.00	0
O=S(=O)(c1ccccc1)N1C2CCCC1CCC2	592	8	8	7	9	8	7	515	9	3816	9	1.00	0
O=C1NC(=O)C2C1C(NC2)c1ccccc1	593	180	180	121	269	200	122	526	95	64168	252	22.00	0
O=C1NC(=O)C2C1CNC2	594	455	455	213	553	475	214	526	123	130745	391	16.00	0
O=C(NC1CC2CCC(C1)N2S(=O)(=O)c1ccccc1)Nc1ccccc1	595	1	1	1	2	1	1	503	3	504	3	0.00	0
O=C(Nc1ccccc1)NC1CC2CCC(C1)N2	596	19	19	14	24	21	14	518	20	8832	29	3.00	0
C1CC2CCC(C1)N2	597	177	177	113	196	184	116	526	102	70838	275	25.00	1
O=S(=O)(N1C2CCCC1CC2)c1ccccc1	598	7	7	4	9	7	4	516	8	3443	8	0.00	0
O=C(c1ccccc1)Nc1ccccn1	599	466	455	322	490	461	323	527	207	172278	1378	117.00	0
c1ccc(cc1)c1n[nH]cc1	600	1556	1442	1007	1665	1482	1018	527	405	511978	4391	242.00	1
O=c1[nH]c2ccccc2cc1CN(Cc1nnnn1CC1CCCO1)Cc1cccs1	601	5	5	5	10	8	6	515	10	2472	13	2.00	0
C1COC(C1)Cn1nnnc1CNCc1cccs1	602	5	5	5	10	8	6	515	10	2472	13	2.00	0
C1COC(C1)Cn1cnnn1	603	88	88	71	144	124	79	526	103	41995	261	40.00	0
O=c1[nH]c2ccccc2cc1CNCc1nnnn1CC1CCCO1	604	18	18	17	32	30	20	524	34	8723	55	12.00	0
O=c1[nH]c2ccccc2cc1CNCc1cccs1	605	55	55	51	88	74	60	526	85	25561	185	48.00	0
O=c1[nH]c2ccccc2cc1CN(Cc1[nH]nnn1)Cc1cccs1	606	22	22	21	43	38	28	526	49	10626	84	26.00	0
O=C(CSc1nc2sccc2c(=O)[nH]1)NCc1cccs1	607	1	1	1	2	1	1	504	1	505	1	0.00	0
O=c1[nH]cnc2c1ccs2	608	1029	1003	711	1276	1088	740	527	347	416374	2454	141.00	0
O=C(N1CCc2c1cccc2)CSc1ccccn1	609	7	7	6	7	7	6	515	37	2853	65	49.00	0
c1ccc2c(c1)NCC2	610	2541	2448	1696	3056	2626	1738	527	422	967435	5734	168.00	1
O=C(N1CCOCC1)Oc1ccccc1OC(=O)N1CCOCC1	611	1	1	0	2	1	0	503	0	504	0	0.00	0
O=C(N1CCOCC1)Oc1ccccc1	612	57	57	41	80	70	41	526	54	25865	115	13.00	0
N1CCN(CC1)c1ccc(cc1)NCc1ccccc1	613	14	14	13	17	17	14	526	40	5730	114	54.00	0
c1ccc(cc1)NCc1ccccc1	614	1215	1205	893	1512	1258	902	527	364	483531	3623	199.00	1
O=C(Nc1ccccc1)CCn1c(=O)oc2c1cccc2	615	29	29	15	30	29	15	526	26	12121	26	2.00	0
O=C(Nc1ccccc1)CN1CCNCC1	616	830	814	476	1022	885	495	527	224	281836	1256	56.00	1
O=c1[nH]c(=O)c2c([nH]1)nnn2Cc1ccccc1	617	1	1	1	1	1	1	503	4	503	4	0.00	0
O=c1[nH]c(=O)c2c([nH]1)nn[nH]2	618	1	1	1	1	1	1	503	4	503	4	0.00	0
O=C(c1ccccc1)CCN1c2ccccc2C2(C1=O)OCCO2	619	1	1	0	1	1	0	508	0	510	0	0.00	0
c1ccc(cc1)c1nc2n(c1)cccc2	620	762	761	417	836	803	425	527	262	147245	2442	233.00	1
c1ccc2n(c1)ccn2	621	2677	2648	1364	2787	2703	1377	527	361	534035	5671	198.00	1
O=C(Nc1nccs1)CSc1n[nH]c(n1)c1ccc(cc1)S(=O)(=O)N1CCCCC1	622	1	1	1	1	1	1	496	9	498	9	2.00	0
O=C(Nc1nccs1)CSc1n[nH]c(n1)c1ccccc1	623	1	1	1	1	1	1	496	9	498	9	2.00	0
O=C(Nc1nccs1)CSc1nc[nH]n1	624	13	13	9	13	13	9	526	27	6010	29	7.00	0
O=S(=O)(c1ccc(cc1)c1ncn[nH]1)N1CCCCC1	625	1	1	1	1	1	1	496	9	498	9	2.00	0
O=C(N1CCN(CC1)C(=O)c1cccnc1)CCC1CCCC1	626	1	1	1	1	1	1	509	1	510	1	0.00	0
O=C(c1cccnc1)N1CCNCC1	627	81	79	33	89	84	35	526	51	30480	81	5.00	0
O=C(N1CCNCC1)CCC1CCCC1	628	18	18	10	23	19	10	526	19	8271	20	2.00	0
O1CCN(CC1)c1ncnc(n1)N1CCOCC1	629	151	141	103	193	153	105	527	114	56851	265	36.00	0
O1CCN(CC1)c1ncncn1	630	375	359	257	472	386	261	527	227	149984	814	84.00	0
O=C(CCC(=O)Nc1nccs1)NCC(=O)NCc1ccccc1	631	37	37	10	44	38	10	516	10	13960	13	0.00	0
c1ccc(cc1)c1ccccc1	632	2482	2313	1492	2646	2374	1507	527	408	692730	5896	224.00	1
O=C(c1ccccc1)N1CCCCC1	633	1901	1857	851	2033	1898	860	527	279	595068	1853	40.00	0
O=C(N1CCCC1)CSc1nncn1CC1CCCO1	634	4	4	3	5	4	3	517	4	1903	4	0.00	0
O=C(N1CCCC1)CSc1[nH]cnn1	635	60	58	35	80	63	36	526	43	25382	56	5.00	0
O=C(N(C1CC1)Cc1cc2ccccc2[nH]c1=O)N1CCOCC1	636	1	1	0	1	1	0	171	0	171	0	0.00	0
O=C(N1CCOCC1)NC1CC1	637	1	1	0	1	1	0	171	0	171	0	0.00	0
O=C(N1CCOCC1)NCc1cc2ccccc2[nH]c1=O	638	9	9	5	12	9	5	526	6	4064	7	0.00	0
O=c1[nH]c2ccccc2cc1CNC1CC1	639	1	1	0	1	1	0	171	0	171	0	0.00	0
c1ccc(cc1)CN(C(c1nnn[nH]1)c1cccs1)Cc1cccnc1	640	2	2	2	4	3	2	512	13	978	15	5.00	0
c1ccc(cc1)CN(Cc1cccs1)Cc1cccnc1	641	3	3	3	5	4	3	512	18	1446	23	10.00	0
c1ccc(cc1)CNCc1cccnc1	642	137	137	86	164	148	89	526	89	57286	204	19.00	0
c1ccc(cn1)CNCc1cccs1	643	9	9	7	15	10	7	517	21	4270	33	8.00	0
c1ccc(cc1)CN(Cc1nnn[nH]1)Cc1cccnc1	644	6	6	6	10	8	7	524	20	2949	27	11.00	0
c1ccc(cn1)CNCc1nnn[nH]1	645	22	22	22	37	32	25	526	58	10341	96	38.00	0
c1ccc(cc1)CNCc1nnn[nH]1	646	94	94	74	145	128	85	527	121	35779	421	93.00	0
c1ccc(cn1)CNC(c1nnn[nH]1)c1cccs1	647	4	4	4	7	5	4	513	16	1957	23	8.00	0
c1ccc(cc1)CNC(c1nnn[nH]1)c1cccs1	648	11	11	11	19	15	13	515	32	5262	73	31.00	0
O=C(Nc1ccccn1)COc1ccccc1	649	43	43	35	47	44	36	527	74	18963	191	57.00	0
O=C(Nc1ccc2c(c1)OCCO2)CSc1nnc[nH]1	650	80	58	39	113	75	44	527	44	25571	91	8.00	0
c1ccc(nc1)c1nncn1c1ccccc1	651	54	28	27	74	31	27	526	23	13869	63	8.00	0
c1ccc(nc1)c1nnc[nH]1	652	166	136	114	221	146	117	527	110	61735	388	55.00	0
O=c1nc(CNCc2cccs2)[nH]c2c1cccc2	653	8	8	7	8	8	7	525	11	3674	15	2.00	0
O=C(NCc1ccco1)CSc1nnc(n1Cc1ccco1)COc1ccccc1	654	2	2	2	4	3	2	514	14	1010	21	7.00	0
O=C(CSc1nncn1Cc1ccco1)NCc1ccco1	655	3	3	3	6	4	3	516	15	1474	23	8.00	0
O=C(NCc1ccco1)CSc1nnc[nH]1	656	87	87	57	131	108	64	527	71	40257	177	18.00	0
c1ccc(cc1)OCc1nncn1Cc1ccco1	657	39	24	23	60	39	27	526	53	11598	102	30.00	0
O=C(NCc1ccco1)CSc1nnc([nH]1)COc1ccccc1	658	12	12	9	18	15	9	526	24	5724	40	8.00	0
O=C(C(N(C(=O)Cn1nnc2c1cccc2)c1ccccc1)c1ccco1)NCc1ccco1	659	4	4	4	8	8	5	515	15	1956	21	6.00	0
O=C(CN(C(=O)Cn1nnc2c1cccc2)c1ccccc1)NCc1ccco1	660	17	17	11	31	31	12	517	19	8025	28	2.00	0
O=C(Cn1nnc2c1cccc2)Nc1ccccc1	661	99	93	62	166	121	63	526	77	41757	148	14.00	0
O=C(Cn1nnc2c1cccc2)NCC(=O)NCc1ccco1	662	41	41	29	79	75	34	526	40	19646	83	7.00	0
O=C(NCc1ccco1)CNc1ccccc1	663	134	134	73	181	161	76	527	77	56814	161	10.00	0
O=C(N(c1ccccc1)Cc1ccco1)Cn1nnc2c1cccc2	664	10	10	6	19	16	7	518	16	4946	23	2.00	0
O=C(Cn1nnc2c1cccc2)NCc1ccco1	665	36	36	31	70	60	35	526	49	17470	105	16.00	0
c1ccc(cc1)NCc1ccco1	666	202	202	146	283	242	154	526	136	84429	380	39.00	1
O=C(Cn1nnc2c1cccc2)NC(c1ccco1)C(=O)NCc1ccco1	667	9	9	9	18	16	11	526	23	4134	43	13.00	0
O=C(Cc1ccco1)NCc1ccco1	668	9	9	9	18	16	11	526	23	4134	43	13.00	0
O=C(C(c1ccco1)Nc1ccccc1)NCc1ccco1	669	4	4	4	8	8	5	515	15	1956	21	6.00	0
O=C(N1CCN(CC1)c1ccccc1)CN1C(=O)c2c(S1(=O)=O)cccc2	670	6	6	2	9	8	2	519	2	2781	2	0.00	0
O=C1NS(=O)(=O)c2c1cccc2	671	271	270	157	343	295	163	527	176	106203	631	58.00	0
O=C(N1CCNCC1)CN1C(=O)c2c(S1(=O)=O)cccc2	672	9	9	3	13	12	3	519	3	3956	3	0.00	0
O=C(N(C(c1ccco1)C(=O)NC1CCCC1)Cc1ccccc1)c1nnsc1	673	5	5	4	8	6	4	523	9	2193	11	1.00	0
O=C(CN(C(=O)c1nnsc1)Cc1ccccc1)NC1CCCC1	674	21	21	10	24	22	10	523	15	7899	18	1.00	0
O=C(c1csnn1)NCc1ccccc1	675	185	184	66	198	186	66	526	60	68751	91	2.00	0
O=C(NC1CCCC1)CNC(=O)c1nnsc1	676	135	135	53	143	138	53	526	58	50300	85	3.00	0
O=C(NC1CCCC1)CNCc1ccccc1	677	118	109	73	156	124	77	526	83	45622	161	18.00	0
O=C(c1csnn1)N(Cc1ccco1)Cc1ccccc1	678	11	11	5	18	12	5	524	10	4942	12	0.00	0
O=C(c1csnn1)NCc1ccco1	679	51	51	25	67	56	26	524	32	21718	43	2.00	0
O=C(C(c1ccco1)NC(=O)c1csnn1)NC1CCCC1	680	13	13	5	16	14	5	523	10	5178	12	0.00	0
O=C(Cc1ccco1)NC1CCCC1	681	99	99	55	137	118	59	526	58	38386	111	8.00	0
O=C(C(c1ccco1)NCc1ccccc1)NC1CCCC1	682	14	14	9	20	18	10	524	16	5873	20	2.00	0
O=C(c1conc1c1ccccc1)Nc1ccccc1	683	96	96	56	126	103	56	526	83	40130	147	16.00	0
c1ccc(cc1)c1nocc1	684	1045	1038	632	1183	1076	639	527	342	411894	2324	116.00	1
O=C(c1conc1)Nc1ccccc1	685	178	177	97	209	185	98	526	112	67972	232	20.00	1
O=C(N1CCCCC1)CSc1n[nH]c(=C2C=Nc3c2cccc3)o1	686	5	5	5	7	5	5	516	11	2544	21	5.00	0
c1ccc2c(c1)C(=c1ocn[nH]1)C=N2	687	31	30	26	35	31	27	526	57	12894	97	34.00	0
c1ccc(cc1)C(c1nnn[nH]1)N1CCN(CC1)Cc1ccc2c(c1)OCO2	688	5	5	4	10	8	5	518	15	2355	16	4.00	0
c1ccc(cc1)CN1CCN(CC1)Cc1ccc2c(c1)OCO2	689	7	7	5	12	10	6	518	17	3201	18	4.00	1
N1CCN(CC1)Cc1ccc2c(c1)OCO2	690	635	626	477	811	714	505	527	273	260233	1504	113.00	1
n1nnc([nH]1)CN1CCN(CC1)Cc1ccc2c(c1)OCO2	691	17	17	11	32	28	13	526	24	8260	34	4.00	0
O=C1CN=C(N1Cc1ccccc1)Nc1ccccc1	692	10	10	8	15	14	8	524	16	5025	19	2.00	0
O=C1CN=CN1Cc1ccccc1	693	10	10	8	15	14	8	524	16	5025	19	2.00	0
C1N=CNC1=O	694	94	93	61	111	100	62	526	66	43858	112	10.00	0
O=C1CN=C(N1)Nc1ccccc1	695	54	54	38	66	59	39	526	43	26143	68	7.00	0
c1ccc(cc1)OCCCn1c2ccccc2n2c1=NCCC2	696	2	2	2	2	2	2	520	3	1024	3	0.00	0
C1CCn2c(=N1)[nH]c1c2cccc1	697	43	43	30	48	45	31	527	49	19506	99	16.00	0
O=C(c1cccs1)N1CCN(CC1)C1CCCCC1	698	2	2	1	2	2	1	516	3	1001	3	0.00	0
O=C(c1cccs1)N1CCNCC1	699	224	223	128	254	226	129	526	137	84974	372	34.00	0
O=C(c1cccnc1)NC12CC3CC(C2)CC(C1)C3	700	6	5	3	7	5	3	523	5	1941	5	0.00	0
O=C(N1CCN(CC1)Cc1c[nH]c2c1cccc2)COc1ccccc1	701	3	3	3	3	3	3	516	10	1384	18	5.00	0
N1CCN(CC1)Cc1c[nH]c2c1cccc2	702	53	53	41	54	54	42	526	68	20205	176	44.00	0
c1ccc2c(c1)[nH]cc2	703	6829	6584	4803	7461	6821	4877	527	478	2452941	19062	270.00	1
O=C(N1CCNCC1)COc1ccccc1	704	361	361	219	450	389	228	527	174	149111	559	38.00	1
O=C(N1CCN(CC1)c1ccccc1)C1CCN(CC1)Cc1ccccc1	705	8	8	8	13	13	12	517	15	3900	32	8.00	0
O=C(C1CCNCC1)N1CCN(CC1)c1ccccc1	706	134	127	96	189	153	106	526	120	51111	296	48.00	0
O=C(N1CCNCC1)C1CCNCC1	707	311	292	190	403	339	206	526	180	116193	563	53.00	0
C1CCN(CC1)Cc1ccccc1	708	2053	2014	1386	2236	2086	1407	527	316	711743	4062	123.00	1
O=C(N1CCNCC1)C1CCN(CC1)Cc1ccccc1	709	20	20	20	27	25	24	517	27	9016	71	18.00	0
c1ccc(cc1)CNCc1cn[nH]c1c1ccccc1	710	2	2	2	2	2	2	517	4	947	4	0.00	0
c1ccc(cc1)c1ccn[nH]1	711	388	384	273	394	390	275	527	240	160200	921	98.00	1
c1ccc(cc1)CNCc1c[nH]nc1	712	22	22	16	23	23	17	526	58	9930	80	30.00	0
c1ccc(cc1)CC1C=COc2c1c[nH]n2	713	7	7	5	7	7	5	518	13	3354	17	3.00	0
C1=COc2c(C1)c[nH]n2	714	214	214	198	280	245	204	527	187	103078	701	106.00	0
O=C(Nc1ccccc1)NCc1cc2ccccc2[nH]c1=O	715	87	83	73	129	104	82	527	88	39115	214	37.00	0
c1csc(c1)c1scnn1	716	22	22	22	23	22	22	526	56	10315	157	76.00	0
O=c1cc(CSc2nnc(o2)c2ccco2)c2c([nH]1)cccc2	717	1	1	1	1	1	1	507	1	508	1	0.00	0
O=c1cc(CSc2nnco2)c2c([nH]1)cccc2	718	8	8	6	12	9	7	526	7	3852	9	0.00	0
O=C(c1nn2c(n1)nccc2)N1CCOCC1	719	4	4	4	5	4	4	523	12	1941	13	4.00	0
O=C(Cn1nnc(n1)c1ccccc1)NC1CCCC1	720	11	11	7	14	12	7	519	15	4844	15	2.00	0
O=C(Cn1nncn1)NC1CCCC1	721	14	14	9	20	16	9	519	21	6275	22	3.00	0
O=C1COc2c(N1Cc1ccccc1)cccc2	722	37	37	14	37	37	14	526	24	10891	28	2.00	0
O=C1COc2c(N1)cccc2	723	1161	1140	664	1387	1188	677	527	313	452948	1476	59.00	1
O=C(N1CCc2c(C1)cccc2)CN1CCC(CC1)n1nnc2c1cccc2	724	1	1	1	1	1	1	508	2	509	2	0.00	0
O=C(N1CCc2c(C1)cccc2)CN1CCCCC1	725	2	2	2	2	2	2	516	6	954	6	1.00	0
c1ccc(cc1)c1cnc([nH]1)NCc1cccnc1	726	2	2	2	2	2	2	513	7	981	10	2.00	0
c1ccc(cn1)CNc1ncc[nH]1	727	2	2	2	2	2	2	513	7	981	10	2.00	0
O=C(N(Cc1cc2ccccc2[nH]c1=O)CCN1CCCC1)NC1CCCCC1	728	2	2	2	4	3	2	522	2	1021	2	0.00	0
O=C(NC1CCCCC1)NCCN1CCCC1	729	3	3	3	5	4	3	525	5	1534	5	0.00	0
O=C(NC1CCCCC1)NCc1cc2ccccc2[nH]c1=O	730	21	21	19	34	27	20	526	27	9824	36	6.00	0
O=c1[nH]c2ccccc2cc1CNCCN1CCCC1	731	15	14	12	24	20	15	527	31	6710	46	13.00	0
O=S(=O)(c1ccccc1)Cn1nnnc1CN(Cc1cccs1)Cc1ccco1	732	1	1	1	2	2	1	508	2	512	2	0.00	0
O=S(=O)(c1ccccc1)Cn1cnnn1	733	46	46	29	72	63	31	526	38	21143	66	5.00	0
O=S(=O)(c1ccccc1)Cn1nnnc1CNCc1cccs1	734	1	1	1	2	2	1	508	2	512	2	0.00	0
O=S(=O)(c1ccccc1)Cn1nnnc1CNCc1ccco1	735	2	2	2	4	4	2	521	4	1025	4	0.00	0
O=C(c1ccccc1)CN1C(=O)COc2c1cccc2	736	11	11	10	12	12	11	518	15	5234	20	4.00	0
O=C(NC1CCN(CC1)c1nnnn1c1ccccc1)CCc1ccccc1	737	10	10	8	14	12	9	525	6	4318	12	0.00	0
C1CCN(CC1)c1nnnn1c1ccccc1	738	23	23	20	28	25	21	526	11	10792	30	2.00	0
C1CCN(CC1)c1nnn[nH]1	739	23	23	20	28	25	21	526	11	10792	30	2.00	0
O=C(NC1CCNCC1)CCc1ccccc1	740	166	165	67	216	184	70	526	55	65085	95	3.00	0
O=C(NC1CCN(CC1)c1nnn[nH]1)CCc1ccccc1	741	10	10	8	14	12	9	525	6	4318	12	0.00	0
O=c1[nH]c(=O)c2c([nH]1)nc(n2CCCc1ccccc1)NCc1ccccc1	742	6	6	5	11	8	5	523	17	3043	18	4.00	0
O=c1[nH]c2nc([nH]c2c(=O)[nH]1)NCc1ccccc1	743	42	42	28	65	49	30	526	47	19562	86	12.00	0
O=c1[nH]c(=O)c2c([nH]1)ncn2CCCc1ccccc1	744	83	83	49	129	105	52	527	69	35129	121	11.00	0
O=C(NCc1ccco1)CCc1ccccc1	745	27	27	19	39	32	22	526	34	10761	52	10.00	0
C1Oc2c(O1)cc(cc2)C1N=c2ccccc2=c2n1[nH]cc2	746	4	4	4	6	4	4	521	13	2040	20	6.00	0
O=C(Nc1ccc2c(c1)OCO2)CSc1nnnn1Cc1ccccc1	747	1	1	1	1	1	1	514	4	516	4	0.00	0
O=C(Nc1ccc2c(c1)OCO2)CSc1nnn[nH]1	748	9	9	9	12	9	9	525	8	4305	20	2.00	0
O=C1C=CC=CC1=c1[nH][nH]c(c1)c1ccccc1	749	40	40	40	40	40	40	526	93	17666	539	268.00	0
O=C1C=CC=CC1=c1[nH][nH]cc1	750	251	250	235	291	277	244	527	232	109614	1772	333.00	0
O=C(c1ccccc1)Nc1nnc(s1)c1cnccn1	751	2	2	1	3	2	1	514	1	913	1	0.00	0
c1cnc(cn1)c1nncs1	752	21	21	16	22	21	16	527	30	9204	40	8.00	0
O=c1[nH]c(=O)c2c([nH]1)nc(n2Cc1ccccc1)SCc1cccnc1	753	3	3	3	6	3	3	512	8	1529	8	1.00	0
O=c1[nH]c2nc([nH]c2c(=O)[nH]1)SCc1cccnc1	754	5	5	4	10	5	4	523	9	2557	9	1.00	0
O=c1[nH]c(=O)c2c([nH]1)ncn2Cc1ccccc1	755	389	384	284	580	458	299	527	216	166322	869	74.00	0
O=C(N(Cc1cc2ccccc2[nH]c1=O)Cc1ccco1)NCc1ccccc1	756	3	3	3	3	3	3	517	8	1525	11	2.00	0
O=C(NCc1ccco1)NCc1ccccc1	757	6	6	5	6	6	5	517	13	2966	18	4.00	0
O=C(NCc1cc2ccccc2[nH]c1=O)NCc1ccccc1	758	16	16	9	20	19	11	518	17	7843	26	2.00	0
O=c1[nH]c2ccccc2cc1CNCc1ccco1	759	91	91	79	138	118	93	526	101	42320	303	56.00	0
C1CCC(CC1)n1nnnc1C(c1ccccc1)N1CCN(CC1)c1ccccc1	760	3	3	3	6	5	3	512	4	1232	6	0.00	0
C1CCC(CC1)n1nnnc1CN1CCN(CC1)c1ccccc1	761	11	11	11	19	15	12	526	20	5158	29	7.00	0
c1ccc(cc1)N1CCN(CC1)Cc1[nH]nnn1	762	208	208	174	335	286	211	527	130	88712	640	69.00	0
C1CCC(CC1)n1nnnc1CN1CCNCC1	763	43	43	31	62	51	35	526	41	15705	67	11.00	0
c1ccc(cc1)CN1CCN(CC1)c1ccccc1	764	269	269	180	357	316	201	527	168	94124	742	84.00	0
C1CCC(CC1)n1nnnc1Cc1ccccc1	765	27	27	21	32	30	21	526	34	7623	52	14.00	0
c1ccc(cc1)N1CCN(CC1)C(c1[nH]nnn1)c1ccccc1	766	70	70	57	121	105	74	527	66	28563	230	36.00	0
C1CCC(CC1)n1nnnc1C(c1ccccc1)N1CCNCC1	767	10	10	8	14	12	8	518	9	2501	14	2.00	0
O=S(=O)(c1ccc(cc1)S(=O)(=O)NCC1CCCO1)NCc1ccncc1	768	1	1	1	2	1	1	505	4	506	4	0.00	0
O=S(=O)(c1ccccc1)NCc1ccncc1	769	46	45	36	49	46	37	526	71	17715	252	77.00	0
O=S(=O)(c1ccccc1)NCC1CCCO1	770	219	218	136	284	240	143	526	141	89871	328	30.00	1
O=S(=O)(c1ccc2c(c1)OCCO2)N1CCN(CC1)S(=O)(=O)c1ccccc1	771	14	13	7	17	16	7	523	9	3752	10	0.00	0
O=S(=O)(c1ccc2c(c1)OCCO2)N1CCNCC1	772	85	81	40	110	96	43	526	76	26770	106	13.00	0
O=C(N1CCN(CC1)C(=O)c1ccco1)CSc1ccc(cn1)c1nc2c([nH]1)cccc2	773	2	2	2	4	3	3	511	24	1013	28	27.00	0
O=C(N1CCN(CC1)C(=O)c1ccco1)CSc1ccccn1	774	2	2	2	4	3	3	511	24	1013	28	27.00	0
O=C(N1CCNCC1)CSc1ccccn1	775	22	21	19	35	30	23	518	59	9502	93	40.00	0
c1ccc(cn1)c1nc2c([nH]1)cccc2	776	94	89	78	105	97	83	526	152	39636	603	195.00	0
O=C(N1CCNCC1)CSc1ccc(cn1)c1nc2c([nH]1)cccc2	777	2	2	2	4	3	3	511	24	1013	28	27.00	0
O=C(c1ccccc1)NCc1onc(n1)Cc1ccccc1	778	1	1	0	1	1	0	505	0	505	0	0.00	0
c1ccc(cc1)Cc1nocn1	779	191	191	117	194	193	118	526	107	84200	276	21.00	1
c1ncno1	780	2123	2082	1487	2481	2216	1527	527	380	890883	6558	196.00	1
O=C(c1ccccc1)NCc1ncno1	781	17	17	13	26	18	13	526	21	8209	29	4.00	0
N=c1[nH]cnc2c1c1CCCCCc1s2	782	4	4	4	4	4	4	517	11	1975	11	3.00	0
C1CCC(C1)N1CCN(CC1)Cc1nnnn1Cc1ccco1	783	5	5	3	8	5	3	525	7	2547	8	0.00	0
N1CCN(CC1)C1CCCC1	784	135	132	89	160	144	93	527	89	58261	216	21.00	1
C1CCC(C1)N1CCN(CC1)Cc1nnn[nH]1	785	41	41	33	63	52	36	527	39	19907	79	10.00	0
N1CCN(CC1)Cc1nnnn1Cc1ccco1	786	30	30	23	47	36	26	526	65	14654	123	36.00	0
O=C(N(C(c1cccs1)C(=O)Nc1ccccc1)Cc1ccco1)Cn1nnc2c1cccc2	787	1	1	1	3	2	1	504	4	505	4	0.00	0
O=C(N(Cc1cccs1)Cc1ccco1)Cn1nnc2c1cccc2	788	5	5	5	10	8	5	517	18	2344	24	7.00	0
O=C(Cn1nnc2c1cccc2)NCc1cccs1	789	23	23	16	44	38	20	526	29	10795	50	6.00	0
O=C(CN(C(=O)Cn1nnc2c1cccc2)Cc1ccco1)Nc1ccccc1	790	1	1	1	3	2	1	504	4	505	4	0.00	0
O=C(Nc1ccccc1)CNC(=O)Cn1nnc2c1cccc2	791	5	5	5	11	6	5	512	10	2321	13	2.00	0
O=C(Nc1ccccc1)CNCc1ccco1	792	59	59	38	72	65	39	526	60	21316	117	19.00	0
O=C(Cn1nnc2c1cccc2)NC(c1cccs1)C(=O)Nc1ccccc1	793	1	1	1	3	2	1	504	4	505	4	0.00	0
O=C(Cc1cccs1)Nc1ccccc1	794	184	184	147	220	193	147	527	155	74497	514	81.00	0
O=C(C(c1cccs1)NCc1ccco1)Nc1ccccc1	795	1	1	1	3	2	1	504	4	505	4	0.00	0
O=C(C1CCN(CC1)c1ncncn1)NCc1cccs1	796	1	1	1	1	1	1	518	1	519	1	0.00	0
O=C(C1CCNCC1)NCc1cccs1	797	45	38	23	54	41	24	526	41	15155	57	8.00	0
C1CCN(CC1)c1ncncn1	798	162	148	120	202	160	123	526	149	64743	382	67.00	0
C1Oc2c(O1)cc(cc2)C1C=COc2c1c[nH]n2	799	3	3	3	4	4	3	524	6	1520	8	1.00	0
O=S(=O)(c1ccccc1)N1CCN(CC1)c1ncnc2c1snc2c1ccccc1	800	3	3	2	3	3	2	512	4	1043	4	0.00	0
N1CCN(CC1)c1ncnc2c1snc2c1ccccc1	801	11	11	10	12	11	10	518	23	3875	35	14.00	0
c1ccc(cc1)c1nsc2c1ncnc2	802	22	20	18	23	20	18	518	66	7721	128	86.00	0
c1ncc2c(n1)cns2	803	24	22	19	25	22	19	518	77	8202	142	102.00	0
N1CCN(CC1)c1ncnc2c1snc2	804	11	11	10	12	11	10	518	23	3875	35	14.00	0
O=S(=O)(c1ccccc1)N1CCN(CC1)c1ncnc2c1snc2	805	3	3	2	3	3	2	512	4	1043	4	0.00	0
c1ccc(cc1)Cn1cc2c(c1)cnnc2	806	5	5	5	5	5	5	525	15	2426	18	6.00	0
[nH]1cc2c(c1)cnnc2	807	26	22	17	26	22	17	527	34	8011	49	14.00	0
O=C(Nc1ccccc1)CSc1nnc([nH]1)c1ccc(cc1)S(=O)(=O)N1CCOCC1	808	5	5	2	10	10	3	523	3	2585	3	0.00	0
O=C(Nc1ccccc1)CSc1nnc([nH]1)c1ccccc1	809	167	102	70	241	120	74	527	88	46341	168	19.00	0
O=c1oc2c(s1)cc(cc2)NS(=O)(=O)c1cccs1	810	3	3	3	6	6	3	521	18	1513	29	9.00	0
O=c1oc2c(s1)cccc2	811	29	29	29	36	36	32	526	93	12241	280	175.00	1
O=C(C1CCCN1C(=O)Nc1ccccc1)NCc1ccccc1	812	35	35	14	36	35	14	526	12	13129	17	0.00	0
O=C(C1CCCN1)NCc1ccccc1	813	321	321	46	332	328	46	526	43	41602	61	0.00	0
O=C(N1CCCC1)Nc1ccccc1	814	238	233	100	261	237	100	526	88	96984	203	7.00	0
C1COC(C1)CN1C=CC(C=C1)c1ccccc1	815	4	4	4	5	4	4	514	15	1824	25	11.00	0
C1C=CN(C=C1)CC1CCCO1	816	5	5	5	6	5	5	517	16	2331	33	13.00	0
C1C=CNC=C1	817	360	358	255	483	431	289	527	241	143291	1174	133.00	1
C1=CC(C=CN1)c1ccccc1	818	165	164	113	223	189	128	527	174	58042	584	118.00	1
O=C(Nc1nncs1)Oc1ccccc1	819	3	3	1	3	3	1	515	2	1477	2	0.00	0
O=c1cc[nH]c2c1cccc2	820	881	853	631	1096	969	672	527	325	355101	2155	139.00	1
n1ccc(cc1)c1nnc([nH]1)SCc1ccccn1	821	1	1	0	1	1	0	499	0	500	0	0.00	0
c1ccc(nc1)CSc1nnc[nH]1	822	7	7	6	7	7	6	526	5	3404	10	0.00	0
O=C1NC2C(N1)NC(=O)N2	823	39	39	21	45	41	21	526	23	16994	32	2.00	0
O=C(Nc1nncs1)CSc1nnc(o1)CNc1ccccc1	824	1	1	1	1	1	1	509	7	510	7	1.00	0
O=C(Nc1scnn1)CSc1ocnn1	825	27	27	25	31	29	26	518	28	11809	63	12.00	0
O=C(Nc1ccccc1)COC(=O)c1ccccn1	826	37	37	14	38	38	14	526	19	14072	27	1.00	0
C1CCN(CC1)c1ncnc2c1nnn2Cc1ccccc1	827	9	8	7	11	8	7	518	18	3887	22	6.00	0
C1CCN(CC1)c1ncnc2c1nn[nH]2	828	9	8	7	11	8	7	518	18	3887	22	6.00	0
O=C(N(C(c1ccncc1)C(=O)NC1CCCC1)Cc1ccccc1)Cn1nnc(n1)c1ccco1	829	3	3	3	6	4	4	514	4	1422	6	0.00	0
O=C(N(C(c1ccncc1)C(=O)NC1CCCC1)Cc1ccccc1)Cn1ncnn1	830	3	3	3	6	4	4	514	4	1422	6	0.00	0
O=C(C(c1ccncc1)NCc1ccccc1)NC1CCCC1	831	11	11	9	18	13	10	518	13	5068	20	3.00	0
O=C(Cc1ccncc1)NC1CCCC1	832	132	132	66	170	146	69	526	62	53069	127	7.00	0
c1ccc(cc1)CNCc1ccncc1	833	57	57	44	74	63	45	526	69	24544	148	28.00	0
O=C(NC(c1ccncc1)C(=O)NC1CCCC1)Cn1ncnn1	834	24	24	14	38	26	16	517	17	9736	27	2.00	0
O=C(NC1CCCC1)CNC(=O)Cn1ncnn1	835	112	112	72	169	134	78	527	71	46710	140	12.00	0
O=C(Cn1nncn1)NCc1ccncc1	836	48	48	31	82	54	34	518	37	20557	68	7.00	0
O=C(CN(C(=O)Cn1ncnn1)Cc1ccccc1)NC1CCCC1	837	5	5	5	9	7	7	514	7	2201	9	1.00	0
O=C(N(Cc1ccncc1)Cc1ccccc1)Cn1ncnn1	838	5	5	4	10	7	5	517	5	2370	7	0.00	0
O=C(NC(c1ccncc1)C(=O)NC1CCCC1)Cn1nnc(n1)c1ccco1	839	15	15	7	23	16	8	517	8	5864	12	0.00	0
O=C(Cn1nnc(n1)c1ccco1)NCC(=O)NC1CCCC1	840	59	59	32	84	67	33	518	35	23243	61	4.00	0
O=C(Cn1nnc(n1)c1ccco1)NCc1ccncc1	841	18	18	9	28	20	10	517	10	7235	16	0.00	0
O=C(CN(C(=O)Cn1nnc(n1)c1ccco1)Cc1ccccc1)NC1CCCC1	842	3	3	3	6	4	4	514	4	1422	6	0.00	0
O=C(Cn1nnc(n1)c1ccco1)NCc1ccccc1	843	24	24	16	39	28	18	525	24	10179	33	4.00	0
O=C(N(Cc1ccncc1)Cc1ccccc1)Cn1nnc(n1)c1ccco1	844	4	4	3	8	6	4	515	4	1927	6	0.00	0
O=C1NCCCc2c1non2	845	1	1	0	1	1	0	505	0	507	0	0.00	0
O=C(CN(c1ccccc1)C(=O)CNS(=O)(=O)c1ccccc1)NCC1CCCO1	846	20	20	7	32	23	8	526	11	8105	12	0.00	0
O=C(CNS(=O)(=O)c1ccccc1)NCC(=O)NCC1CCCO1	847	64	64	21	100	76	22	526	27	26168	32	0.00	0
O=C(Nc1ccccc1)CNS(=O)(=O)c1ccccc1	848	332	329	186	469	358	190	526	164	139522	410	25.00	0
O=C(CNc1ccccc1)NCC1CCCO1	849	258	258	145	385	281	151	526	94	103364	244	12.00	0
c1ccc(cc1)Cc1nnc[nH]1	850	162	162	90	235	187	96	527	99	73963	186	12.00	0
C1CCC(C1)n1nnnc1CN1CCCc2c1cccc2	851	4	4	4	5	5	5	524	19	1801	19	11.00	0
c1ccc2c(c1)N(CCC2)Cc1nnn[nH]1	852	20	20	20	27	24	22	526	59	9466	104	53.00	0
C1CCc2c(N1)cccc2	853	1170	1141	867	1400	1208	881	527	379	481275	3261	190.00	1
O=C(CN1CCN(CC1)c1scc(n1)c1ccccc1)NCc1ccco1	854	1	1	1	1	1	1	508	5	510	5	0.00	0
O=C(CN1CCNCC1)NCc1ccco1	855	2	1	1	2	1	1	508	5	510	5	0.00	0
c1ccc(cc1)c1cscn1	856	2473	2427	1908	2758	2538	1945	527	437	868071	10132	398.00	1
N1CCN(CC1)c1scc(n1)c1ccccc1	857	127	119	110	153	131	112	526	129	50984	477	102.00	0
N1CCN(CC1)c1nccs1	858	140	131	120	168	145	122	526	138	56156	517	106.00	0
O=C(CN1CCN(CC1)c1nccs1)NCc1ccco1	859	1	1	1	1	1	1	508	5	510	5	0.00	0
O=C(Nc1ccc(cc1)NC(=O)c1ccco1)CCC(=O)Nc1ccccc1	860	6	6	3	9	8	3	523	5	2707	5	0.00	0
O=C(Nc1ccccc1)CCC(=O)Nc1ccccc1	861	18	18	11	21	20	11	526	11	7752	17	1.00	0
C1CCC2(C1)C=CNC=C2	862	7	7	6	7	7	6	518	22	3222	34	13.00	0
O=C(Nc1nccs1)CSc1nnc(n1c1ccccc1)c1ccccc1	863	4	4	3	7	6	3	522	7	1618	7	0.00	0
c1ccc(cc1)n1cnnc1c1ccccc1	864	267	157	117	339	177	119	526	124	70901	324	38.00	0
O=C(Nc1nccs1)CSc1nncn1c1ccccc1	865	36	36	27	58	49	28	526	44	17082	63	8.00	0
O=C(Nc1nccs1)CSc1nnc[nH]1	866	231	226	142	339	265	146	526	142	102341	327	25.00	0
O=C(Nc1nccs1)CSc1nnc([nH]1)c1ccccc1	867	22	22	17	39	28	17	526	46	10416	64	15.00	0
O=C1N(c2ccc(cc2)NCc2cccnc2)C(=O)C2C1C1C=CC2C1	868	1	1	0	2	2	0	502	0	503	0	0.00	0
O=C1NC(=O)C2C1C1C=CC2C1	869	378	363	217	457	386	218	526	190	165522	509	33.00	0
c1ccc(cc1)NCc1cccnc1	870	177	177	90	208	195	93	526	125	71631	288	24.00	0
O=C1C2C3C=CC(C2C(=O)N1c1ccccc1)C3	871	85	84	50	94	90	50	526	80	36695	120	14.00	0
O=C(Nc1ccccc1)CSc1ccc2c(n1)CCNC2	872	8	8	8	12	12	9	525	37	3580	59	35.00	0
C1NCc2c(C1)nccc2	873	34	34	33	43	42	36	525	85	13858	224	110.00	0
O=c1[nH]c(nc2c1cccc2)C1CCCCC1	874	7	7	5	7	7	5	513	17	3193	19	5.00	0
O=C(NC1(CCCCC1)C(=O)NCc1ccc2c(c1)OCO2)Nc1ccccc1	875	2	2	0	4	2	0	515	0	968	0	0.00	0
O=C(Nc1ccccc1)NC1CCCCC1	876	172	172	92	188	177	92	527	101	72371	248	18.00	1
O=C(C1CCCCC1)NCc1ccc2c(c1)OCO2	877	12	12	10	21	17	10	526	16	5613	18	2.00	0
O=C(Nc1ccccc1)CSc1nnc2n1cncc2	878	5	5	3	5	5	3	525	3	2288	3	0.00	0
O=C1CNc2c(N1)cccc2	879	650	649	388	747	686	398	527	282	238373	1088	75.00	0
O=C(Cn1nnc(n1)c1ccccc1)Nc1ccccc1	880	141	133	101	213	159	109	527	118	59833	271	36.00	0
O=C1NC=CC(N1)c1ccccc1	881	622	591	326	831	667	330	526	228	235722	751	36.00	0
O=C1NCC=CN1	882	969	928	468	1210	1020	472	527	273	356004	1067	38.00	0
c1ccc(cc1)n1cnnc1c1cocc1	883	41	35	24	57	40	24	527	35	16971	50	5.00	0
c1occ(c1)c1nnc[nH]1	884	176	170	115	263	195	118	527	116	78743	284	25.00	0
O=C(c1c[nH]n2c1=NC(CC2)c1ccccc1)NCc1c[nH]nc1	885	5	5	2	9	7	2	517	4	2549	4	0.00	0
O=C(c1c[nH]n2c1=NCCC2)NCc1c[nH]nc1	886	5	5	2	9	7	2	517	4	2549	4	0.00	0
O=C(Cn1nnc(n1)c1ccccc1)NCc1ccco1	887	34	34	24	47	41	27	526	42	15359	59	10.00	0
O=C(Cn1nncn1)NCc1ccco1	888	64	64	49	97	80	52	526	64	29437	119	16.00	0
O=C1CC(=Nc2c(N1)cccc2)c1ccco1	889	1	1	1	1	1	1	512	2	512	2	0.00	0
O=C(c1ccco1)Nc1cnc2c(c1)cccc2	890	1	1	1	1	1	1	508	13	508	13	5.00	0
C1CCC(C1)N1CCN(CC1)Cc1nnnn1Cc1ccccc1	891	8	8	7	13	12	9	519	17	3771	24	6.00	0
O=C1CCC(=O)N1c1ccccc1	892	1133	1129	783	1327	1196	797	527	325	485462	2450	111.00	1
O=C1CCC(=O)N1	893	1681	1676	1121	1969	1773	1144	527	360	734041	3310	106.00	1
O=C(Nc1ccccc1)CSc1nnc(o1)c1ccccc1	894	58	58	46	95	70	49	526	89	25995	178	41.00	0
O=C(Nc1cccs1)CSc1nnnn1C1CCCC1	895	1	1	0	2	1	0	505	0	505	0	0.00	0
O=C(Nc1cccs1)CSc1nnn[nH]1	896	31	31	22	51	40	24	526	58	14543	82	18.00	0
O=C(Cn1c(CN2CCCCC2)nc2c(c1=O)cccc2)NCc1ccco1	897	1	1	0	1	1	0	507	0	508	0	0.00	0
O=C(Cn1cnc2c(c1=O)cccc2)NCc1ccco1	898	3	3	0	3	3	0	515	0	1503	0	0.00	0
O=c1[nH]c(CN2CCCCC2)nc2c1cccc2	899	18	18	14	23	20	14	518	22	8420	33	5.00	0
c1ccc(cc1)CCNc1nnnn1c1ccccc1	900	2	2	1	2	2	1	510	1	976	1	0.00	0
c1ccc(cc1)CCNc1nnn[nH]1	901	2	2	1	2	2	1	510	1	976	1	0.00	0
O=C(NC1CCCCC1)CSc1nnc([nH]1)c1ccncc1	902	10	10	5	11	10	5	515	9	3678	9	0.00	0
O=C(NC1CCCCC1)CSc1[nH]cnn1	903	161	154	56	190	162	57	526	59	56783	91	3.00	0
O=C(NC(c1cccnc1)C(=O)NC1CCCC1)CCC(=O)Nc1ccon1	904	7	7	2	12	8	2	515	2	3109	2	0.00	0
O=C(Cc1cccnc1)NC1CCCC1	905	80	80	32	107	89	32	526	35	32758	53	2.00	0
O=C(CCC(=O)Nc1nocc1)NCC(=O)NC1CCCC1	906	100	100	43	138	116	44	527	42	40917	67	2.00	0
O=C(NCc1cccnc1)CCC(=O)Nc1nocc1	907	11	11	4	19	13	5	515	5	4694	5	0.00	0
O=C(C(N(C(=O)c1ccco1)Cc1ccco1)c1ccco1)NC1CCCCC1	908	1	1	1	1	1	1	507	4	509	4	0.00	0
O=C(N(Cc1ccco1)Cc1ccco1)c1ccco1	909	1	1	1	1	1	1	507	4	509	4	0.00	0
O=C(c1ccco1)NCc1ccco1	910	51	50	31	62	53	31	526	77	20955	122	25.00	0
N(Cc1ccco1)Cc1ccco1	911	20	20	16	27	22	16	526	43	8153	66	22.00	0
O=C(CN(C(=O)c1ccco1)Cc1ccco1)NC1CCCCC1	912	1	1	1	1	1	1	507	4	509	4	0.00	0
O=C(NC1CCCCC1)CNC(=O)c1ccco1	913	28	28	20	37	30	20	518	33	10991	51	9.00	0
O=C(NC1CCCCC1)CNCc1ccco1	914	40	40	26	62	51	26	526	41	17885	79	8.00	0
O=C(C(c1ccco1)NC(=O)c1ccco1)NC1CCCCC1	915	2	2	1	2	2	1	512	4	866	4	0.00	0
O=C(Cc1ccco1)NC1CCCCC1	916	45	45	36	71	54	38	526	57	20065	112	21.00	0
O=C(C(c1ccco1)NCc1ccco1)NC1CCCCC1	917	3	3	3	5	5	3	513	11	1448	13	3.00	0
O=C(CC(=O)Nc1ccccc1)CSc1nnc([nH]1)COc1ccccc1	918	4	4	4	7	5	4	515	13	2034	21	6.00	0
O=C(CC(=O)Nc1ccccc1)CSc1[nH]cnn1	919	9	9	7	15	10	7	518	14	4435	27	4.00	0
O=C(c1cscc1)c1ccccc1	920	37	36	33	38	37	34	527	76	14840	192	84.00	0
O=C(N1CCCCC1)COC(=O)c1cnon1	921	1	1	0	1	1	0	497	0	498	0	0.00	0
c1cnon1	922	964	958	699	1037	989	707	527	350	376916	2609	176.00	0
O=C(c1cccs1)Nc1ccccc1	923	644	644	521	713	664	526	526	312	264981	2082	197.00	1
O=C(Nc1nc2c(s1)cccc2)CSc1nnnn1C1CCCCC1	924	2	2	2	4	3	3	521	8	1014	8	2.00	0
O=C(Nc1nc2c(s1)cccc2)CSc1nnn[nH]1	925	13	13	10	17	14	11	526	21	5638	35	8.00	0
O=c1[nH]c(SCc2nnc(o2)c2ccccc2)nc2c1cccc2	926	8	8	8	15	13	11	525	20	3884	27	9.00	0
O=c1[nH]c(SCc2nnco2)nc2c1cccc2	927	8	8	8	15	13	11	525	20	3884	27	9.00	0
O=C(NC1CCCC1)CCCCCN1C(=O)c2c(C1=O)cccc2	928	1	1	1	2	1	1	511	2	511	2	0.00	0
O=C(N1CCc2c1cccc2)CSc1nnc([nH]1)c1ccncc1	929	4	3	1	5	3	1	518	1	1200	1	0.00	0
O=C(N1CCc2c1cccc2)CSc1nnc[nH]1	930	54	53	36	85	63	39	527	62	23400	91	14.00	0
O=S(=O)(c1ccc(cc1)S(=O)(=O)NC1CCCC1)NC1CCCC1	931	1	1	1	2	1	1	508	3	508	3	0.00	0
O=S(=O)(c1ccccc1)NC1CCCC1	932	74	74	41	95	84	44	526	66	29871	98	11.00	0
O=S(CC(=O)NC1CCCc2c1cccc2)CC(=O)Nc1ccccc1	933	4	4	3	6	4	3	525	4	1954	4	0.00	0
O=C(c1cccnc1)Nc1ccc2c(c1)oc1c2cccc1	934	3	3	2	3	3	2	515	12	1457	16	4.00	0
c1ccc2c(c1)oc1c2cccc1	935	205	195	172	271	224	180	527	212	85570	880	176.00	0
O=C(c1cc2ccccc2[nH]c1=O)Nc1nncs1	936	6	5	2	6	5	2	360	2	856	3	0.00	0
C1CCc2c(C1)nc1c(c2)cco1	937	4	4	4	5	4	4	514	14	1798	15	6.00	0
O=C1Cc2c(N1)cccc2	938	584	576	349	660	600	354	526	213	191319	780	52.00	1
C1CCC(CC1)CNc1c2CCCCc2nc2n1nnn2	939	1	1	1	1	1	1	503	3	503	3	0.00	0
C1CCc2c(C1)nc1n(c2)nnn1	940	12	11	5	12	11	5	514	6	5065	7	0.00	0
O=C1Nc2c(C31OCC1(CO3)COC3(OC1)C(=O)Nc1c3cccc1)cccc2	941	1	1	1	2	2	1	505	2	505	2	0.00	0
O=C(NCc1ccco1)COc1ccc(cc1)S(=O)(=O)N1CCCC1	942	3	3	1	6	3	1	514	3	1532	3	0.00	0
O=C(c1cc2c(n(c1=N)Cc1ccccc1)nc1n(c2=O)cccc1)NCc1ccco1	943	3	3	3	6	6	3	524	36	1516	54	36.00	0
O=C(c1cc2c([nH]c1=N)nc1n(c2=O)cccc1)NCc1ccco1	944	19	19	19	27	26	22	527	77	7824	216	159.00	0
N=c1ccc2c(n1Cc1ccccc1)nc1n(c2=O)cccc1	945	45	36	35	53	42	37	526	74	13189	222	102.00	0
O=C(N1CCC(CC1)c1ccccc1)C1CCCO1	946	1	1	1	1	1	1	510	1	511	1	0.00	0
O=C(N1CCCCC1)C1CCCO1	947	12	12	2	12	12	2	517	2	3529	2	0.00	0
O=C1CC(Sc2c(N1)cccc2)c1ccccc1	948	14	14	11	20	17	11	526	43	6396	54	19.00	1
O=C1CCSc2c(N1)cccc2	949	98	89	58	113	94	59	526	84	37396	144	20.00	1
O=C1Sc2c3c1cccc3ccc2	950	2	2	2	3	3	2	507	4	961	4	0.00	0
c1ccc(nc1)Nc1scc(n1)c1cnc2n1ccs2	951	1	1	1	1	1	1	509	17	510	17	9.00	0
c1scc(n1)c1cnc2n1ccs2	952	3	3	3	3	3	3	524	33	1526	37	36.00	0
c1nc2n(c1)ccs2	953	213	213	166	284	247	175	527	201	101938	906	127.00	0
c1ccc(nc1)Nc1nccs1	954	133	133	94	133	133	94	526	169	30325	1014	395.00	0
O=C(C(N(c1ccccc1)C(=O)CNC(=O)c1ccco1)c1cccnc1)NC1CCCC1	955	22	22	4	31	26	4	518	5	8719	6	0.00	0
O=C(NC(c1cccnc1)C(=O)NC1CCCC1)CNC(=O)c1ccco1	956	27	27	8	40	32	8	526	11	10982	13	0.00	0
O=C(CNC(=O)c1ccco1)NCC(=O)NC1CCCC1	957	109	109	36	148	129	40	526	42	44449	64	1.00	0
O=C(CN(c1ccccc1)C(=O)CNC(=O)c1ccco1)NC1CCCC1	958	66	66	12	84	73	12	526	15	25731	21	0.00	0
O=C(NC1CCCC1)CNc1ccccc1	959	592	591	318	760	642	324	527	213	232342	720	33.00	0
O=C(N(c1ccccc1)Cc1cccnc1)CNC(=O)c1ccco1	960	35	35	5	45	39	5	518	6	13381	7	0.00	0
O=C(C(c1cccnc1)Nc1ccccc1)NC1CCCC1	961	56	56	19	71	62	19	526	22	21875	33	0.00	0
O=C(NCc1ccco1)CSc1nc(cc(c1)c1cccs1)c1ccccc1	962	1	1	1	1	1	1	469	14	470	14	7.00	0
O=C(NCc1ccco1)CSc1nccc(c1)c1cccs1	963	1	1	1	1	1	1	469	14	470	14	7.00	0
n1ccc(cc1)c1cccs1	964	33	33	32	45	39	36	526	90	15501	162	81.00	0
O=C(NCc1ccco1)CSc1ccccn1	965	9	9	6	12	10	7	526	50	4263	64	39.00	0
c1ccc(cc1)c1nccc(c1)c1cccs1	966	8	8	7	11	10	8	516	27	3648	37	16.00	0
O=C(NCc1ccco1)CSc1cccc(n1)c1ccccc1	967	3	3	3	3	3	3	511	21	1317	22	15.00	0
O=C(Nc1nncs1)CSc1n[nH]c(=C2C=CC=CC2=O)n1c1ccccc1	968	2	2	2	4	4	4	514	7	1000	7	2.00	0
O=C1C=CC=CC1=c1[nH]ncn1c1ccccc1	969	12	12	8	17	16	10	518	15	5754	22	3.00	0
O=C1C=CC=CC1=c1[nH]nc[nH]1	970	40	40	27	62	45	29	526	57	19631	93	16.00	0
O=C(Nc1nncs1)CSc1n[nH]c(=C2C=CC=CC2=O)[nH]1	971	3	3	2	5	5	4	515	7	1458	7	1.00	0
O=c1[nH]c2cc3OCOc3cc2cc1CN(C1CCCCC1)Cc1nnnn1CC1CCCO1	972	1	1	1	1	1	1	502	13	502	13	5.00	0
O=c1[nH]c2cc3OCOc3cc2cc1CNCc1nnnn1CC1CCCO1	973	4	4	4	6	6	4	514	21	1929	33	14.00	0
C1CCC(CC1)NCc1nnnn1CC1CCCO1	974	1	1	1	1	1	1	502	13	502	13	5.00	0
O=c1[nH]c2cc3OCOc3cc2cc1CNC1CCCCC1	975	3	3	2	3	3	2	512	15	1044	16	6.00	0
O=c1[nH]c2cc3OCOc3cc2cc1CN(C1CCCCC1)Cc1nnn[nH]1	976	1	1	1	1	1	1	502	13	502	13	5.00	0
O=C(c1cccs1)CSc1nnc([nH]1)c1ccco1	977	4	4	4	5	5	4	516	28	1896	33	22.00	0
O=C(c1cccs1)CSc1nnc[nH]1	978	24	23	21	31	28	23	526	52	9307	94	38.00	0
c1coc(c1)c1nnc[nH]1	979	414	374	216	545	408	224	527	180	158854	613	38.00	0
O=C(CSc1nnc(o1)c1ccccc1)NCCc1ccccc1	980	6	6	3	9	6	3	516	3	2828	3	0.00	0
O=C(CSc1nnco1)NCCc1ccccc1	981	31	31	15	51	38	16	526	23	13850	24	1.00	0
O=C(C1CCC1)N1CCN(CC1)Cc1ccccc1	982	2	2	1	2	2	1	524	1	1018	1	0.00	0
O=C(N1CCNCC1)C1CCC1	983	25	25	11	26	25	11	524	22	8089	26	2.00	0
c1ccc(cc1)CCn1nnnc1CN1CCN(CC1)c1ccccc1	984	12	12	10	22	17	13	524	32	5992	43	14.00	0
N1CCN(CC1)Cc1nnnn1CCc1ccccc1	985	34	34	26	56	47	31	527	50	16794	78	14.00	0
c1ccc(cc1)CCn1nnnc1C(c1cccs1)N1CCN(CC1)c1ccccc1	986	3	3	3	5	4	4	516	16	1485	18	9.00	0
N1CCN(CC1)C(c1nnnn1CCc1ccccc1)c1cccs1	987	4	4	4	7	6	6	518	20	1995	22	13.00	0
N1CCN(CC1)Cc1cccs1	988	181	181	130	236	200	137	526	144	77749	353	44.00	0
N1CCN(CC1)C(c1nnn[nH]1)c1cccs1	989	33	33	29	48	42	33	526	49	13099	77	21.00	0
c1ccc(cc1)N1CCN(CC1)Cc1cccs1	990	65	65	59	99	78	65	526	87	29606	183	43.00	0
c1ccc(cc1)N1CCN(CC1)C(c1[nH]nnn1)c1cccs1	991	13	13	13	23	19	16	524	30	6477	45	15.00	0
O1CCN(CC1)Cc1ccccn1	992	14	14	10	16	15	10	526	33	6005	40	12.00	0
O1CCN(CC1)CCOc1ccccc1	993	86	86	75	92	89	76	526	71	29443	215	43.00	1
c1ccc(cc1)CNCCc1ccccn1	994	14	14	13	18	17	14	526	14	6280	51	7.00	0
O=C1Nc2c(C31C=COC=C3)cccc2	995	21	21	14	39	24	14	526	17	10463	23	1.00	0
O=C(c1ccco1)N1CCN(CC1)C(c1cc2ccccc2[nH]c1=O)c1nnn[nH]1	996	5	5	5	9	8	6	522	7	2464	15	2.00	0
O=C(c1ccco1)N1CCN(CC1)Cc1[nH]nnn1	997	102	102	68	149	125	72	526	66	43616	157	13.00	0
O=C(c1ccco1)N1CCN(CC1)Cc1cc2ccccc2[nH]c1=O	998	5	5	5	9	8	6	522	7	2464	15	2.00	0
O=c1[nH]c2ccccc2cc1CN1CCNCC1	999	34	34	33	61	56	43	526	54	16653	106	25.00	0
O=c1[nH]c2ccccc2cc1C(c1nnn[nH]1)N1CCNCC1	1000	34	34	33	61	56	43	526	54	16653	106	25.00	0
C1CCC(CC1)N1CCN(CC1)C(c1nnn[nH]1)c1cccnc1	1001	2	2	2	4	2	2	514	6	1014	6	1.00	0
C1CCC(CC1)N1CCN(CC1)Cc1cccnc1	1002	2	2	2	4	2	2	514	6	1014	6	1.00	0
N1CCN(CC1)Cc1cccnc1	1003	141	141	113	189	172	123	526	142	64071	372	59.00	1
C1CCC(CC1)N1CCN(CC1)Cc1[nH]nnn1	1004	22	22	17	33	28	22	526	32	10620	54	11.00	0
c1ccc(cn1)Cc1nnn[nH]1	1005	25	25	20	37	31	24	526	47	12018	71	19.00	0
N1CCN(CC1)C(c1nnn[nH]1)c1cccnc1	1006	15	15	13	27	21	17	526	34	7404	47	15.00	0
O1CCN(CC1)c1ccc2n(n1)cnn2	1007	20	20	8	22	21	9	523	7	7579	11	0.00	0
c1cnn2c(c1)nnc2	1008	768	748	489	792	763	493	527	254	291653	1227	70.00	0
O=C(c1ccc[nH]1)c1ccccc1	1009	252	251	80	265	257	80	526	86	47508	180	10.00	1
c1ccc(cc1)n1ncc(c1)C1C=COc2c1c[nH]n2	1010	3	3	3	4	4	4	517	9	1454	10	3.00	0
c1ccc(cc1)n1cccn1	1011	2807	2763	2059	3199	2913	2097	527	438	1118839	8483	243.00	1
[nH]1ncc(c1)C1C=COc2c1c[nH]n2	1012	8	8	8	10	10	9	526	20	3842	26	9.00	0
O=C(NC(c1ccccc1)C(=O)NC1CCCCC1)CCC(=O)Nc1cccnc1	1013	1	1	1	1	1	1	508	2	509	2	0.00	0
O=C(CCC(=O)Nc1cccnc1)NCC(=O)NC1CCCCC1	1014	1	1	1	1	1	1	508	2	509	2	0.00	0
O=C(NCc1ccccc1)CCC(=O)Nc1cccnc1	1015	2	2	2	2	2	2	512	3	867	3	0.00	0
O=C(N1CCSC1c1ccccc1)c1ccco1	1016	1	1	0	1	1	0	504	0	505	0	0.00	0
C1CSC(N1)c1ccccc1	1017	64	64	47	72	67	47	526	78	28955	154	28.00	0
C1NCCS1	1018	148	148	100	163	156	101	526	129	60608	298	41.00	1
O=C(c1ccco1)N1CSCC1	1019	1	1	0	1	1	0	504	0	505	0	0.00	0
O=C(Nc1nonc1)CSc1ccc(nn1)c1ccccc1	1020	2	2	2	2	2	2	520	8	1022	9	2.00	0
O=C(Nc1nonc1)CSc1cccnn1	1021	2	2	2	2	2	2	520	8	1022	9	2.00	0
O=C(Nc1cn[nH]c1)CSc1nc(Cc2ccccc2)nc2c1cnn2c1ccccc1	1022	1	1	1	2	2	2	350	4	352	4	1.00	0
c1ccc(cc1)Cc1ncc2c(n1)n(nc2)c1ccccc1	1023	1	1	1	2	2	2	350	4	352	4	1.00	0
c1ccc(cc1)n1ncc2c1ncnc2	1024	312	311	283	407	371	316	527	239	138278	1856	276.00	0
c1ncc2c(n1)[nH]nc2	1025	536	533	424	648	599	457	527	284	220699	2361	235.00	1
c1ccc(cc1)Cc1ncc2c(n1)[nH]nc2	1026	1	1	1	2	2	2	350	4	352	4	1.00	0
O=C(Nc1c[nH]nc1)CSc1ncnc2c1cnn2c1ccccc1	1027	8	8	6	13	12	10	522	15	3019	20	6.00	0
O=C(Nc1cn[nH]c1)CSc1ncnc2c1cn[nH]2	1028	8	8	6	13	12	10	522	15	3019	20	6.00	0
O=C(Nc1c[nH]nc1)CSc1nc(Cc2ccccc2)nc2c1cn[nH]2	1029	1	1	1	2	2	2	350	4	352	4	1.00	0
O=C(CNS(=O)(=O)c1ccccc1)NCC1CCCO1	1030	87	87	28	112	94	30	526	39	33038	48	1.00	0
O=C(N1CCc2c1cccc2)CSc1nnc2n1CCc1c2cccc1	1031	2	2	2	4	3	2	523	7	1032	7	1.00	0
c1ccc2c(c1)c1nncn1CC2	1032	30	30	23	40	36	27	527	63	14266	84	25.00	0
O=C1CSC2N1CCNC12CCOCC1	1033	1	1	0	1	1	0	504	0	504	0	0.00	0
O=C(c1ccco1)Nc1ccc(s1)C(=O)N1CCCC1	1034	3	3	3	4	3	3	515	5	1450	6	0.00	0
O=C(c1ccco1)Nc1cccs1	1035	71	71	68	84	76	70	526	136	30307	381	154.00	0
O=C(c1cccs1)N1CCCC1	1036	145	143	59	159	149	59	527	76	44758	113	7.00	0
O=C(Nc1ccccn1)CSc1nnc([nH]1)c1ccco1	1037	6	6	2	8	6	2	526	2	2935	2	0.00	0
O=C(Nc1ccccn1)CSc1nnc[nH]1	1038	39	37	21	52	41	21	526	24	16138	32	2.00	0
O=C(C1CCN(CC1)S(=O)(=O)Cc1ccccc1)Nc1ccc(cc1)N1CCOCC1	1039	1	1	1	2	1	1	510	2	510	2	0.00	0
O=C(C1CCNCC1)Nc1ccc(cc1)N1CCOCC1	1040	9	8	6	10	8	6	518	10	2664	12	2.00	0
O1CCN(CC1)c1ccccc1	1041	2716	2675	1828	3205	2821	1863	527	419	1003279	6308	177.00	1
O=C(C1CCNCC1)Nc1ccccc1	1042	961	939	501	1077	970	510	526	238	317273	1185	47.00	0
O=S(=O)(N1CCCCC1)Cc1ccccc1	1043	61	61	37	79	67	38	526	45	24679	62	6.00	0
O=C(C1CCN(CC1)S(=O)(=O)Cc1ccccc1)Nc1ccccc1	1044	2	2	2	3	2	2	516	5	1013	5	0.00	0
O=C(Nc1ccccn1)CSc1nnn[nH]1	1045	16	16	7	18	16	7	526	9	6775	12	0.00	0
O=C(C1CCN(CC1)C(=O)Nc1ccccc1)NCCC1=CCCCC1	1046	2	2	0	2	2	0	521	0	1025	0	0.00	0
O=C(C1CCNCC1)NCCC1=CCCCC1	1047	43	40	25	54	42	25	526	35	17711	51	5.00	0
C1CCC2(C1)C=Cc1c(C2)cccc1	1048	3	3	2	4	3	2	519	11	1382	11	2.00	0
O=C(N1CCCOC1)CC12CC3CC(C2)CC(C1)C3	1049	1	1	0	1	1	0	506	0	507	0	0.00	0
C1CCOCN1	1050	154	154	58	154	154	58	526	52	58617	112	3.00	0
O=C(c1cccs1)Nc1nnc(s1)Cc1ccccc1	1051	4	4	4	4	4	4	517	9	1930	9	2.00	0
O=C(c1cccs1)Nc1scnn1	1052	46	46	42	52	46	42	526	99	21036	221	90.00	0
c1ccc(cc1)Cc1nncs1	1053	153	152	110	162	154	111	527	134	63061	303	46.00	0
O=C(c1ccc(cc1)n1cnnn1)Nc1ccc2c(c1)OCCO2	1054	1	1	1	2	1	1	507	1	508	1	0.00	0
O=C(c1ccccc1)Nc1ccc2c(c1)OCCO2	1055	74	74	63	90	76	64	526	76	30377	419	86.00	0
O=C(c1ccc2c(c1)scn2)Nc1ccccc1	1056	39	38	34	39	38	34	517	72	13841	196	86.00	0
O=C(Nc1ccccc1)CSC1=NCCS1	1057	13	13	10	13	13	10	526	15	5605	25	4.00	0
O=C(c1cc2c(n1Cc1ccccc1)ccs2)NCc1ccco1	1058	2	2	2	3	2	2	522	10	1016	13	4.00	0
O=C(c1cc2c([nH]1)ccs2)NCc1ccco1	1059	3	3	3	4	3	3	522	10	1518	14	4.00	0
O=C(Cn1nnc(n1)c1ccccc1NC(=O)c1ccccc1)NCc1ccco1	1060	2	2	2	4	4	4	506	7	1013	7	2.00	0
O=C(c1ccccc1)Nc1ccccc1c1nn[nH]n1	1061	23	23	14	29	27	17	525	28	10150	41	6.00	0
C1CCC(C1)n1nnnc1C(c1cccnc1)N1CCCC1	1062	1	1	1	1	1	1	511	2	511	2	0.00	0
c1ccc(cn1)C(c1nnn[nH]1)N1CCCC1	1063	1	1	1	1	1	1	511	2	511	2	0.00	0
c1ccc(cn1)CN1CCCC1	1064	2	2	2	2	2	2	514	7	976	8	1.00	0
C1CCN(C1)Cc1nnn[nH]1	1065	20	20	14	29	23	15	526	18	7667	32	4.00	0
C1CCN(C1)Cc1nnnn1C1CCCC1	1066	1	1	1	1	1	1	511	2	511	2	0.00	0
C1CCC(C1)n1nnnc1Cc1cccnc1	1067	2	2	1	3	3	1	514	2	1025	2	0.00	0
O=C(C1CCN(CC1)S(=O)(=O)c1ccc(cc1)n1cnnn1)NCc1ccco1	1068	1	1	0	1	1	0	510	0	510	0	0.00	0
O=C(C1CCNCC1)NCc1ccco1	1069	71	70	45	85	74	48	527	56	28967	98	12.00	0
O=C(C1CCN(CC1)S(=O)(=O)c1ccccc1)NCc1ccco1	1070	17	17	13	20	17	13	523	11	6071	19	2.00	0
O=C(C1CC1)Nc1ccc2c(c1)c(=O)n(c(n2)C1CC1)Cc1ccccc1	1071	2	2	2	3	2	2	515	16	904	23	13.00	0
O=C(C1CC1)Nc1ccc2c(c1)c(=O)[nH]c(n2)C1CC1	1072	2	2	2	3	2	2	515	16	904	23	13.00	0
O=C(C1CC1)Nc1ccc2c(c1)c(=O)[nH]cn2	1073	5	5	5	6	5	5	515	21	2350	29	15.00	0
O=c1[nH]c(nc2c1cccc2)C1CC1	1074	15	15	13	19	16	13	526	35	6849	89	31.00	0
O=C(C1CC1)Nc1ccc2c(c1)c(=O)n(cn2)Cc1ccccc1	1075	4	4	4	5	4	4	515	21	1839	28	17.00	0
O=c1n(cnc2c1cccc2)Cc1ccccc1	1076	120	119	100	156	133	106	527	162	51069	443	111.00	0
O=c1n(Cc2ccccc2)c(nc2c1cccc2)C1CC1	1077	10	10	10	13	11	10	518	32	4374	86	44.00	0
O=C(Nc1nocc1)CSc1nnc([nH]1)C1CC1	1078	4	4	1	4	4	1	525	1	1929	1	0.00	0
C1CC1c1[nH]cnn1	1079	266	264	107	288	271	110	526	87	87128	186	7.00	0
O=C(Nc1nocc1)CSc1nnc[nH]1	1080	86	86	39	107	90	39	526	49	37220	59	3.00	0
O=C(Nc1ccccc1)CCc1cccnc1	1081	2	2	2	2	2	2	523	3	1016	3	0.00	0
O=C1COc2c(N1Cc1ccccc1)cc(cc2)C(=O)N1CCCCC1	1082	1	1	1	1	1	1	509	5	509	5	0.00	0
O=C1COc2c(N1)cc(cc2)C(=O)N1CCCCC1	1083	2	2	2	2	2	2	514	6	1020	6	1.00	0
O=C(Nc1ccccc1)CNS(=O)(=O)c1ccc(cc1)S(=O)(=O)N1CCCC1	1084	4	4	1	8	8	1	523	1	2041	1	0.00	0
O=C(c1nnn(c1)Cc1ccccc1)NCC1COc2c(O1)cccc2	1085	2	2	2	3	2	2	514	2	978	3	0.00	0
O=C(c1c[nH]nn1)NCC1COc2c(O1)cccc2	1086	2	2	2	3	2	2	514	2	978	3	0.00	0
O=C(NC1CCN(CC1)S(=O)(=O)c1ccccc1)CCc1ccc[nH]1	1087	1	1	1	1	1	1	475	2	476	2	0.00	0
O=C(NC1CCNCC1)CCc1ccc[nH]1	1088	1	1	1	1	1	1	475	2	476	2	0.00	0
O=C1CCCC(=C1)Nc1ccccn1	1089	2	2	1	2	2	1	513	1	1016	1	0.00	0
O=C1CCCC=C1	1090	750	737	425	766	743	425	526	287	254734	1093	71.00	1
C1CCN(CC1)c1ncccn1	1091	236	212	127	265	219	129	527	143	96954	310	27.00	0
O=S(=O)(c1ccc2c(c1)OCCO2)N1CCN(CC1)c1nc2c(s1)cccc2	1092	1	1	1	2	2	1	507	1	508	1	0.00	0
O=S(=O)(Nc1nnc(s1)Cc1ccccc1)Cc1ccccc1	1093	1	1	1	2	1	1	511	3	511	3	0.00	0
O=S(=O)(Nc1nncs1)Cc1ccccc1	1094	7	7	6	8	7	6	515	12	3233	18	3.00	0
O=C(Nc1ccc(cc1)S(=O)(=O)Nc1nocc1)COc1ccccc1	1095	21	21	13	27	23	13	522	17	7867	23	2.00	0
O=C(Nc1ccccc1)COc1ccccc1	1096	1696	1689	1258	1931	1746	1272	527	386	643626	4284	190.00	1
O=S(=O)(c1ccccc1)Nc1nocc1	1097	139	139	83	177	149	84	527	134	56779	233	30.00	1
O=C(c1ccccc1)CCCn1nnc(n1)c1cccnc1	1098	2	2	1	2	2	1	514	1	977	1	0.00	0
O=C(c1ccccc1)CCCn1nncn1	1099	2	2	1	2	2	1	514	1	977	1	0.00	0
O=C(N(C(c1cccs1)C(=O)NC1CCCC1)c1ccc2c(c1)OCCO2)c1ccco1	1100	1	1	1	2	2	1	509	2	511	2	0.00	0
O=C(N(c1ccc2c(c1)OCCO2)Cc1cccs1)c1ccco1	1101	2	2	2	3	3	2	514	5	977	7	0.00	0
O=C(c1ccco1)Nc1ccc2c(c1)OCCO2	1102	9	9	8	11	11	8	526	23	4323	52	15.00	0
O=C(c1ccco1)NCc1cccs1	1103	36	36	28	46	37	28	526	41	15375	52	9.00	0
C1COc2c(O1)cc(cc2)NCc1cccs1	1104	3	3	3	4	4	3	516	13	1376	18	6.00	0
O=C(CN(C(=O)c1ccco1)c1ccc2c(c1)OCCO2)NC1CCCC1	1105	1	1	1	2	2	1	509	2	511	2	0.00	0
O=C(NC1CCCC1)CNC(=O)c1ccco1	1106	122	122	71	166	135	72	526	72	48982	149	11.00	0
O=C(NC1CCCC1)CNc1ccc2c(c1)OCCO2	1107	18	17	12	31	21	13	526	22	8031	27	4.00	0
O=C(C(c1cccs1)NC(=O)c1ccco1)NC1CCCC1	1108	12	12	8	15	13	8	516	9	4919	11	1.00	0
O=C(Cc1cccs1)NC1CCCC1	1109	44	44	34	61	51	35	527	83	19124	182	51.00	0
O=C(C(c1cccs1)Nc1ccc2c(c1)OCCO2)NC1CCCC1	1110	1	1	1	2	2	1	509	2	511	2	0.00	0
O=C(Nc1ccc(cc1)S(=O)(=O)Nc1nocc1)CCc1ccccc1	1111	1	1	1	1	1	1	506	2	507	2	0.00	0
O=C(Nc1ccccc1)CCc1ccccc1	1112	374	350	203	399	355	204	526	161	132573	448	31.00	1
O=C(N1C2CCC1CC(C2)c1ccccc1)c1ccccc1	1113	2	2	0	3	2	0	512	0	971	0	0.00	0
O=C(N1C2CCCC1CC2)c1ccccc1	1114	2	2	0	3	2	0	512	0	971	0	0.00	0
C1CC2NC1CC(C2)c1ccccc1	1115	27	27	12	28	27	12	518	24	8756	31	3.00	1
O=C(C1CCCN(C1)C(=O)NC1CCCCC1)NCc1ccccc1	1116	1	1	1	1	1	1	509	1	509	1	0.00	0
O=C(C1CCCNC1)NCc1ccccc1	1117	249	230	116	288	240	118	526	97	88975	201	10.00	0
O=C(N1CCCCC1)NC1CCCCC1	1118	51	50	21	61	52	21	526	28	23228	33	1.00	0
O=C(NC1CCN(CC1)c1c2CCCc2nc2n1ncn2)CCc1ccccc1	1119	6	6	1	10	7	1	524	1	1640	1	0.00	0
C1CCN(CC1)c1c2CCCc2nc2n1ncn2	1120	13	13	7	20	15	8	526	31	4846	34	9.00	0
C1Cc2c(C1)cn1c(n2)ncn1	1121	29	29	20	38	32	22	527	55	12397	79	22.00	0
O=C(c1ccccc1)COc1cccc(c1)NC(=O)c1ccco1	1122	6	6	6	7	6	6	518	16	2871	28	10.00	0
O=C(c1ccccc1)COc1ccccc1	1123	81	81	66	85	81	66	526	89	36188	248	48.00	0
O=C(C(N(C(=O)Cn1nnc2c1cccc2)c1ccccc1)c1c[nH]nc1)NC1CCCCC1	1124	5	5	1	9	7	1	513	1	2288	1	0.00	0
O=C(Cn1nnc2c1cccc2)NC(c1c[nH]nc1)C(=O)NC1CCCCC1	1125	5	5	1	9	7	1	513	1	2288	1	0.00	0
O=C(Cn1nnc2c1cccc2)NCC(=O)NC1CCCCC1	1126	10	10	6	18	14	6	518	16	4652	23	2.00	0
O=C(Cn1nnc2c1cccc2)NCc1c[nH]nc1	1127	5	5	1	9	7	1	513	1	2288	1	0.00	0
O=C(Cc1c[nH]nc1)NC1CCCCC1	1128	18	18	10	28	20	10	515	15	8021	16	1.00	0
O=C(CN(C(=O)Cn1nnc2c1cccc2)c1ccccc1)NC1CCCCC1	1129	6	6	2	11	8	2	515	8	2734	8	0.00	0
O=C(NC1CCCCC1)CNc1ccccc1	1130	376	366	192	477	387	194	526	173	146061	526	31.00	0
O=C(N(c1ccccc1)Cc1cn[nH]c1)Cn1nnc2c1cccc2	1131	5	5	1	9	7	1	513	1	2288	1	0.00	0
c1ccc(cc1)NCc1c[nH]nc1	1132	21	21	14	31	23	14	515	55	9442	66	21.00	0
O=C(C(c1c[nH]nc1)Nc1ccccc1)NC1CCCCC1	1133	15	15	8	25	17	8	515	14	6723	14	1.00	0
C1CCC(CC1)Nc1cnc2n1cccc2	1134	32	32	26	43	43	26	518	53	9743	120	36.00	0
O=C1NC(=S)OC1=CNc1ccccc1	1135	3	3	3	3	3	3	524	20	1495	22	13.00	0
S=C1NC(=O)C(=C)O1	1136	8	7	7	8	7	7	526	54	3169	75	87.00	0
O=C(c1cccs1)c1ccsc1	1137	1	1	1	1	1	1	507	7	508	7	1.00	0
O=c1[nH]c2ccccc2cc1CN(Cc1[nH]nnn1)Cc1ccccc1	1138	24	24	22	47	41	28	526	51	11919	115	31.00	0
O=c1[nH]c2ccccc2cc1CNCc1ccccc1	1139	52	52	43	90	75	49	526	82	25230	181	37.00	0
O=C(Nc1nocc1)CSc1nnc([nH]1)c1ccc(cc1)S(=O)(=O)N1CCCC1	1140	2	2	1	4	3	1	514	3	1022	3	0.00	0
O=S(=O)(c1ccc(cc1)c1[nH]cnn1)N1CCCC1	1141	30	30	20	50	42	20	526	26	14000	32	2.00	0
O=C(Nc1nocc1)CSc1nnc([nH]1)c1ccccc1	1142	20	20	8	25	21	8	526	10	7682	12	0.00	0
O=C(N1CCCCC1)CNc1cc2c(s1)CCCC2	1143	1	1	0	1	1	0	472	0	472	0	0.00	0
O=c1[nH]c2ccccc2cc1CN(Cc1nnnn1CCN1CCOCC1)Cc1cccnc1	1144	1	1	1	1	1	1	504	3	505	3	0.00	0
O1CCN(CC1)CCn1nnnc1CNCc1cccnc1	1145	1	1	1	1	1	1	504	3	505	3	0.00	0
O1CCN(CC1)CCn1cnnn1	1146	2	2	2	3	2	2	512	10	970	10	3.00	0
O=c1[nH]c2ccccc2cc1CNCc1nnnn1CCN1CCOCC1	1147	2	2	2	3	2	2	512	10	970	10	3.00	0
O=c1[nH]c2ccccc2cc1CNCc1cccnc1	1148	36	36	30	50	44	33	526	45	15947	78	15.00	0
O=c1[nH]c2ccccc2cc1CN(Cc1[nH]nnn1)Cc1cccnc1	1149	6	6	6	9	9	8	526	11	2633	13	3.00	0
O=C(NC1CCCCC1)CSc1nnc([nH]1)c1ccccc1	1150	18	18	6	24	20	6	526	9	6955	10	0.00	0
O=C(Nc1nonc1)CSc1nc2c([nH]1)cccc2	1151	7	7	5	7	7	5	516	7	2981	7	0.00	0
O=C(N1CCCC1)CSc1nnnn1c1ccccc1	1152	3	3	2	5	3	2	523	3	1549	3	0.00	0
O=C(N1CCCC1)CSc1nnn[nH]1	1153	8	8	4	10	8	4	524	6	3915	6	0.00	0
O=C(C1CCCN1C(=O)Nc1ccccc1)NCCC1=CCCCC1	1154	1	1	0	2	1	0	505	0	505	0	0.00	0
O=C(C1CCCN1)NCCC1=CCCCC1	1155	1	1	0	2	1	0	505	0	505	0	0.00	0
O=c1[nH]c2ncnnc2c(=O)[nH]1	1156	4	4	2	5	5	2	484	11	1459	12	2.00	0
c1ccc(cc1)N1CCN(CC1)c1ncncn1	1157	16	16	15	22	19	16	526	34	7138	56	19.00	0
N1CCN(CC1)c1ncncn1	1158	252	245	177	265	251	178	526	127	72923	488	60.00	1
O=S(=O)(c1ccc(cc1)n1cnnn1)N1CCC(=CC1)c1ccccc1	1159	1	1	1	2	2	2	511	4	514	4	0.00	0
N1CCC(=CC1)c1ccccc1	1160	160	156	118	187	169	123	527	167	62387	428	83.00	1
N1CCC=CC1	1161	480	468	307	578	491	315	527	244	135757	1059	123.00	1
O=S(=O)(c1ccccc1)N1CCC(=CC1)c1ccccc1	1162	10	10	4	12	11	5	517	12	3363	13	1.00	0
O=S(=O)(c1ccccc1)N1CCC=CC1	1163	267	262	153	332	268	154	517	94	56431	430	41.00	0
O=S(=O)(c1ccc(cc1)n1cnnn1)N1CCC=CC1	1164	1	1	1	2	2	2	511	4	514	4	0.00	0
O=C(CC1SC(=N)NC1=O)Nc1cccs1	1165	4	4	4	5	4	4	526	3	1942	4	0.00	0
O=C1CSC(=N)N1	1166	342	342	233	408	352	238	527	204	151429	735	67.00	0
O=C(c1ccccc1)NC1CC2CCCC(C1)N2	1167	74	74	50	81	78	53	527	61	28473	124	17.00	0
O=C(N1CCOCC1)CN1CCC(CC1)NC(=O)c1ccccc1	1168	1	1	0	1	1	0	506	0	506	0	0.00	0
O=C(N1CCOCC1)CN1CCCCC1	1169	8	7	5	11	8	6	526	10	3294	12	1.00	0
O=C(c1cc2ccccc2oc1=O)NCc1ccccn1	1170	4	4	4	5	4	4	516	11	1941	17	5.00	0
S=c1scc[nH]1	1171	187	187	166	204	190	166	527	176	87083	898	159.00	0
O=C(c1ccns1)Nc1ccc2c(c1)OCCO2	1172	7	7	7	12	10	8	518	16	3043	26	8.00	0
c1ccns1	1173	536	536	392	682	575	398	526	279	208562	1287	121.00	1
O=C(Cc1ccccc1)NCc1ccc2c(c1)OCO2	1174	14	14	7	17	14	7	526	15	6169	23	2.00	0
O=C(c1ccccc1)NCCc1ccccc1	1175	783	769	473	837	782	475	526	230	249149	1284	73.00	1
c1cnn(c1)Cn1cccn1	1176	2	2	0	2	2	0	525	0	960	0	0.00	0
O=C(C1CN(C(=O)C1)c1ccccc1)Nc1ccccc1	1177	202	202	97	244	209	98	527	82	76018	159	8.00	0
O=C1CCCN1c1ccccc1	1178	1604	1579	762	1772	1615	767	527	291	574408	1606	39.00	0
O=C1CCCN1	1179	4217	4068	1858	4641	4188	1880	527	388	1399462	3776	47.00	1
O=C1NCC(C1)C(=O)Nc1ccccc1	1180	390	388	179	444	397	180	527	125	139127	290	11.00	0
O=C(c1cccc(c1)n1cnnn1)NCc1ccccc1	1181	1	1	1	1	1	1	507	2	508	2	0.00	0
O=C(c1ccccc1)NCc1ccccc1	1182	1538	1506	912	1640	1532	915	527	287	519545	1935	64.00	1
c1ccc(cc1)CSc1nncs1	1183	223	203	179	259	214	181	527	214	89849	744	150.00	0
O=C(c1cccs1)Nc1ncc(s1)Cc1ccccc1	1184	3	3	3	3	3	3	513	24	1448	44	33.00	0
O=C(c1cccs1)Nc1nccs1	1185	53	53	53	64	59	56	527	151	22694	514	313.00	1
c1ccc(cc1)Cc1cncs1	1186	82	82	71	93	86	72	526	134	37012	513	153.00	0
O=c1ccc2c3n1CCc3ccc2	1187	30	26	20	35	27	20	526	40	9675	57	15.00	0
O=c1[nH]c2nc([nH]c2c(=O)[nH]1)Sc1nnc[nH]1	1188	3	3	1	4	3	1	517	1	1266	1	0.00	0
O=C(N(Cc1cc2ccccc2[nH]c1=O)CC1CCCN1)NCc1ccccc1	1189	2	2	2	4	3	3	517	4	1019	5	0.00	0
O=C(NCc1ccccc1)NCC1CCCN1	1190	2	2	2	4	3	3	517	4	1019	5	0.00	0
O=c1[nH]c2ccccc2cc1CNCC1CCCN1	1191	13	13	11	25	18	15	519	21	6063	28	6.00	0
O=C(c1cccc2c1cccn2)Nc1ccc(cc1)N1CCNCC1	1192	1	1	1	2	1	1	506	2	508	2	0.00	0
O=C(c1cccc2c1cccn2)Nc1ccccc1	1193	1	1	1	2	1	1	506	2	508	2	0.00	0
c1ccc(cc1)c1[nH]nc(n1)c1ccccc1	1194	19	19	16	21	19	16	518	53	8598	95	43.00	1
c1ccc(cc1)c1n[nH]cn1	1195	139	139	118	159	145	121	527	136	63943	467	82.00	1
C1COC(C1)Cn1nnnc1CN1CCN(CC1)c1ccccc1	1196	14	14	13	23	18	14	517	25	6785	44	10.00	0
N1CCN(CC1)Cc1nnnn1CC1CCCO1	1197	35	35	29	59	48	31	526	42	16827	78	11.00	0
O=C(N1CCCCC1)CSc1nnc([nH]1)c1ccc(cc1)S(=O)(=O)N1CCOCC1	1198	3	3	3	6	6	3	524	6	1534	7	0.00	0
O=C(N1CCCCC1)CSc1[nH]cnn1	1199	99	98	54	137	111	56	526	58	45070	99	6.00	0
O=C(N1CCCCC1)CSc1nnc([nH]1)c1ccccc1	1200	12	12	9	22	18	9	526	12	5809	15	1.00	0
c1ccc2c(c1)cncc2	1201	310	309	242	335	322	250	527	263	97176	1394	295.00	1
O=C(c1ccccc1)N1CCC(CC1)n1cnc2c1cccc2	1202	7	7	5	8	7	5	517	9	3291	9	1.00	0
N1CCC(CC1)n1cnc2c1cccc2	1203	45	45	30	57	49	32	518	53	21067	78	12.00	0
O=C(Nc1ccccc1)CSc1nnc(s1)NC(=O)C1CC1	1204	20	20	7	20	20	7	511	6	7293	11	0.00	0
O=C(Nc1ccccc1)CSc1nncs1	1205	233	220	140	261	226	140	526	138	84184	376	38.00	0
O=C(C1CC1)Nc1scnn1	1206	44	44	24	44	44	24	518	31	17816	52	4.00	0
c1sc2c(c1)scn2	1207	6	6	5	7	7	5	520	24	2452	27	12.00	0
O=c1nc[nH]c(c1)c1ccccc1	1208	114	113	78	126	118	81	527	149	47683	296	63.00	1
O=c1cc[nH]cn1	1209	1549	1526	950	1694	1569	960	527	381	624562	2888	109.00	1
O=C1NCC(=O)N1CCCOc1ccc(cc1)c1ccccc1	1210	2	2	1	4	2	1	523	4	1022	4	0.00	0
O=C1NCC(=O)N1CCCOc1ccccc1	1211	29	29	20	38	30	21	527	41	13891	53	10.00	0
O=C(NC1CCCCC1)CN1CCN(CC1)C(=O)c1cccs1	1212	1	1	1	2	1	1	510	2	510	2	0.00	0
O=C(NC1CCCCC1)CN1CCNCC1	1213	24	24	10	27	25	10	526	14	7364	17	1.00	1
C1COC(C1)Cn1nnnc1CN1CCN(CC1)c1nc2c(s1)cccc2	1214	4	4	3	6	5	3	516	11	1786	14	2.00	0
C1CCC(CC1)N1CCN(CC1)Cc1nnnn1Cc1ccco1	1215	2	2	1	3	3	2	524	2	1023	2	0.00	0
O=C1CSC(N1CCN1CCCCC1)c1ccccc1	1216	4	4	3	4	4	3	516	4	1848	5	0.00	0
O=C1CSC(N1)c1ccccc1	1217	136	135	96	143	137	97	526	103	59493	235	28.00	0
C1SCNC1=O	1218	203	202	144	221	210	147	526	141	89098	364	40.00	0
O=C1CSCN1CCN1CCCCC1	1219	4	4	3	4	4	3	516	4	1848	5	0.00	0
O=C(c1ccccc1)N1CCN(CC1)C1CC2CC1CC2	1220	2	2	1	3	2	1	514	3	1019	3	0.00	0
C1CC2CC1CC2	1221	403	399	278	430	408	280	527	241	150011	940	104.00	1
N1CCN(CC1)C1CC2CC1CC2	1222	7	7	4	8	7	4	516	7	2911	13	1.00	0
N1CCN(CC1)Cc1ccncc1	1223	35	35	25	46	40	27	526	39	14155	78	13.00	0
N1CCN(CC1)C1CCNCC1	1224	142	140	97	160	148	98	526	78	51818	309	30.00	1
O=C(C1CCN(CC1)Cc1ccccc1)NCCc1ccccc1	1225	8	8	7	13	9	8	513	13	3667	25	5.00	0
O=C(C1CCNCC1)NCCc1ccccc1	1226	240	231	129	323	265	134	526	127	97455	246	16.00	0
C=C1SC2N(C1=O)NCN2	1227	35	33	29	43	39	33	526	91	13918	283	146.00	0
O=C(C1CCN(CC1)c1nnnn1c1ccccc1)Nc1ccc2c(c1)OCCO2	1228	1	1	1	1	1	1	509	1	509	1	0.00	0
O=C(C1CCNCC1)Nc1ccc2c(c1)OCCO2	1229	22	22	17	30	23	17	526	18	10529	32	3.00	0
O=C(C1CCN(CC1)c1nnn[nH]1)Nc1ccc2c(c1)OCCO2	1230	1	1	1	1	1	1	509	1	509	1	0.00	0
c1ccc(cn1)CSc1ccc2c(n1)cccc2	1231	2	2	2	2	2	2	513	3	960	3	0.00	0
O=C(Nc1ccccc1N1CCOCC1)Cn1nnc(n1)c1ccccc1	1232	3	3	2	5	5	2	525	4	1530	4	0.00	0
O=C(Nc1ccccc1N1CCOCC1)Cn1nncn1	1233	3	3	2	5	5	2	525	4	1530	4	0.00	0
O=C(c1ccccc1)CSc1nnnn1c1cccnc1	1234	1	1	0	1	1	0	508	0	509	0	0.00	0
c1ccc(cn1)n1cnnn1	1235	12	12	2	13	12	2	514	2	4936	2	0.00	0
O=C(c1ccccc1)CSc1nnn[nH]1	1236	42	42	32	49	43	33	527	84	19538	152	47.00	0
O=C(c1ccccc1)N1CCCC(C1)c1onc(n1)c1cccs1	1237	18	10	5	22	11	5	526	9	4487	14	0.00	0
C1CCC(CN1)c1onc(n1)c1cccs1	1238	25	17	9	29	18	9	526	14	7904	28	2.00	0
c1csc(c1)c1nocn1	1239	108	100	72	126	105	73	527	88	44703	295	39.00	0
C1CCC(CN1)c1ncno1	1240	117	102	76	145	115	82	527	90	44693	239	34.00	0
O=C(c1ccccc1)N1CCCC(C1)c1ncno1	1241	56	48	33	68	53	34	526	38	19110	92	11.00	0
c1ccc(cc1)Nc1ncnc2c1cn[nH]2	1242	61	61	47	71	66	49	527	91	25103	250	65.00	0
O=C(N1CCc2c1cccc2)CSc1nnc(o1)CNc1ccccc1	1243	2	2	2	4	2	2	511	2	1007	3	0.00	0
O=C(N1CCc2c1cccc2)CSc1nnco1	1244	16	16	8	24	21	10	526	26	7480	30	4.00	0
c1ccc(cc1)C(c1[nH]nnn1)N1CCN(CC1)Cc1ccncc1	1245	3	3	1	6	5	1	514	2	1522	2	0.00	0
c1ccc(cc1)CN1CCN(CC1)Cc1ccncc1	1246	3	3	1	6	5	1	514	2	1522	2	0.00	0
n1ccc(cc1)CN1CCN(CC1)Cc1nnn[nH]1	1247	3	3	1	6	5	1	514	2	1522	2	0.00	0
C1CCN(CC1)CCSc1nnc([nH]1)CNc1ccccc1	1248	7	7	6	11	8	6	518	10	3412	13	2.00	0
C1CCN(CC1)CCSc1nnc[nH]1	1249	10	10	9	16	13	11	526	15	4949	28	5.00	0
O=C(Nc1ccc2c(c1)CCC2)CCN1CCCCC1	1250	5	5	3	5	5	3	516	6	2323	6	0.00	0
C1Cc2c(C1)cccc2	1251	576	573	402	627	586	404	527	271	209754	1630	147.00	1
O=C(Nc1nc2c(s1)CCCC2)CSc1nnnn1c1ccccc1	1252	4	4	3	6	5	3	515	12	1901	13	2.00	0
O=C(N1CCc2c1cccc2)CSc1nnc([nH]1)COc1ccccc1	1253	4	4	3	7	4	3	516	9	1735	9	1.00	0
O=C(C(N(C(=O)c1ccco1)c1ccccc1)c1cccnc1)NC1CCCC1	1254	16	16	6	18	18	6	523	11	6144	15	0.00	0
O=C(C(c1cccnc1)NC(=O)c1ccco1)NC1CCCC1	1255	19	19	9	22	21	9	526	15	7523	20	1.00	0
O=C(c1ccco1)NCc1cccnc1	1256	46	46	32	55	50	32	526	64	19673	105	20.00	0
O=C(CN(C(=O)c1ccco1)c1ccccc1)NC1CCCC1	1257	93	93	55	121	99	55	526	59	35972	118	10.00	0
O=C(N(c1ccccc1)Cc1cccnc1)c1ccco1	1258	16	16	6	18	18	6	523	11	6144	15	0.00	0
O=C(Cn1c(=O)sc2c1cccc2)Nc1ccc(cc1)S(=O)(=O)N1CCCCC1	1259	1	1	1	2	2	1	486	3	490	3	0.00	0
O=C(Cn1c(=O)sc2c1cccc2)Nc1ccccc1	1260	11	11	7	15	13	7	526	13	5230	16	1.00	0
O=S(=O)(c1cccc(c1)S(=O)(=O)N1CCCCC1)N1CCC(CC1)n1nnc2c1cccc2	1261	1	1	1	2	2	2	506	4	508	4	0.00	0
O=S(=O)(c1ccccc1)N1CCC(CC1)n1nnc2c1cccc2	1262	15	15	10	23	21	14	526	34	7160	43	11.00	0
O=S(=O)(c1cccc(c1)S(=O)(=O)N1CCCCC1)N1CCCCC1	1263	5	5	5	9	8	6	516	11	2427	12	2.00	0
O=C(Cn1nnc2c(c1=O)c1CCCCc1s2)Nc1nocc1	1264	2	2	2	3	2	2	512	5	1012	5	0.00	0
O=c1[nH]nnc2c1c1CCCCc1s2	1265	12	12	12	13	12	12	525	35	5723	56	27.00	0
c1ccc(cc1)NCc1cccc2c1cccn2	1266	14	9	9	15	10	10	517	43	3807	115	98.00	0
c1ccc(cc1)n1cnnc1c1ccco1	1267	93	68	40	124	81	44	526	59	28503	99	10.00	0
O=C(N1CCCC1)CSc1nc2c([nH]1)c(=O)[nH]c(=O)[nH]2	1268	4	4	3	6	4	3	516	9	2023	9	1.00	0
O=C(CNc1ccccc1)NCc1ccc2c(c1)OCO2	1269	44	44	20	55	53	22	526	25	18033	30	1.00	0
c1ccc(cc1)C1C=COc2c1c[nH]n2	1270	86	86	78	129	104	80	526	91	41719	224	37.00	0
O=C(CN(C(=O)Cn1nnc(n1)c1cccs1)Cc1ccccc1)NCC1CCCO1	1271	4	4	3	8	6	3	518	6	1946	6	0.00	0
O=C(Cn1nnc(n1)c1cccs1)NCc1ccccc1	1272	12	12	11	21	14	11	518	15	5641	21	3.00	0
O=C(Cn1nnc(n1)c1cccs1)NCC(=O)NCC1CCCO1	1273	12	12	5	21	16	6	518	12	5598	13	0.00	0
O=C(CNC(=O)Cn1nncn1)NCC1CCCO1	1274	41	41	22	73	50	25	526	32	18574	50	4.00	0
O=C(NCC1CCCO1)CNCc1ccccc1	1275	82	82	37	127	92	37	526	46	32110	67	3.00	0
O=C(CN(C(=O)Cn1nncn1)Cc1ccccc1)NCC1CCCO1	1276	7	7	5	14	9	5	518	14	3321	14	2.00	0
O=C(Cn1cnc2c(c1=O)cccc2)Nc1ccccc1	1277	43	43	28	49	47	28	527	34	19215	51	5.00	0
O=c1ccnc2n1[nH]cc2	1278	160	160	142	168	163	144	527	177	69528	770	173.00	0
O=C(c1ccc2c(c1)nccn2)N1CCN(CC1)Cc1ccc2c(c1)OCO2	1279	1	1	1	1	1	1	508	1	509	1	0.00	0
c1ccc2c(c1)nccn2	1280	1107	1065	850	1288	1154	881	527	404	427409	4759	349.00	1
O=C(c1ccc2c(c1)nccn2)N1CCNCC1	1281	23	21	17	26	24	18	527	63	8083	105	54.00	0
c1ccc(cn1)CNc1c2CCCCc2nc2n1nnn2	1282	1	1	1	1	1	1	500	1	501	1	0.00	0
O=C(c1ccccc1)CSc1nnc([nH]1)Cn1nnc2c1cccc2	1283	5	5	3	7	5	3	515	7	2462	9	0.00	0
c1nnc([nH]1)Cn1nnc2c1cccc2	1284	29	29	15	43	34	16	526	28	13899	35	3.00	0
O=C(c1ccccc1)CSc1nnc[nH]1	1285	298	249	191	405	283	205	526	164	110431	764	82.00	0
C=C1CCC2(CC1)OCCCCO2	1286	1	1	1	1	1	1	497	1	498	1	0.00	0
O=C(N1CCOCC1)CSc1n[nH]c(=C2C=CC(=O)C=C2)o1	1287	1	1	1	1	1	1	502	2	503	2	0.00	0
O=C1C=CC(=c2ocn[nH]2)C=C1	1288	17	17	16	18	18	16	518	31	7160	65	21.00	0
O=C1NC(=O)NC1c1ccccc1	1289	572	566	278	626	577	280	526	187	177742	727	37.00	1
O=C(Nc1ccc2c(c1)OCCO2)CN1CCC(CC1)C(=O)c1ccccc1	1290	2	2	1	2	2	1	510	3	1014	3	0.00	0
O=C(Nc1ccc2c(c1)OCCO2)CN1CCCCC1	1291	30	23	16	35	25	17	526	29	8587	38	7.00	0
O=C(c1ccccc1)C1CCNCC1	1292	198	186	93	207	191	96	527	86	68669	172	10.00	1
C1CCC(CC1)n1cnnc1COc1ccccc1	1293	1	1	0	1	1	0	352	0	353	0	0.00	0
C1CCC(CC1)n1cnnc1	1294	83	71	46	116	85	48	526	70	32728	96	11.00	0
O=C(Nc1ccccc1)CCC(=O)Nc1ccccn1	1295	138	138	62	163	149	63	526	49	51640	93	3.00	0
O=C(Nc1ccccn1)CCC(=O)N(c1ccc2c(c1)OCCO2)CC(=O)NCCc1ccccc1	1296	1	1	1	2	2	2	470	2	471	2	0.00	0
O=C(CCC(=O)Nc1ccccn1)NCC(=O)NCCc1ccccc1	1297	22	22	7	25	23	8	518	9	8236	10	0.00	0
O=C(Nc1ccc2c(c1)OCCO2)CCC(=O)Nc1ccccn1	1298	7	5	3	9	6	4	516	4	2118	6	0.00	0
O=C(CNc1ccc2c(c1)OCCO2)NCCc1ccccc1	1299	1	1	1	2	2	2	470	2	471	2	0.00	0
O=C(N1CCN(CC1)c1ccccc1)Cn1nnc(n1)c1ccncc1	1300	1	1	0	1	1	0	510	0	511	0	0.00	0
O=C(N1CCNCC1)Cn1nnc(n1)c1ccncc1	1301	1	1	0	1	1	0	510	0	511	0	0.00	0
n1ccc(cc1)c1n[nH]nn1	1302	18	10	3	19	10	3	524	3	4688	3	0.00	0
O=C(N1CCNCC1)Cn1nncn1	1303	24	24	15	33	29	16	526	24	10865	35	3.00	0
O=C(N1CCN(CC1)c1ccccc1)Cn1nncn1	1304	14	14	8	19	17	9	526	12	6671	14	1.00	0
O=C1CC(CC2=C1C(C=CN2)c1ccsc1)c1cccs1	1305	3	3	3	5	4	3	514	6	1496	8	1.00	0
O=C1CC(CC2=C1CC=CN2)c1cccs1	1306	5	5	5	7	6	5	524	20	2470	27	11.00	0
O=C1CCCC2=C1C(C=CN2)c1ccsc1	1307	25	25	18	34	29	18	527	44	11569	57	12.00	0
c1ccc(cc1)c1[nH]nc2c1C(C=CO2)c1ccncc1	1308	3	3	3	5	4	3	525	6	1538	8	1.00	0
n1ccc(cc1)C1C=COc2c1c[nH]n2	1309	7	7	5	9	8	5	526	8	3519	12	1.00	0
c1ccc(cc1)c1[nH]nc2c1CC=CO2	1310	36	36	35	47	43	35	527	55	17145	119	29.00	0
O=C(N1CCCc2c1cccc2)CSc1nc2c([nH]1)c(=O)[nH]c(=O)[nH]2	1311	5	5	2	9	6	2	521	3	1585	3	0.00	0
O=c1[nH]c2c3c1cccc3c(cc2)NS(=O)(=O)c1ccccc1	1312	1	1	1	1	1	1	509	1	511	1	0.00	0
O=c1[nH]c2c3c1cccc3ccc2	1313	164	164	122	204	186	131	526	187	69027	456	87.00	0
O=C(Cn1cnc2c1cccc2)Nc1ccccc1	1314	94	94	62	113	100	64	526	128	34502	258	60.00	0
O=C(c1scnc1)N1CCCCC1	1315	31	31	22	31	31	22	518	33	12104	48	8.00	0
O=C1C(Sc2nnc(o2)c2ccccn2)Cc2c1cccc2	1316	1	1	1	1	1	1	420	8	421	8	2.00	0
O=C1CCc2c1cccc2	1317	37	36	17	40	39	17	526	43	12990	52	7.00	1
c1ccc(nc1)c1nnco1	1318	27	27	26	27	27	26	517	47	11040	130	48.00	0
O=C1C(Sc2nnco2)Cc2c1cccc2	1319	2	2	2	2	2	2	513	14	930	15	7.00	0
O=C(CSc1nnc(n1Cc1ccccc1)c1cocc1)NCCc1ccccc1	1320	2	2	2	4	2	2	516	8	1018	8	2.00	0
O=C(CSc1nncn1Cc1ccccc1)NCCc1ccccc1	1321	5	5	3	8	5	3	518	10	2377	10	1.00	0
c1ccc(cc1)Cn1cnnc1	1322	261	252	156	376	294	168	526	170	112593	471	41.00	0
O=C(CSc1nnc[nH]1)NCCc1ccccc1	1323	47	47	22	67	54	24	526	32	21378	39	2.00	0
c1ccc(cc1)Cn1cnnc1c1cocc1	1324	9	9	7	15	11	7	526	17	4442	19	3.00	0
O=C(CSc1nnc([nH]1)c1cocc1)NCCc1ccccc1	1325	3	3	3	6	4	3	516	8	1524	9	1.00	0
c1ccc(cc1)Nc1ncnc2c1oc1c2cccc1	1326	41	37	35	45	40	36	516	77	14623	204	91.00	0
c1ccc2c(c1)oc1c2ncnc1	1327	286	277	249	350	313	257	527	235	120433	1273	205.00	0
O=C(C(N(C(=O)Cn1nnc2c1cccc2)CC1CCCO1)c1ccccc1)NCc1ccco1	1328	5	5	2	10	10	3	517	3	2509	4	0.00	0
O=C(CN(C(=O)Cn1nnc2c1cccc2)CC1CCCO1)NCc1ccco1	1329	5	5	2	10	10	3	517	3	2509	4	0.00	0
O=C(Cn1nnc2c1cccc2)NCC1CCCO1	1330	10	10	5	20	18	7	526	9	5013	10	0.00	0
O=C(NCc1ccco1)CNCC1CCCO1	1331	12	12	6	19	17	7	518	10	5331	12	0.00	0
O=C(N(Cc1ccccc1)CC1CCCO1)Cn1nnc2c1cccc2	1332	6	6	3	12	11	4	518	5	2967	6	0.00	0
O=C(Cn1nnc2c1cccc2)NCc1ccccc1	1333	90	90	66	165	123	72	526	78	40743	164	18.00	0
O=C(Cn1nnc2c1cccc2)NC(c1ccccc1)C(=O)NCc1ccco1	1334	14	14	10	29	27	12	518	19	6996	23	2.00	0
O=C(Cc1ccccc1)NCc1ccco1	1335	58	58	42	95	80	46	526	58	27239	90	10.00	0
O=C(C(c1ccccc1)NCC1CCCO1)NCc1ccco1	1336	5	5	2	10	10	3	517	3	2509	4	0.00	0
O=c1[nH]c(=O)c2c([nH]1)nc(n2Cc1ccccc1)N1CCCCCC1	1337	1	1	1	1	1	1	473	4	474	4	0.00	0
O=c1[nH]c2cc3OCOc3cc2cc1CN(S(=O)(=O)c1ccccc1)C1CCCCC1	1338	2	2	1	2	2	1	369	3	542	3	0.00	0
O=c1[nH]c2cc3OCOc3cc2cc1CNS(=O)(=O)c1ccccc1	1339	2	2	1	2	2	1	369	3	542	3	0.00	0
O=C(Nc1ccc(cc1)S(=O)(=O)N1CCCC1)CSc1ccc2c(n1)cccc2	1340	5	5	4	10	9	6	516	21	2302	27	11.00	0
O=C(Nc1ccccc1)CSc1ccc2c(n1)cccc2	1341	33	33	29	46	39	33	526	67	14664	106	38.00	0
O=c1ccccn1Cc1ccccc1	1342	243	241	176	250	242	176	527	177	102818	502	63.00	0
O=c1[nH]c2ccccc2cc1c1ccccc1	1343	17	17	9	18	18	9	518	16	6177	22	2.00	0
O=C(c1ccc(o1)CN1CCCCC1)NCc1ccccc1	1344	2	2	2	3	3	2	525	6	948	6	1.00	0
C1CCN(CC1)Cc1ccco1	1345	223	223	131	230	225	131	527	117	75548	280	25.00	0
O=C(c1ccco1)NCc1ccccc1	1346	276	275	164	347	298	167	527	147	112503	468	34.00	0
O=C(N1CCN(CC1)c1ccccc1)CSc1nnc2n1cccn2	1347	2	2	1	3	3	1	512	1	850	1	0.00	0
c1ccn2c(n1)nnc2	1348	64	63	39	74	68	40	526	59	26801	79	9.00	0
O=C(N1CCNCC1)CSc1nnc2n1cccn2	1349	4	4	2	6	6	2	514	2	1618	2	0.00	0
c1ccc(cc1)Nc1c2CCCc2nc2n1ncn2	1350	9	9	8	10	9	8	525	14	4259	24	5.00	0
O=C(Cn1nnc2c(c1=O)cnn2c1ccccc1)NCc1cccs1	1351	1	1	1	2	1	1	506	1	507	1	0.00	0
O=C(Cn1nnc2c(c1=O)cn[nH]2)NCc1cccs1	1352	1	1	1	2	1	1	506	1	507	1	0.00	0
O=c1[nH]nnc2c1cn[nH]2	1353	13	13	12	15	14	13	526	20	6064	26	6.00	0
O=c1[nH]nnc2c1cnn2c1ccccc1	1354	13	13	12	15	14	13	526	20	6064	26	6.00	0
O=C(N1C2CCC1CC(C2)NC(=O)NC1CCCCC1)NCc1ccccc1	1355	1	1	0	1	1	0	353	0	354	0	0.00	0
O=C(N1C2CCCC1CC2)NCc1ccccc1	1356	3	3	1	3	3	1	515	4	1330	4	0.00	0
O=C(NC1CC2CCC(C1)N2)NC1CCCCC1	1357	9	9	5	9	9	5	515	7	3946	7	0.00	0
O=C(CC1SC(=N)NC1=O)Nc1cc2c(s1)CCCC2	1358	2	2	2	4	2	2	512	3	1005	3	0.00	0
O=C(N1CCCC(C1)c1onc(n1)c1ccccc1)c1ccccc1	1359	27	27	20	34	31	21	523	23	10626	44	5.00	0
c1ccc(cc1)c1nocn1	1360	1219	1195	865	1495	1303	897	527	331	501851	3483	160.00	1
C1CCC(CN1)c1onc(n1)c1ccccc1	1361	73	66	52	94	77	58	527	70	28944	159	28.00	0
[nH]1ccc(n1)c1[nH]ccc1	1362	18	18	16	18	18	16	525	63	7625	105	66.00	0
c1ccc(cc1)c1cc(N2CCCC2)n2c(n1)ncn2	1363	1	1	1	1	1	1	516	5	516	5	0.00	0
C1CCN(C1)c1ccnc2n1ncn2	1364	2	2	2	2	2	2	525	6	1012	6	1.00	0
c1ccc(cc1)c1ccn2c(n1)ncn2	1365	54	53	45	62	60	46	526	80	24608	155	37.00	0
O=C(Nc1nocc1)CSc1nc2c([nH]1)c(=O)[nH]c(=O)[nH]2	1366	4	4	3	8	5	3	523	3	1884	4	0.00	0
O=C(Nc1ccccc1)NCc1nnc([nH]1)SCc1ccccc1	1367	4	4	2	7	4	2	514	4	2026	4	0.00	0
c1ccc(cc1)CSc1nnc[nH]1	1368	471	435	330	565	454	333	527	219	200473	1075	87.00	0
O=C(Nc1ccccc1)NCc1nnc[nH]1	1369	4	4	2	7	4	2	514	4	2026	4	0.00	0
O=C(Nc1cccs1)CSc1nccc(n1)c1ccco1	1370	5	5	4	10	6	4	511	5	1619	5	0.00	0
n1ccc(nc1)c1ccco1	1371	111	111	95	183	137	105	527	126	52066	274	50.00	0
O=C(Nc1cccs1)CSc1ncccn1	1372	18	18	15	27	21	15	518	34	7090	46	13.00	0
O=C1Nc2ccccc2N(C1)C(=O)CSc1ccc2c(n1)cccc2	1373	6	6	6	8	8	7	516	43	2649	51	50.00	0
O=C(Nc1nonc1)CSc1nc2ccccc2c2c1CCCC2	1374	3	3	3	4	3	3	510	8	1508	10	2.00	0
C1CCc2c(C1)c1ccccc1nc2	1375	9	9	8	10	9	8	516	19	3271	22	8.00	0
c1ccc(cc1)c1cnc(o1)c1cccs1	1376	3	3	2	3	3	2	512	16	994	22	9.00	0
c1ccc(cc1)c1cnco1	1377	205	204	142	223	209	143	527	168	66267	639	111.00	1
c1csc(c1)c1ncco1	1378	86	86	67	99	93	68	526	112	38338	258	54.00	0
O=C(N1CCN(CC1)C(=O)c1ccco1)Cn1ccc2c1ccn2c1ccccc1	1379	3	3	3	4	4	4	515	9	1386	12	3.00	0
c1ccc(cc1)n1ccc2c1cc[nH]2	1380	15	15	14	16	16	15	526	47	6758	65	35.00	0
c1cc2c([nH]1)cc[nH]2	1381	40	40	35	46	42	36	526	81	18149	173	62.00	0
O=C(N1CCNCC1)Cn1ccc2c1ccn2c1ccccc1	1382	3	3	3	4	4	4	515	9	1386	12	3.00	0
O=C(N1CCNCC1)Cn1ccc2c1cc[nH]2	1383	7	7	5	11	9	6	515	15	3138	19	4.00	0
O=C(N1CCN(CC1)C(=O)c1ccco1)Cn1ccc2c1cc[nH]2	1384	3	3	3	4	4	4	515	9	1386	12	3.00	0
O=C1NC(=O)C(C(=O)N1)(CCc1ccccn1)CCc1ccccn1	1385	1	1	0	1	1	0	507	0	508	0	0.00	0
O=C1NC(=O)C(C(=O)N1)CCc1ccccn1	1386	7	7	4	11	7	4	516	5	3200	5	0.00	0
O=C1CC(=O)NC(=O)N1	1387	148	148	88	163	152	89	527	116	57311	254	30.00	1
O=C(C1CCCN(C1)S(=O)(=O)Cc1ccccc1)Nc1nncs1	1388	1	1	1	2	1	1	506	1	507	1	0.00	0
O=C(C1CCCNC1)Nc1nncs1	1389	16	16	9	18	16	9	526	15	6441	15	1.00	0
O=C1N(CCCc2nc3ccccc3c(=O)n2CCCn2cncc2)C(=O)c2c1cccc2	1390	1	1	1	2	1	1	496	2	496	2	0.00	0
O=c1n(CCCn2cncc2)cnc2c1cccc2	1391	10	10	9	11	10	9	517	13	4928	15	2.00	0
O=C1N(CCCc2nc3ccccc3c(=O)[nH]2)C(=O)c2c1cccc2	1392	5	5	4	8	7	5	515	7	2293	7	1.00	0
O=C1CCC(C(=O)C1C(=O)c1ccccc1)c1ccno1	1393	1	1	0	1	1	0	507	0	507	0	0.00	0
O=C(C1C(=O)CCCC1=O)c1ccccc1	1394	6	6	2	6	6	2	512	2	2393	2	0.00	1
O=C1CCCC(=O)C1	1395	144	137	102	160	142	103	526	129	59394	371	58.00	1
O=C1CCC(C(=O)C1)c1ccno1	1396	3	3	2	3	3	2	517	7	1520	7	0.00	0
O=C(c1c[nH]c2c(c1=O)cccn2)NC1CC2CC1CC2	1397	1	1	1	1	1	1	171	1	171	1	0.00	0
O=c1cc[nH]c2c1cccn2	1398	91	81	54	117	86	56	526	89	31219	165	30.00	1
O=C(Cn1nnc(n1)c1ccncc1)NCc1ccccc1	1399	2	2	0	2	2	0	507	0	760	0	0.00	0
O1CCN(CC1)CCCNc1c2CCCc2cc2n1c1ccccc1n2	1400	1	1	1	2	2	1	509	7	509	7	1.00	0
C1Cc2c(C1)cc1n(c2)c2ccccc2n1	1401	16	14	13	17	15	13	518	29	5104	42	17.00	0
O=S(=O)(c1ccccc1)NCCSc1nnc2c(n1)[nH]c1c2cccc1	1402	1	1	1	1	1	1	500	1	500	1	0.00	0
O=C(c1ccccc1)NCc1cc2ccccc2[nH]c1=O	1403	44	43	27	60	49	29	526	30	20029	46	3.00	0
O=C(C1CCN(CC1)c1ncccn1)Nc1ccccc1	1404	28	21	15	32	22	16	526	25	10455	26	4.00	0
c1ccc(cc1)Cn1nnc2c1ncnc2N1CCc2c1cccc2	1405	4	4	4	7	4	4	515	8	1940	10	2.00	0
c1ccc2c(c1)N(CC2)c1ncnc2c1nn[nH]2	1406	4	4	4	7	4	4	515	8	1940	10	2.00	0
O=S(=O)(c1cccc(c1)S(=O)(=O)N1CCOCC1)N1CCN(CC1)c1ccccc1	1407	1	1	1	2	2	1	503	1	506	1	0.00	0
O=S(=O)(c1cccc(c1)S(=O)(=O)N1CCOCC1)N1CCNCC1	1408	3	3	2	5	4	2	514	2	1448	2	0.00	0
O=S(=O)(c1ccccc1)N1CCN(CC1)c1ccccc1	1409	296	293	206	379	316	217	526	163	112672	514	51.00	0
O=C(C1CC1)Nc1ccccc1	1410	241	238	149	250	239	149	527	174	87861	466	57.00	0
O=C(c1cccs1)NCc1ccco1	1411	22	22	17	27	23	17	526	38	9630	59	15.00	0
C1CCN(CC1)Cc1nnnn1CCc1ccccc1	1412	21	21	16	32	25	17	526	25	10220	40	5.00	0
O=C(N(Cc1cc2ccccc2[nH]c1=O)Cc1ccco1)N1CCCC1	1413	1	1	0	1	1	0	170	0	171	0	0.00	0
O=C(N1CCCC1)NCc1ccco1	1414	1	1	0	1	1	0	170	0	171	0	0.00	0
O=C(N1CCCC1)NCc1cc2ccccc2[nH]c1=O	1415	7	7	5	12	10	5	524	6	3191	6	0.00	0
O=C(c1ccco1)Nc1ccc(cc1)NS(=O)(=O)c1ccccc1	1416	7	7	2	11	9	2	516	4	3321	4	0.00	0
O=S(=O)(c1ccccc1)Nc1ccccc1	1417	5718	5675	3794	6847	5932	3860	527	441	2082159	12187	171.00	1
c1ccc(cc1)CCn1nnnc1C(c1cccnc1)N1CCN(CC1)c1ccccc1	1418	1	1	1	2	1	1	507	2	507	2	0.00	0
c1ccc(cc1)CCn1nnnc1Cc1cccnc1	1419	3	3	3	4	3	3	518	4	1467	5	0.00	0
N1CCN(CC1)C(c1nnnn1CCc1ccccc1)c1cccnc1	1420	2	2	2	3	2	2	514	3	1019	4	0.00	0
c1ccc(cc1)N1CCN(CC1)Cc1cccnc1	1421	81	81	69	119	110	78	526	80	39338	188	26.00	0
c1ccc(cc1)N1CCN(CC1)C(c1[nH]nnn1)c1cccnc1	1422	9	9	9	17	14	13	524	26	4423	37	16.00	0
O=C(N1CCC2(CC1)OCCO2)CNCc1ccccc1	1423	4	1	1	4	1	1	502	3	503	3	0.00	0
N1CCC2(CC1)OCCO2	1424	608	597	377	810	694	404	527	267	263753	1074	64.00	0
O=C(c1ccccc1)CCN1CCCCC1	1425	17	16	13	20	18	14	526	52	4884	92	63.00	1
N1CCN(CC1)Cc1cc2c(o1)cccc2	1426	43	42	17	44	42	17	525	22	5185	30	4.00	0
O=C1C=CC(N1)c1ccccn1	1427	23	20	16	33	20	16	526	25	7069	58	14.00	0
C1COC(C1)CNc1nc(Nc2ccccc2)nc2c1cccc2	1428	9	9	9	9	9	9	527	59	3981	119	130.00	0
c1ccc(cc1)Nc1ncc2c(n1)cccc2	1429	62	61	59	64	62	59	527	187	25441	875	592.00	0
C1COC(C1)CNc1ncnc2c1cccc2	1430	18	18	18	18	18	18	527	76	7808	150	125.00	0
C1COC(C1)CNc1c(nc2n1cccc2)c1ccccc1	1431	7	7	7	9	9	9	526	23	3244	41	20.00	0
C1COC(C1)CNc1cnc2n1cccc2	1432	9	9	9	11	11	11	526	28	4193	53	27.00	0
c1cc2cccc3c2c(c1)cn[nH]3	1433	3	3	3	3	3	3	511	46	865	60	124.00	0
O=c1[nH]nc(c2c1cccc2)c1ccccc1	1434	235	231	158	291	258	163	527	170	101091	440	47.00	0
O=c1c(coc2c1cccc2CN1CCNCC1)c1nc2c([nH]1)cccc2	1435	4	4	3	7	6	5	520	5	1879	6	0.00	0
O=c1c(coc2c1cccc2)c1nc2c([nH]1)cccc2	1436	21	21	13	30	26	16	526	27	8348	34	6.00	0
O=c1ccoc2c1cccc2	1437	1137	1110	849	1308	1177	874	527	400	436680	4482	310.00	1
O=c1ccoc2c1cccc2CN1CCNCC1	1438	29	27	25	49	39	28	526	36	12531	75	14.00	0
O=C(C1CCCN1C(=O)NCc1ccccc1)NCc1ccccc1	1439	5	5	1	5	5	1	515	1	2195	1	0.00	0
O=C(N1CCCC1)NCc1ccccc1	1440	33	30	10	40	31	10	526	14	13473	15	0.00	0
O=C1CC(C(=O)N1c1ncccn1)Cc1ccccc1	1441	10	10	4	10	10	4	526	11	4695	15	1.00	0
O=C1CCC(=O)N1c1ncccn1	1442	10	10	4	10	10	4	526	11	4695	15	1.00	0
O=C1NC(=O)CC1Cc1ccccc1	1443	110	110	59	111	111	60	526	65	48341	110	7.00	0
O=C(CSc1nnc([nH]1)COc1ccccc1)NCc1ccccc1	1444	5	5	1	9	5	1	525	6	2467	6	0.00	0
O=C(CSc1nnc[nH]1)NCc1ccccc1	1445	91	90	55	134	102	59	526	71	41199	135	13.00	0
O=C(Nc1ccccc1)CN1CCN(CC1)c1ccccc1	1446	156	154	110	201	170	113	526	107	58298	363	44.00	0
O=C(Nc1nncs1)CSc1nnc([nH]1)c1ccc(cc1)S(=O)(=O)N1CCCC1	1447	3	3	1	6	5	1	524	1	1483	1	0.00	0
O=C(Nc1nncs1)CSc1nnc([nH]1)c1ccccc1	1448	9	9	2	16	12	2	526	6	4360	6	0.00	0
O=C(Nc1ccccc1)CSc1nc(=O)cc([nH]1)NS(=O)(=O)c1ccccc1	1449	19	19	15	26	24	17	518	27	7178	77	18.00	0
O=c1nc[nH]c(c1)NS(=O)(=O)c1ccccc1	1450	25	24	19	32	29	21	518	39	9362	94	25.00	0
O=C(Nc1ccccc1)CSc1[nH]ccc(=O)n1	1451	248	237	159	280	248	162	527	143	89451	453	47.00	0
S=c1nc([nH][nH]1)C1CCCCC1	1452	2	2	2	2	2	2	515	14	953	15	7.00	0
S=c1nc[nH][nH]1	1453	40	38	38	40	38	38	527	79	17292	289	124.00	0
O=c1[nH]c2ccccc2cc1CNS(=O)(=O)c1ccccc1	1454	93	93	58	116	101	60	526	67	38212	130	13.00	0
O=C1N(CC2CCCO2)CC23C1CC(O3)C=C2	1455	5	5	3	7	6	3	526	4	2531	4	0.00	0
O=c1cc(CSc2ccccn2)[nH]c(=O)[nH]1	1456	1	1	0	1	1	0	506	0	506	0	0.00	0
O=c1cc[nH]c(=O)[nH]1	1457	4120	4085	1814	4484	4207	1833	527	400	1307738	3960	53.00	1
O=C(N1CCOCC1)N1CCC(CC1)NC(=O)c1ccccc1	1458	4	4	1	4	4	1	516	1	1949	1	0.00	0
O=C(N1CCOCC1)N1CCCCC1	1459	17	17	6	19	19	6	526	11	8528	11	0.00	0
O=C(c1nn2c(c1)nc(cc2)c1ccco1)Nc1cnn(c1)Cc1ccccc1	1460	5	5	5	9	9	9	517	11	2426	16	5.00	0
O=C(c1nn2c(c1)nc(cc2)c1ccco1)Nc1c[nH]nc1	1461	7	7	6	11	11	10	518	12	3316	17	4.00	0
O=C(c1nn2c(c1)nccc2)Nc1c[nH]nc1	1462	14	14	11	18	18	15	518	31	6524	41	13.00	0
c1ccc(cc1)Cn1cccn1	1463	831	822	604	969	877	623	527	332	355605	2104	141.00	0
O=C(c1nn2c(c1)nccc2)Nc1cnn(c1)Cc1ccccc1	1464	12	12	10	16	16	14	518	30	5634	40	15.00	0
c1ccc(cc1)OCc1nnc2n1nc(s2)c1cccs1	1465	1	1	1	1	1	1	505	13	506	13	5.00	0
c1csc(c1)c1nn2c(s1)nnc2	1466	16	14	12	19	14	12	524	37	6319	70	29.00	0
c1ccc(cc1)OCc1nnc2n1ncs2	1467	10	10	8	13	11	8	526	28	4683	66	22.00	0
O=C(c1cc2c([nH]1)ccs2)OCc1ccccc1	1468	1	1	1	2	1	1	509	2	509	2	0.00	0
O=C(Nc1ccccc1)CSc1nnc(n1Cc1ccco1)c1ccncc1	1469	9	8	4	14	9	4	526	6	3755	7	0.00	0
O=C(Nc1ccccc1)CSc1nnc([nH]1)c1ccncc1	1470	80	71	32	115	79	33	526	47	31325	56	3.00	0
O=C1NC2(CCCCC2)N=C2C31CCCC2CNC3	1471	3	3	2	3	3	2	518	2	1529	2	0.00	0
O=C(N1CCN(CC1)Cc1nc(=O)c2c([nH]1)cccc2)NC1CCCCC1	1472	1	1	1	1	1	1	351	2	352	2	0.00	0
O=c1nc(CN2CCNCC2)[nH]c2c1cccc2	1473	49	41	26	58	43	27	526	42	16145	53	8.00	0
O=C(N1CCNCC1)NC1CCCCC1	1474	31	31	23	34	31	23	526	42	13144	52	11.00	0
O=C(c1cccnc1)Nc1ccc(cc1)c1nc2c(o1)cccc2	1475	4	4	4	5	4	4	518	25	1905	45	31.00	0
O=C(c1cccnc1)Nc1ccccc1	1476	554	547	374	602	564	376	527	275	224178	1210	100.00	0
O=C(c1[nH]n2c(=NC(CC2)c2ccco2)c1)Nc1ccccc1	1477	5	5	4	9	6	4	523	11	2556	11	2.00	0
c1coc(c1)C1CCn2c(=N1)cc[nH]2	1478	30	30	23	53	43	26	527	49	14972	75	13.00	0
O=C(c1[nH]n2c(=NCCC2)c1)Nc1ccccc1	1479	14	14	9	23	19	9	526	35	6946	41	8.00	0
O=C(C1CCN(CC1)C(=O)NC1CCCCC1)Nc1cccc2c1CCCC2	1480	1	1	0	2	1	0	505	0	507	0	0.00	0
O=C(C1CCNCC1)Nc1cccc2c1CCCC2	1481	3	3	2	5	3	2	523	2	1532	2	0.00	0
O=C(Nc1ccc(nc1)NC(=O)c1ccco1)CCc1ccccc1	1482	2	2	2	2	2	2	512	5	1009	6	1.00	0
O=C(Nc1cccnc1)CCc1ccccc1	1483	13	13	9	13	13	9	526	18	6007	22	3.00	0
O=C(c1ccco1)Nc1ccccn1	1484	59	59	50	65	61	51	526	115	24667	294	111.00	0
O=C(c1c[nH]c2c1cccc2)c1ccco1	1485	31	31	25	42	33	25	526	45	14907	90	19.00	0
O=C1CCCC2=C1C(C=CN2)c1ccccc1	1486	102	102	78	146	117	82	526	108	48391	223	34.00	0
O=C(c1ccccc1)CSc1nnc(o1)c1ccccc1	1487	17	17	13	27	21	14	525	26	8052	34	6.00	0
O=C(n1cccn1)c1ccncc1	1488	1	1	1	1	1	1	364	1	365	1	0.00	0
O=c1[nH]c2ccccc2cc1CNS(=O)(=O)c1cccc2c1nsn2	1489	18	18	15	31	29	19	523	35	8841	62	14.00	0
c1ccc2c(c1)nsn2	1490	678	676	480	866	762	501	527	322	298910	1644	118.00	1
O=C(c1cc2c(s1)nc(cc2)c1cccs1)NC1CCCC1	1491	1	1	1	1	1	1	498	11	498	11	4.00	0
c1csc(c1)c1ccc2c(n1)scc2	1492	20	20	20	23	23	23	526	149	9143	326	472.00	0
c1cnc2c(c1)ccs2	1493	237	232	210	249	237	214	527	280	99389	1514	387.00	0
O=C(c1cc2c(s1)nccc2)NC1CCCC1	1494	3	3	3	3	3	3	512	21	1411	22	14.00	0
O=C(Nc1ccccc1)CSc1nnc([nH]1)C1CCCCC1	1495	28	28	15	35	30	15	525	25	11553	30	2.00	0
C1CCC(CC1)c1[nH]cnn1	1496	77	77	44	108	88	44	527	67	33889	102	9.00	0
O=C(Nc1ccc2c(c1)nc(o2)c1ccncc1)COc1ccccc1	1497	5	5	5	8	6	5	526	15	2457	17	5.00	0
n1ccc(cc1)c1nc2c(o1)cccc2	1498	27	27	27	35	29	27	527	69	11444	114	58.00	0
O=C(Nc1ccc2c(c1)nco2)COc1ccccc1	1499	5	5	5	8	6	5	526	15	2457	17	5.00	0
O=C1SCC(=O)N1	1500	228	228	142	273	239	144	526	133	99532	359	29.00	1
N=C1C2CCCC1(CS2)NC(=O)c1ccccc1	1501	1	1	0	1	1	0	510	0	511	0	0.00	0
N=C1C2CCCC1SC2	1502	1	1	0	1	1	0	510	0	511	0	0.00	0
O=C(c1ccc2c(c1)nccn2)Oc1ccccc1	1503	3	3	2	3	3	2	513	3	1451	4	0.00	0
O=S(=O)(c1ccc(cc1)S(=O)(=O)N1CCCCCC1)NCCc1ccncc1	1504	1	1	0	1	1	0	506	0	506	0	0.00	0
O=S(=O)(c1ccccc1)NCCc1ccncc1	1505	18	18	13	21	18	13	526	20	8000	24	3.00	0
O=S(=O)(c1ccccc1)N1CCCCCC1	1506	610	605	378	720	639	385	527	264	207965	1140	88.00	0
C1CCN(CC1)c1ccc2c(n1)cc1c(c2)OCCO1	1507	1	1	1	1	1	1	508	15	509	15	7.00	0
C1COc2c(O1)cc1c(c2)cccn1	1508	29	28	26	30	29	27	526	89	12127	137	85.00	0
O=C(N(Cc1cccs1)Cc1ccncc1)Cn1nnc2c1cccc2	1509	1	1	1	2	2	2	505	4	507	4	0.00	0
O=C(Cn1nnc2c1cccc2)NCc1ccncc1	1510	16	16	10	27	25	11	526	16	7402	18	1.00	0
n1ccc(cc1)CNCc1cccs1	1511	13	13	9	23	18	11	526	26	6150	38	8.00	0
O=C(c1cccnc1)Nc1cccc(c1)c1nc2c(o1)cccc2	1512	3	3	3	6	4	4	524	22	1457	27	20.00	0
O=C(CSc1nnc(n1c1ccccc1)c1ccoc1)NCc1cccs1	1513	3	3	2	4	3	2	515	3	1523	3	0.00	0
O=C(CSc1nnc([nH]1)c1ccoc1)NCc1cccs1	1514	4	4	3	5	4	3	515	5	1914	5	0.00	0
O=C(NCc1cccs1)CSc1nnc[nH]1	1515	28	28	15	40	32	15	518	20	12710	22	1.00	0
O=C(NCc1cccs1)CSc1nncn1c1ccccc1	1516	10	10	7	15	11	7	515	9	4881	9	0.00	0
O=C(c1ccccc1)CNC(=O)c1ccccc1	1517	47	47	35	60	51	35	526	46	17723	117	19.00	0
O=C(N1CCOCC1)CCCc1c[nH]c2c1cccc2	1518	1	1	1	1	1	1	508	1	508	1	0.00	0
O=c1nc2c(cn1c1ccccc1)cnn2c1ccccc1	1519	2	2	2	2	2	2	522	4	1022	4	0.00	0
O=c1nc2[nH]ncc2cn1c1ccccc1	1520	2	2	2	2	2	2	522	4	1022	4	0.00	0
O=c1[nH]cc2c(n1)[nH]nc2	1521	2	2	2	2	2	2	522	4	1022	4	0.00	0
O=c1[nH]cc2c(n1)n(nc2)c1ccccc1	1522	2	2	2	2	2	2	522	4	1022	4	0.00	0
O=C(N1CCCC1C(=O)NC12CC3CC(C2)CC(C1)C3)NC1CCCCC1	1523	1	1	0	1	1	0	519	0	520	0	0.00	0
O=C(C1CCCN1)NC12CC3CC(C2)CC(C1)C3	1524	5	5	1	5	5	1	522	1	2079	1	0.00	0
O=C(c1ccccc1)CSc1nnc([nH]1)c1ccco1	1525	16	15	14	30	20	16	526	39	7540	75	26.00	0
O=C(Nc1nnc(s1)c1ccccc1)CN1CCN(CC1)c1ccccc1	1526	4	4	4	4	4	4	526	15	2039	16	6.00	0
O=C(Nc1nnc(s1)c1ccccc1)CN1CCNCC1	1527	4	4	4	4	4	4	526	15	2039	16	6.00	0
c1ccc(cc1)c1nncs1	1528	192	192	170	205	198	172	527	166	84697	799	136.00	0
O=C(Nc1scnn1)CN1CCNCC1	1529	34	34	27	36	34	27	526	40	13675	63	13.00	0
O=C(Nc1nncs1)CN1CCN(CC1)c1ccccc1	1530	11	11	9	13	11	9	526	21	4897	25	6.00	0
O=C(c1ccccc1)CN1CCN(CC1)c1nc2c([nH]1)cccc2	1531	1	1	1	1	1	1	385	5	388	5	1.00	0
O=C(c1ccccc1)CN1CCNCC1	1532	61	59	52	68	63	53	527	77	22294	201	56.00	0
N1CCN(CC1)c1nc2c([nH]1)cccc2	1533	57	56	47	71	60	49	526	83	24894	150	39.00	0
O=C(c1ccc(cc1)NC(=O)c1nccnc1)NC1CCCCC1	1534	2	2	1	3	2	1	168	1	207	1	0.00	0
O=C(c1ccccc1)NC1CCCCC1	1535	313	312	174	330	317	176	526	147	111747	393	29.00	0
O=C1N(c2ccccc2)C(=O)C2C1C(NC2)c1cccs1	1536	7	7	2	10	7	2	525	7	3157	7	0.00	0
O=C1C2CNCC2C(=O)N1c1ccccc1	1537	59	59	30	80	64	31	526	36	24441	52	3.00	0
O=C1NC(=O)C2C1C(NC2)c1cccs1	1538	8	8	2	12	8	2	525	7	3667	7	0.00	0
O1CCN(CC1)CCCOc1ccc2c(c1)ccn2c1ccccc1	1539	1	1	1	2	1	1	507	1	507	1	0.00	0
O1CCN(CC1)CCCOc1ccc2c(c1)cc[nH]2	1540	1	1	1	2	1	1	507	1	507	1	0.00	0
c1ccc(cc1)n1ccc2c1cccc2	1541	73	71	65	82	77	66	526	139	29639	393	154.00	1
O=C(N1CCOCC1)CCSc1nccc(n1)c1ccccc1	1542	1	1	1	2	2	1	513	1	515	1	0.00	0
O=C(N1CCOCC1)CCSc1ncccn1	1543	2	2	2	3	3	2	522	2	1019	2	0.00	0
c1ccc(cc1)c1ccncn1	1544	422	417	334	500	450	347	527	311	177225	1750	239.00	1
O=C(c1cccs1)N(Cc1ccco1)Cc1ccccn1	1545	1	1	1	1	1	1	509	2	510	2	0.00	0
O=C(c1cccs1)NCc1ccccn1	1546	4	4	3	4	4	3	522	6	1998	7	0.00	0
c1ccc(nc1)CNCc1ccco1	1547	21	21	19	27	23	20	527	41	8560	91	33.00	0
O=C(N1CCCCC1)CSc1ccc(nn1)c1ccccc1	1548	7	7	5	8	7	5	518	9	3289	17	2.00	0
O=C(N1CCCCC1)CSc1cccnn1	1549	15	15	11	16	15	11	518	21	6495	39	7.00	0
O=c1[nH]c2ccccc2cc1C1C=CNC=C1	1550	3	3	3	5	3	3	521	6	1531	7	1.00	0
O=C(c1ccccc1)Nc1ccccc1N1CCOCC1	1551	133	132	75	165	140	76	527	71	46359	167	13.00	0
C1=CC(C=CO1)c1cnn(c1)c1ccccc1	1552	5	5	5	9	7	6	525	13	2272	20	6.00	0
O1C=CC(C=C1)c1c[nH]nc1	1553	6	6	6	10	8	7	526	16	2734	23	8.00	0
O=C(CN1C2CCCC1CC(C2)NC(=O)c1ccccc1)Nc1ccccc1	1554	7	7	7	10	10	9	516	24	2955	28	14.00	0
O=C(Nc1ccccc1)CN1C2CCCC1CCC2	1555	13	13	10	16	16	12	527	29	5585	35	11.00	0
O=C(N1CCCCC1)N1CCN(CC1)C(=O)c1ccccc1	1556	2	2	0	3	2	0	515	0	1008	0	0.00	0
O=C(N1CCNCC1)N1CCCCC1	1557	26	26	13	31	26	13	519	22	9188	24	2.00	0
O=C(N1CCCC1C(=O)Nc1ccccc1)Nc1ccccc1	1558	50	49	20	60	50	20	526	23	21141	28	1.00	0
O=C(C1CC1)Nc1ccc(cc1)NS(=O)(=O)c1ccccc1	1559	1	1	0	1	1	0	275	0	275	0	0.00	0
O=c1[nH]c2nc(n(c2c(=O)[nH]1)Cc1ccccc1)Nc1ccccc1	1560	2	2	2	2	2	2	521	5	887	5	0.00	0
O=c1[nH]c2nc([nH]c2c(=O)[nH]1)Nc1ccccc1	1561	14	14	12	20	15	12	526	25	6729	36	8.00	0
O=C(CN(c1ccccc1)C(=O)CCC(=O)Nc1ccccn1)NCc1ccc2c(c1)OCO2	1562	10	10	5	14	14	6	517	6	4304	9	0.00	0
O=C(CCC(=O)Nc1ccccn1)NCC(=O)NCc1ccc2c(c1)OCO2	1563	10	10	5	14	14	6	517	6	4304	9	0.00	0
O=C(N1CCN(C1)S(=O)(=O)c1ccccc1)N1CCOCC1	1564	21	21	8	25	22	8	522	9	8505	11	0.00	0
O=C(N1CNCC1)N1CCOCC1	1565	21	21	8	25	22	8	522	9	8505	11	0.00	0
C1NCCN1	1566	110	110	60	132	115	60	526	72	49352	145	10.00	0
O=S(=O)(c1ccccc1)N1CNCC1	1567	81	81	42	101	86	42	526	42	35729	70	3.00	0
O=C(N1CCc2c1cccc2)Cn1nnc(n1)c1ccncc1	1568	1	1	0	1	1	0	506	0	508	0	0.00	0
O=C(N1CCc2c1cccc2)Cn1nncn1	1569	3	3	2	3	3	2	515	3	1518	3	0.00	0
O=c1nc(CSc2ncc(n2Cc2ccco2)c2ccccc2)[nH]c2c1cccc2	1570	1	1	1	1	1	1	510	3	510	3	0.00	0
c1ccc(cc1)c1cncn1Cc1ccco1	1571	11	11	11	18	18	17	524	53	5307	87	68.00	0
c1coc(c1)Cn1cncc1	1572	33	33	29	40	40	35	526	59	13045	146	54.00	0
O=c1nc(CSc2nccn2Cc2ccco2)[nH]c2c1cccc2	1573	1	1	1	1	1	1	510	3	510	3	0.00	0
O=c1nc(CSc2ncc[nH]2)[nH]c2c1cccc2	1574	2	2	2	3	2	2	523	20	1028	20	13.00	0
O=c1nc(CSc2ncc([nH]2)c2ccccc2)[nH]c2c1cccc2	1575	2	2	2	3	2	2	523	20	1028	20	13.00	0
C1CCN(CC1)CCSc1nnc(n1CC1CCCO1)CNc1ccccc1	1576	2	2	2	4	3	2	515	3	1021	3	0.00	0
C1CCN(CC1)CCSc1nncn1CC1CCCO1	1577	2	2	2	4	3	2	515	3	1021	3	0.00	0
C1COC(C1)Cn1cnnc1CNc1ccccc1	1578	16	16	11	29	24	14	526	18	7594	23	2.00	0
O=C(c1ccccc1)Nc1n[nH]nn1	1579	42	42	34	45	43	34	526	41	20469	137	20.00	0
O=C(c1ccccc1)Cc1nc2c([nH]1)cccc2	1580	8	8	8	10	8	8	518	36	3493	67	49.00	0
O1CCN(CC1)c1ncnc(n1)NCCC1=CCCCC1	1581	2	2	1	2	2	1	522	2	980	2	0.00	0
C1CCC(=CC1)CCNc1ncncn1	1582	5	5	4	5	5	4	526	12	2390	12	2.00	0
O=c1nc[nH]nc1c1ccccc1	1583	40	40	26	46	41	26	526	54	18699	84	14.00	0
O=c1cn[nH]cn1	1584	271	270	170	299	284	172	527	195	117790	582	58.00	0
O=C(Cn1ncc2c1CCCC2)Nc1ccccc1	1585	4	4	2	8	5	2	516	3	1943	3	0.00	0
C1CCc2c(C1)[nH]nc2	1586	390	388	240	397	389	240	527	165	136699	752	56.00	0
O=C(c1ccccc1)NC1CC2CCCC(C1)N2S(=O)(=O)c1ccccc1	1587	3	3	2	4	3	2	514	3	1376	3	0.00	0
O=C(c1cccs1)Nc1nc2c(s1)CCCC2	1588	2	2	2	3	3	2	514	27	974	34	25.00	0
O=C(Nc1ccc2c(c1)OCCO2)CSc1nnc([nH]1)COc1ccccc1	1589	12	7	5	19	11	5	515	7	3511	7	0.00	0
O=C(N1CCCCCC1)CSc1ccc2c(n1)cccc2	1590	2	2	2	3	2	2	521	8	1022	8	2.00	0
c1ccc2c(c1)Cc1c2cccc1	1591	326	317	222	343	322	224	527	247	95236	764	139.00	1
O=C1C2CC3OC2(CN1c1ccccc1)C=C3	1592	27	27	13	39	30	13	526	17	13403	22	1.00	0
O=C(c1nc(=O)c2c(n1)n([nH]n2)Cc1ccccc1)NC1CCCC1	1593	2	2	2	2	2	2	515	3	970	3	0.00	0
O=C(c1nc(=O)c2c(n1)[nH][nH]n2)NC1CCCC1	1594	2	2	2	2	2	2	515	3	970	3	0.00	0
c1ccc(cc1)Oc1ccccc1	1595	1411	1359	960	1553	1410	978	527	401	499706	3795	215.00	1
O=C(c1cnccn1)Nc1ccccc1c1ccco1	1596	1	1	1	1	1	1	502	4	503	4	0.00	0
c1ccc(cc1)c1ccco1	1597	1325	1307	1210	1465	1378	1238	527	428	514681	9827	747.00	1
O=C(c1coc2c1c(ccc2)CN1CCOCC1)c1ccccc1	1598	5	5	5	9	6	5	524	13	2522	15	4.00	0
O1CCN(CC1)Cc1cccc2c1cco2	1599	11	11	10	18	12	10	526	18	5460	23	5.00	0
O=C(c1coc2c1cccc2)c1ccccc1	1600	61	61	54	75	69	59	527	153	24963	350	178.00	1
O=C(C(N(C(=O)c1csnn1)C1CCCC1)c1ccco1)NC1CCCC1	1601	1	1	0	1	1	0	504	0	505	0	0.00	0
O=C(CN(C(=O)c1csnn1)C1CCCC1)NC1CCCC1	1602	9	9	6	10	9	6	517	7	3645	7	0.00	0
O=C(c1nnsc1)NC1CCCC1	1603	20	20	11	23	21	11	526	13	8032	15	1.00	0
O=C(N(C1CCCC1)Cc1ccco1)c1csnn1	1604	3	3	2	4	4	2	521	4	1525	4	0.00	0
C1CCC(C1)NCc1ccco1	1605	8	8	7	11	10	7	525	19	3982	20	5.00	0
O=C(C(c1ccco1)NC1CCCC1)NC1CCCC1	1606	1	1	0	1	1	0	504	0	505	0	0.00	0
O=C(C1CCN(CC1)c1ncccn1)NC1CCCCC1	1607	5	3	0	5	3	0	514	0	1311	0	0.00	0
O=C(C1CCNCC1)NC1CCCCC1	1608	82	75	39	97	78	40	526	47	31216	64	4.00	0
O=C1NC(=O)C(=CNc2cc3c(s2)CCCC3)C(=O)N1Cc1ccco1	1609	1	1	1	2	2	1	491	21	492	21	11.00	0
O=C1NC(=O)C(=C)C(=O)N1Cc1ccco1	1610	53	53	46	58	56	46	526	127	23087	517	225.00	0
O=C1NC(=O)C(=C)C(=O)N1	1611	1193	1169	928	1353	1215	942	527	384	502598	5397	325.00	0
O=C1NC(=O)C(=CNc2cc3c(s2)CCCC3)C(=O)N1	1612	3	2	2	4	3	2	514	23	948	23	14.00	0
O=C(c1nc(=O)c2c(n1)n([nH]n2)Cc1ccccc1)NCc1cccs1	1613	2	2	2	2	2	2	505	27	975	29	27.00	0
O=C(c1nc(=O)c2c(n1)[nH][nH]n2)NCc1cccs1	1614	2	2	2	2	2	2	505	27	975	29	27.00	0
O=C(N1CCCC(C1)c1nc(=O)c2c(n1)n([nH]n2)Cc1ccccc1)C1CCCCC1	1615	2	2	2	4	3	2	512	9	1012	12	2.00	0
O=C(N1CCCC(C1)c1nc(=O)c2c(n1)[nH][nH]n2)C1CCCCC1	1616	2	2	2	4	3	2	512	9	1012	12	2.00	0
O=C(N1CCCCC1)C1CCCCC1	1617	160	159	52	166	163	52	526	55	36521	82	3.00	0
O=C(c1cc2cccc3c2n(c1=O)CC3)NCCc1ccccc1	1618	3	3	2	6	3	2	513	5	1453	5	0.00	0
O=c1[nH]c2ccccc2cc1C(c1nnnn1CC1CCCO1)N1CCOCC1	1619	3	3	0	5	3	0	515	0	1526	0	0.00	0
O1CCN(CC1)Cc1nnnn1CC1CCCO1	1620	3	3	0	5	3	0	515	0	1526	0	0.00	0
O=c1[nH]c2ccccc2cc1CN1CCOCC1	1621	18	18	13	32	21	16	525	25	8772	38	7.00	0
O=c1[nH]c2ccccc2cc1Cc1nnnn1CC1CCCO1	1622	19	19	15	32	27	18	526	38	8858	76	19.00	0
O=c1[nH]c2ccccc2cc1C(c1nnn[nH]1)N1CCOCC1	1623	16	16	11	29	19	14	525	20	7808	29	4.00	0
O=C(CN1C(=O)CN=C(c2c1sc1c2CCCC1)c1ccccc1)NCc1ccco1	1624	4	4	4	7	6	5	523	19	2025	27	12.00	0
O=C(CN1C(=O)CN=Cc2c1sc1c2CCCC1)NCc1ccco1	1625	4	4	4	7	6	5	523	19	2025	27	12.00	0
O=C1CN=Cc2c(N1)sc1c2CCCC1	1626	5	5	5	8	7	6	526	20	2471	28	12.00	1
O=C1CN=C(c2c(N1)sc1c2CCCC1)c1ccccc1	1627	5	5	5	8	7	6	526	20	2471	28	12.00	1
O=C(Nc1ccccc1)CSc1nnc([nH]1)c1cocc1	1628	38	38	24	55	42	24	527	35	16858	53	5.00	0
O=S(=O)(c1ccccc1)N(Cc1ccccc1)CC1CCCO1	1629	11	11	7	17	12	7	517	13	5132	15	1.00	0
O=S(=O)(c1ccccc1)NCc1ccccc1	1630	1034	1019	607	1270	1093	617	527	288	385657	1606	68.00	0
C1CCN(CC1)CCSc1nnc([nH]1)c1ccccc1	1631	2	2	2	3	3	3	519	6	1022	8	1.00	0
C1CCC(C1)n1nnnc1C(c1ccccc1)N1CCN(CC1)c1ccccc1	1632	8	8	8	15	13	13	525	20	3842	48	19.00	0
N1CCN(CC1)C(c1nnnn1C1CCCC1)c1ccccc1	1633	24	24	18	40	32	23	526	31	9266	71	15.00	0
C1CCC(C1)n1nnnc1Cc1ccccc1	1634	51	51	36	73	63	42	526	57	18830	146	28.00	0
N1CCN(CC1)Cc1nnnn1C1CCCC1	1635	69	69	58	109	89	70	526	82	27780	205	46.00	0
C1CCC(C1)n1nnnc1CN1CCN(CC1)c1ccccc1	1636	26	26	26	46	38	36	526	46	12816	110	34.00	0
c1ccc(cc1)CN1CCN(CC1)Cc1nnn[nH]1	1637	35	35	24	53	41	25	526	42	15273	71	11.00	0
N=c1[nH]c2c(n1CCc1ccco1)cccc2	1638	14	14	12	17	15	12	527	56	6720	83	46.00	0
N=c1[nH]c2c([nH]1)cccc2	1639	166	166	145	211	194	155	527	199	74779	983	209.00	0
O=C(N1CCN(CC1)C1CCCC1)COc1ccccc1	1640	3	3	3	3	3	3	515	4	1369	6	0.00	0
O=S(=O)(c1ccccc1)N1CCC(CC1)c1onc(n1)c1ccncc1	1641	2	2	2	4	3	2	515	2	980	2	0.00	0
N1CCC(CC1)c1onc(n1)c1ccncc1	1642	4	4	4	6	5	4	524	9	1965	11	2.00	0
n1ccc(cc1)c1nocn1	1643	78	77	72	83	78	72	527	103	35068	425	112.00	0
N1CCC(CC1)c1ncno1	1644	43	43	33	67	56	37	527	63	20704	122	23.00	0
O=S(=O)(c1ccccc1)N1CCC(CC1)c1ncno1	1645	6	6	5	11	9	5	518	7	2785	8	0.00	0
O=C(C(c1n[nH]nn1)Cc1cccs1)Nc1ccccc1	1646	2	2	1	2	2	1	511	2	973	2	0.00	0
[nH]1nnc(n1)CCc1cccs1	1647	2	2	1	2	2	1	511	2	973	2	0.00	0
O=C(Nc1ccccc1)CCc1cccs1	1648	6	6	5	6	6	5	517	14	2856	15	4.00	0
O=C(Cc1n[nH]nn1)Nc1ccccc1	1649	10	10	3	10	10	3	516	4	4446	4	0.00	0
O=S(=O)(c1ccccc1)Nc1cccnc1	1650	64	64	31	66	64	31	526	63	25806	81	9.00	0
O=C(c1ccc(cc1)S(=O)(=O)NCc1ccco1)NC1CCCCC1	1651	3	3	2	4	3	2	515	8	1474	8	1.00	0
O=C1Nc2ccccc2N(C1)C(=O)CSc1nnc([nH]1)c1ccoc1	1652	5	5	4	10	8	4	524	6	2505	6	0.00	0
O=C1Nc2ccccc2N(C1)C(=O)CSc1nnc[nH]1	1653	24	24	13	44	35	14	526	18	11167	21	1.00	0
O=C(Nc1cccs1)CSc1nnnn1c1ccc2c(c1)OCO2	1654	2	2	1	4	4	1	511	1	1014	1	0.00	0
C1Oc2c(O1)cc(cc2)n1cnnn1	1655	15	15	11	22	19	12	526	36	7037	45	12.00	0
c1ccc(cc1)n1cnnc1c1cccnc1	1656	103	78	62	153	92	68	527	104	36933	197	40.00	0
c1ccc(cn1)c1nnc[nH]1	1657	297	246	154	398	272	163	527	162	112768	390	33.00	0
c1ccc(cc1)c1c[nH]cn1	1658	372	370	140	401	387	141	527	196	66931	633	68.00	0
O=C(N1CCOCC1)CSc1nnc([nH]1)c1cccs1	1659	4	4	3	7	4	3	515	5	1775	5	0.00	0
O=C(N1CCOCC1)CSc1[nH]cnn1	1660	113	108	51	149	113	52	526	56	47337	86	4.00	0
O=C(c1ccccc1)CSc1nnc(o1)COc1cccc2c1nccc2	1661	3	3	3	5	4	4	525	5	1538	6	1.00	0
c1nnc(o1)COc1cccc2c1nccc2	1662	14	14	11	22	20	13	526	33	6823	46	12.00	0
O=C(N1CCCCC1)Cn1nnc(n1)c1cccnc1	1663	2	2	2	2	2	2	520	8	1019	8	2.00	0
O=C(N1CCCCC1)Cn1nncn1	1664	36	36	22	38	37	22	526	26	14018	56	5.00	0
O=C(Nc1ccccc1)NC1CCN(CC1)Cc1nnnn1Cc1ccccc1	1665	2	2	1	4	2	1	513	1	1022	1	0.00	0
C(CCn1cnc2c1cccc2)OCC1CCC=CC1	1666	3	3	3	3	3	3	514	9	1421	9	2.00	0
O=C(c1ccccn1)Nc1cccnc1	1667	22	22	16	22	22	16	526	40	9360	104	28.00	0
O=C1N(Cc2ccco2)CC23C1CC(O3)C=C2	1668	4	4	3	4	4	3	524	6	2021	6	0.00	0
O=C(Nc1nocc1)CSc1nnc(n1Cc1ccco1)COc1ccccc1	1669	2	2	2	4	3	2	523	2	1024	2	0.00	0
O=C(Nc1ccon1)CSc1nncn1Cc1ccco1	1670	5	5	2	8	7	2	525	2	2504	2	0.00	0
O=C(Nc1nocc1)CSc1nnc([nH]1)COc1ccccc1	1671	8	8	7	11	9	7	526	5	3915	7	0.00	0
O1CCN(CC1)c1ncnc(n1)N(c1ccccc1)c1ccccc1	1672	5	5	4	9	6	4	524	9	2061	9	1.00	0
c1ccc(cc1)Nc1ccccc1	1673	475	454	367	531	481	377	527	337	178252	2041	306.00	1
c1ccc(cc1)N(c1ncncn1)c1ccccc1	1674	22	22	19	34	27	19	526	77	10178	106	51.00	0
O1CCN(CC1)c1ncnc(n1)Nc1ccccc1	1675	93	91	72	118	98	73	527	105	35673	290	62.00	0
O=C(c1ccccc1)Nc1ccccc1N1CCN(CC1)c1ccccc1	1676	5	5	5	6	5	5	526	10	2376	17	4.00	0
O=C(c1ccccc1)Nc1ccccc1N1CCNCC1	1677	101	98	79	137	106	80	526	81	38483	219	34.00	0
c1ccc(cc1)N1CCN(CC1)c1ccccc1	1678	119	119	100	139	126	101	526	146	50459	442	102.00	0
O=S(=O)(c1ccccc1)N1CCN(CC1)c1nc(nc2c1ccs2)C1CC1	1679	1	1	1	1	1	1	511	3	511	3	0.00	0
O=S(=O)(c1ccccc1)N1CCN(CC1)c1ncnc2c1ccs2	1680	47	43	36	52	45	36	526	59	13111	165	55.00	0
N1CCN(CC1)c1ncnc2c1ccs2	1681	195	179	162	222	189	166	527	171	66545	790	178.00	0
c1cc2c(s1)nc(nc2)C1CC1	1682	14	13	13	16	13	13	518	34	5611	53	26.00	0
N1CCN(CC1)c1nc(nc2c1ccs2)C1CC1	1683	5	5	5	5	5	5	514	11	1937	22	7.00	0
O=C(N1CCN(CC1)C(=O)c1ccco1)CSc1nnc(o1)COc1cccc2c1cccc2	1684	1	1	0	2	1	0	498	0	499	0	0.00	0
O=C(N1CCNCC1)CSc1nnc(o1)COc1cccc2c1cccc2	1685	1	1	0	2	1	0	498	0	499	0	0.00	0
c1nnc(o1)COc1cccc2c1cccc2	1686	7	7	5	9	8	5	516	9	2931	10	1.00	0
c1ccc2c(c1)cccc2	1687	5596	5255	3609	6015	5410	3658	527	472	1761758	17519	323.00	1
O=C(N1CCNCC1)CSc1ocnn1	1688	52	52	38	88	70	41	526	42	23873	64	6.00	0
O=C(N1CCN(CC1)C(=O)c1ccco1)CSc1ocnn1	1689	8	8	6	15	10	7	516	10	4009	10	1.00	0
O=C(c1ccco1)Nc1ccc(cc1)Cn1nnc2c1cccc2	1690	1	1	1	1	1	1	508	2	508	2	0.00	0
c1ccc(cc1)Cn1nnc2c1cccc2	1691	27	27	19	28	27	19	518	49	10085	73	22.00	0
O=c1[nH]c2nc3n(c2c(=O)[nH]1)CCCCN3c1ccccc1	1692	8	8	3	13	8	3	517	7	3504	7	0.00	0
O=c1[nH]c(=O)c2c([nH]1)nc1n2CCCCN1	1693	8	8	3	13	8	3	517	7	3504	7	0.00	0
c1ccc(cc1)Cn1nnc2c1ncnc2n1cncc1	1694	2	2	1	2	2	1	521	2	1022	2	0.00	0
c1nc2[nH]nnc2c(n1)n1cncc1	1695	2	2	1	2	2	1	521	2	1022	2	0.00	0
O=S1(=O)N=C(c2c1cccc2)Nc1nncs1	1696	3	3	3	5	4	4	524	20	1491	26	17.00	0
O=S1(=O)N=Cc2c1cccc2	1697	391	388	199	432	399	202	527	230	146310	607	48.00	0
O=C(Nc1nccs1)CSc1[nH]c(=O)c2c(n1)sc1c2CCC1	1698	1	1	1	1	1	1	302	2	303	2	0.00	0
O=c1[nH]cnc2c1c1CCCc1s2	1699	100	95	55	118	100	56	526	90	37265	178	23.00	0
O=C(CN(C(=O)c1ccno1)Cc1ccccc1)NC1CCCC1	1700	1	1	0	1	1	0	510	0	510	0	0.00	0
O=C(NC1CCCC1)CNC(=O)c1ccno1	1701	5	5	3	6	6	3	525	4	2403	4	0.00	0
O=C(c1ccno1)NCc1ccccc1	1702	48	48	22	49	49	22	526	49	17636	60	7.00	0
O=C(Nc1ccccc1)CNc1ccccc1	1703	715	712	473	932	776	486	527	255	288607	1232	69.00	0
c1ccc(cc1)n1nnnc1N1CCN(CC1)c1ncccn1	1704	1	1	1	1	1	1	511	1	511	1	0.00	0
N1CCN(CC1)c1nnnn1c1ccccc1	1705	19	19	15	25	20	15	526	21	9127	30	4.00	0
N1CCN(CC1)c1nnn[nH]1	1706	19	19	15	25	20	15	526	21	9127	30	4.00	0
N1CCN(CC1)c1ncccn1	1707	548	533	297	626	560	307	527	231	196297	904	59.00	1
c1cnc(nc1)N1CCN(CC1)c1nnn[nH]1	1708	1	1	1	1	1	1	511	1	511	1	0.00	0
c1ccc(nc1)CNc1c2CCCCc2nc2n1ncn2	1709	1	1	1	1	1	1	517	3	518	3	0.00	0
C1CCc2c(C1)nc1n(c2)ncn1	1710	22	16	12	26	17	12	526	19	7420	24	3.00	0
O=c1[nH]c2N=C3c4ccccc4C(=O)C3C(c2c(=O)[nH]1)c1ccccc1	1711	2	2	1	4	3	1	227	1	274	1	0.00	0
O=C1C2Cc3c(N=C2c2c1cccc2)[nH]c(=O)[nH]c3=O	1712	2	2	1	4	3	1	227	1	274	1	0.00	0
O=C(C1CCCN(C1)c1ncccn1)Nc1ccc2c(c1)OCCO2	1713	2	2	1	3	2	1	513	10	1018	10	1.00	0
O=C(C1CCCNC1)Nc1ccc2c(c1)OCCO2	1714	11	11	6	16	13	6	526	17	5275	20	2.00	0
C1CNCCOCCOCCNCCO1	1715	14	12	7	19	13	7	517	19	5583	20	3.00	0
O=C(c1ccccc1)CC1C(=O)Nc2c1cccc2	1716	55	55	42	80	66	46	526	47	26208	101	12.00	0
O=C(NCc1ccco1)CSc1nnc(n1c1ccccc1)CSc1ncccn1	1717	2	2	2	4	3	3	514	4	1016	4	0.00	0
O=C(NCc1ccco1)CSc1nncn1c1ccccc1	1718	29	29	21	50	40	24	527	31	13713	47	5.00	0
c1ccc(cc1)n1cnnc1CSc1ncccn1	1719	9	9	8	16	13	9	519	17	4354	17	3.00	0
O=C(NCc1ccco1)CSc1nnc([nH]1)CSc1ncccn1	1720	2	2	2	4	3	3	514	4	1016	4	0.00	0
O=C(c1ccco1)N1CCN(CC1)c1ccc(cc1)NC(=O)c1cccs1	1721	2	2	1	4	3	1	515	6	1022	6	0.00	0
O=C(c1cccs1)Nc1ccc(cc1)N1CCNCC1	1722	14	14	11	16	15	11	518	24	5940	34	8.00	0
O=C(c1ccco1)N1CCN(CC1)c1ccccc1	1723	143	143	110	193	171	118	526	157	57338	462	87.00	0
O=C(N(Cc1cc2ccccc2[nH]c1=O)Cc1ccco1)C1CCCCC1	1724	2	2	2	2	2	2	513	3	1016	3	0.00	0
O=C(C1CCCCC1)NCc1ccco1	1725	18	18	9	24	19	9	526	11	8268	12	0.00	0
O=C(C1CCCCC1)NCc1cc2ccccc2[nH]c1=O	1726	7	7	5	7	7	5	526	9	3563	9	1.00	0
O=c1[nH]c2ccccc2cc1CN(Cc1nnnn1CC1CCCO1)CCN1CCOCC1	1727	2	2	2	3	3	2	512	6	899	6	1.00	0
O=c1[nH]c2ccccc2cc1CNCCN1CCOCC1	1728	17	16	12	25	18	12	519	22	7530	29	4.00	0
O=c1[nH]c2ccccc2cc1CN(Cc1nnn[nH]1)CCN1CCOCC1	1729	7	7	7	12	8	7	515	16	3266	18	5.00	0
O1CCN(CC1)CCNCc1nnn[nH]1	1730	7	7	7	12	8	7	515	16	3266	18	5.00	0
O1CCN(CC1)CCNCc1nnnn1CC1CCCO1	1731	2	2	2	3	3	2	512	6	899	6	1.00	0
O=C(c1coc2c1cccc2)Nc1ccccc1	1732	3	3	3	4	4	4	517	15	1435	15	7.00	0
O=C(N1CCN(CC1)c1ccccc1)CSc1nnc([nH]1)c1cocc1	1733	5	5	4	9	5	4	518	5	2393	5	0.00	0
O=C(N1CCN(CC1)c1ccccc1)CSc1nnc[nH]1	1734	67	67	47	106	89	50	526	53	29267	104	10.00	0
O=C(N1CCNCC1)CSc1[nH]cnn1	1735	98	97	67	150	129	72	526	65	41502	135	11.00	0
O=C(N1CCNCC1)CSc1nnc([nH]1)c1cocc1	1736	6	5	4	10	5	4	518	5	2393	5	0.00	0
O=C1CCCC2=C1C(C=CO2)c1ccncc1	1737	2	2	2	2	2	2	517	2	946	2	0.00	0
O=C(c1nnn(c1)Cc1ccccc1)NCc1ccncc1	1738	4	4	2	5	4	2	515	4	1965	4	0.00	0
O=C(c1c[nH]nn1)NCc1ccncc1	1739	4	4	2	5	4	2	515	4	1965	4	0.00	0
O=C(CCC(=O)Nc1nocc1)NCC(=O)NCC1CCCO1	1740	31	31	15	43	35	16	526	13	12864	18	0.00	0
c1ccc(cc1)C1N=c2ccccc2=c2n1[nH]cc2	1741	5	5	5	6	6	6	522	24	2551	34	20.00	0
O=C(N1CCCC1C(=O)Nc1ccccc1)NCc1ccccc1	1742	14	12	3	17	12	3	518	4	5106	4	0.00	0
O=C1NC(=Nc2c[nH]nc2)SC1=c1sc2c([nH]1)cccc2	1743	1	1	1	1	1	1	512	2	512	2	0.00	0
N=C1NC(=O)C(=c2sc3c([nH]2)cccc3)S1	1744	15	13	11	17	15	12	527	38	5032	48	23.00	0
O=C(C1CCN(CC1)C(=O)Nc1ccccc1)NCc1ccccc1	1745	16	16	5	17	16	5	514	9	5153	9	0.00	0
O=C(C1CCNCC1)NCc1ccccc1	1746	559	549	281	652	576	290	526	161	171360	586	28.00	0
O1CCN(CC1)CCCOc1ccc2c(c1)cccc2	1747	4	4	3	4	4	3	524	9	1613	13	2.00	0
O=S(=O)(c1ccccc1)N1CCC(CC1)c1ccc2c(c1)OCO2	1748	3	3	2	3	3	2	512	4	1519	4	0.00	0
N1CCC(CC1)c1ccc2c(c1)OCO2	1749	15	15	10	16	15	10	526	13	6993	16	1.00	0
c1ccc(cc1)CNc1nc2c([nH]1)cccc2	1750	87	87	81	103	93	82	527	123	37158	386	110.00	0
c1ccc(cc1)CNn1cnnc1	1751	45	45	23	49	45	23	526	29	19406	38	2.00	0
c1ccc(cc1)C1C=CN=c2n1[nH]nn2	1752	52	52	43	76	66	46	527	95	25827	186	46.00	0
C1=CCn2c(=N1)nn[nH]2	1753	83	83	72	113	101	75	527	117	40169	260	55.00	0
O=C(c1ccco1)Nc1ccc2c(c1)[nH]cn2	1754	7	7	7	9	8	7	526	24	3522	54	22.00	0
O=C(Nc1scc(n1)c1ccccc1)CSc1nnc(o1)Cn1nnc2c1cccc2	1755	1	1	1	2	2	1	503	2	506	2	0.00	0
c1nnc(o1)Cn1nnc2c1cccc2	1756	7	7	5	11	10	6	515	31	3349	44	18.00	0
O=C(Nc1nccs1)CSc1nnc(o1)Cn1nnc2c1cccc2	1757	2	2	2	3	3	2	512	4	972	4	0.00	0
O=C(Nc1nccs1)CSc1nnco1	1758	42	42	36	52	47	37	526	60	18485	138	33.00	0
O=C(Nc1scc(n1)c1ccccc1)CSc1nnco1	1759	4	4	4	6	6	4	512	12	1780	15	4.00	0
O=C(c1cc2CCCCc2[nH]c1=O)Nc1ccccc1	1760	13	13	11	19	13	11	526	30	5612	41	15.00	0
O=c1ccc2c([nH]1)CCCC2	1761	65	64	53	87	70	56	527	88	28640	165	39.00	0
O=C(C1COCC1)Nc1nnc(s1)c1cccnc1	1762	1	1	1	1	1	1	512	1	513	1	0.00	0
O=C(C1COCC1)Nc1nncs1	1763	8	8	6	8	8	6	525	12	3911	19	3.00	0
O=C(C(N(C(=O)CNC(=O)c1ccco1)CC1CCCO1)c1cccnc1)NC1CCCC1	1764	1	1	1	2	2	1	510	2	512	2	0.00	0
O=C(N(Cc1cccnc1)CC1CCCO1)CNC(=O)c1ccco1	1765	1	1	1	2	2	1	510	2	512	2	0.00	0
C1COC(C1)CNCc1cccnc1	1766	4	4	3	8	5	3	518	6	1928	6	0.00	0
O=C(CN(C(=O)CNC(=O)c1ccco1)CC1CCCO1)NC1CCCC1	1767	2	2	1	4	4	1	513	2	1023	2	0.00	0
O=C(NC1CCCC1)CNCC1CCCO1	1768	27	27	13	41	34	14	526	22	11692	24	1.00	0
O=C(C(c1cccnc1)NCC1CCCO1)NC1CCCC1	1769	2	2	1	4	3	1	510	2	974	2	0.00	0
O=C(N1CCCc2c1cccc2)CSc1nnnn1C1CCCC1	1770	1	1	1	1	1	1	509	1	511	1	0.00	0
O=C(N1CCCc2c1cccc2)CSc1nnn[nH]1	1771	8	8	8	9	8	8	516	11	3864	16	3.00	0
O=S(=O)(c1cc2c(s1)nccc2)Cc1ccccc1	1772	1	1	1	1	1	1	496	2	497	2	0.00	0
O=C(N1CCN(CC1)c1ccccc1)CSc1nnc2n1CCc1c2cccc1	1773	4	4	4	7	7	6	524	38	1975	46	47.00	0
O=C(N1CCNCC1)CSc1nnc2n1CCc1c2cccc1	1774	4	4	4	7	7	6	524	38	1975	46	47.00	0
O=C(Nc1nccs1)CSc1nnc(n1c1ccccc1)CSc1ncccn1	1775	3	3	2	6	6	2	515	5	1427	5	0.00	0
O=C(Nc1nccs1)CSc1nnc([nH]1)CSc1ncccn1	1776	8	8	5	15	14	6	524	9	3779	9	0.00	0
O=C(Nc1cccs1)CSc1nnc(o1)c1ccccc1	1777	5	5	5	8	6	6	514	13	2387	15	5.00	0
O=C(Nc1cccs1)CSc1nnco1	1778	21	20	18	36	26	19	524	48	9577	69	22.00	0
O=c1ccoc2c1OC=CC2c1cccs1	1779	1	1	1	1	1	1	509	4	509	4	0.00	0
O=c1ccoc2c1OC=CC2	1780	23	23	16	27	25	16	518	22	10580	30	3.00	0
O=C(Nc1nocc1)CSc1ncnc2c1ccs2	1781	7	7	6	8	7	6	519	17	3338	18	5.00	0
O=C(N1CCCCC1)CSc1nnc(n1C1CCCCC1)c1cccnc1	1782	3	3	3	6	4	3	521	2	1517	3	0.00	0
C1CCC(CC1)n1cnnc1c1cccnc1	1783	15	8	5	20	9	5	526	3	3957	5	0.00	0
O=C(N1CCCCC1)CSc1nncn1C1CCCCC1	1784	3	3	3	6	4	3	521	2	1517	3	0.00	0
O=C(N1CCCCC1)CSc1nnc([nH]1)c1cccnc1	1785	8	8	5	14	10	6	526	6	3995	8	0.00	0
O=C(c1ccc2c(c1)OCCO2)CSc1nnc[nH]1	1786	15	15	15	24	17	15	524	23	7210	49	11.00	0
O=C1CCCC2=C1C(C=CN2)c1ccccn1	1787	10	10	9	17	14	9	519	18	4414	41	8.00	0
O=c1n2CCCc2nc2c1c1CCCc1s2	1788	1	1	1	1	1	1	506	2	507	2	0.00	0
O=C(N1CCCCC1)CSc1nnc([nH]1)CSc1ncccn1	1789	6	6	1	8	6	1	516	2	2876	2	0.00	0
O=C(c1ccsn1)NC1CCCCC1	1790	8	8	7	12	9	7	526	26	3454	34	14.00	0
c1ccc(cc1)C1CCN(CC1)Cc1nnc(o1)c1ccccc1	1791	1	1	1	2	1	1	508	2	509	2	0.00	0
C1CCN(CC1)Cc1nnc(o1)c1ccccc1	1792	4	4	3	6	5	3	516	6	1605	7	0.00	0
C1CCN(CC1)Cc1ocnn1	1793	4	4	3	6	5	3	516	6	1605	7	0.00	0
c1ccc(cc1)C1CCN(CC1)Cc1nnco1	1794	1	1	1	2	1	1	508	2	509	2	0.00	0
O=C(Nc1ccccc1N1CCOCC1)CN1CCC(CC1)n1nnc2c1cccc2	1795	2	2	2	3	3	3	514	9	1025	12	4.00	0
O=C(Nc1ccccc1N1CCOCC1)CN1CCCCC1	1796	9	9	5	11	11	7	516	16	3715	20	4.00	0
O=C(Nc1ccccc1)CN1CCC(CC1)n1nnc2c1cccc2	1797	15	15	10	25	19	11	524	25	6524	37	7.00	0
O=C(CN1C(=O)COc2c1cccc2)Nc1ccccc1	1798	84	84	38	112	85	38	525	59	31811	89	7.00	0
c1ccc(cc1)C1N=c2nc[nH]n2C(C1)c1ccco1	1799	10	10	9	13	13	10	526	14	5019	17	2.00	0
c1coc(c1)C1CCN=c2n1[nH]cn2	1800	10	10	9	13	13	10	526	14	5019	17	2.00	0
C1CCn2c(=N1)nc[nH]2	1801	168	168	143	278	196	147	527	110	82185	347	34.00	0
c1ccc(cc1)C1CCn2c(=N1)nc[nH]2	1802	155	155	134	258	181	138	527	102	75730	325	33.00	0
O=C(N1CCc2c1cccc2)CN1CCC(CC1)n1nnc2c1cccc2	1803	3	3	2	5	3	2	515	8	1486	9	1.00	0
O=C(N1CCc2c1cccc2)CN1CCCCC1	1804	7	7	4	9	7	4	518	11	3080	12	1.00	0
O=C(Nc1nccs1)CSc1nnnn1c1ccccc1	1805	22	22	14	38	26	14	518	17	10456	32	2.00	0
O=C(Nc1nccs1)CSc1nnn[nH]1	1806	39	39	26	59	43	26	526	37	17365	69	8.00	0
O=C(c1cc(=O)[nH]c(=N)s1)NCCc1ccccc1	1807	1	1	1	2	2	1	512	11	512	11	3.00	0
O=c1ccsc(=N)[nH]1	1808	34	34	28	50	47	33	527	68	15224	182	54.00	0
O=c1cc[nH]n1c1ccccc1	1809	1444	1398	825	1865	1524	841	527	382	577198	2979	110.00	1
O=c1cc[nH][nH]1	1810	1696	1641	1034	2138	1782	1057	527	398	671235	4298	153.00	1
O=c1ocnc2c1sc1c2cccn1	1811	1	1	1	1	1	1	502	1	502	1	0.00	0
O=S(=O)(c1ccccc1)N1CCN(CC1)c1nnnn1c1ccccc1	1812	3	3	2	5	4	2	518	2	1459	2	0.00	0
O=S(=O)(c1ccccc1)N1CCN(CC1)c1nnn[nH]1	1813	3	3	2	5	4	2	518	2	1459	2	0.00	0
O=C1NC=C(C(N1)c1ccccc1)C(=O)OCc1ccc2c(c1)OCO2	1814	7	7	7	12	10	8	518	30	3315	75	40.00	0
O=C1NCC(=CN1)C(=O)OCc1ccc2c(c1)OCO2	1815	7	7	7	12	10	8	518	30	3315	75	40.00	0
c1ccc(cc1)N1CCN(C1c1ccncc1)c1ccccc1	1816	2	2	2	2	2	2	515	5	984	6	1.00	0
c1ccc(cc1)N1CCNC1c1ccncc1	1817	2	2	2	2	2	2	515	5	984	6	1.00	0
C1CNC(N1)c1ccncc1	1818	2	2	2	2	2	2	515	5	984	6	1.00	0
c1ccc(cc1)N1CNCC1	1819	12	12	11	13	12	11	526	28	5772	61	21.00	0
c1ccc(cc1)N1CCN(C1)c1ccccc1	1820	12	12	11	13	12	11	526	28	5772	61	21.00	0
O=C(CNS(=O)(=O)c1ccccc1)NCc1ccncc1	1821	39	39	14	43	40	14	526	15	15469	18	0.00	0
O=C(Nc1ccccc1)CCCC(=O)Nc1nocc1	1822	3	3	2	5	3	2	523	3	1494	3	0.00	0
O=C(c1ccccc1)NC1CCN(CC1)Cc1nnnn1Cc1cccs1	1823	2	2	2	4	3	2	509	3	1015	4	0.00	0
C1CCN(CC1)Cc1nnnn1Cc1cccs1	1824	6	6	5	9	7	5	517	15	3048	17	4.00	0
c1csc(c1)Cn1cnnn1	1825	35	35	30	58	47	35	526	62	17460	105	26.00	0
O=C(c1ccccc1)NC1CCN(CC1)Cc1nnn[nH]1	1826	16	16	10	24	19	10	526	13	7630	19	1.00	0
c1ccn2c(c1)nc1c2cccc1	1827	119	111	96	141	119	100	527	188	43961	552	196.00	0
O=C(Nc1ccc2c(c1)OCCO2)CSc1nnnn1c1ccccc1	1828	6	6	6	11	7	6	524	9	2954	14	2.00	0
O=C(Nc1ccc2c(c1)OCCO2)CSc1nnn[nH]1	1829	15	15	15	22	16	15	526	20	7047	50	11.00	0
c1ccc2c(c1)CC1N(C2)CCc2c1cccc2	1830	5	5	4	6	6	4	512	18	1260	23	12.00	0
C1CN=c2n(C1)cccc2	1831	4	4	4	4	4	4	515	5	1927	7	0.00	0
O=C(Nc1ccnc2c1cccc2)CN1CCCCC1	1832	2	2	2	2	2	2	515	4	954	5	0.00	0
O=C(c1ccccc1)Cn1c(=N)n(c2c1cccc2)CCN1CCOCC1	1833	3	3	3	5	4	4	513	17	1114	21	15.00	0
O=C(c1ccccc1)Cn1c(=N)[nH]c2c1cccc2	1834	36	36	35	40	38	36	517	97	13883	241	150.00	0
N=c1[nH]c2c(n1CCN1CCOCC1)cccc2	1835	12	12	9	21	18	12	526	30	5474	40	12.00	0
C1CCC2(CC1)N=CN=CN2c1ccccc1	1836	5	5	4	5	5	4	518	8	2206	13	2.00	0
C1CCC2(CC1)NC=NC=N2	1837	5	5	4	5	5	4	518	8	2206	13	2.00	0
C1CCN(C1)Cc1cocc1	1838	3	3	0	3	3	0	514	0	1494	0	0.00	0
C1CNc2c(CC1)cc1c(n2)cccc1	1839	1	1	1	2	1	1	510	3	511	3	0.00	0
O=C(c1cnn2c1nc(cc2)c1cccs1)NCc1ccco1	1840	1	1	1	2	1	1	503	9	503	9	2.00	0
c1csc(c1)c1ccn2c(n1)ccn2	1841	30	29	21	39	32	22	519	68	13036	106	35.00	0
O=C(c1cnn2c1nccc2)NCc1ccco1	1842	12	12	11	20	15	11	526	40	5969	64	26.00	0
O1Cc2c(C1)c1ccccc1cc2	1843	6	6	3	6	6	3	515	6	2670	6	0.00	0
O=C(c1ccccc1)Nc1scnc1c1cccs1	1844	1	1	1	1	1	1	508	9	509	9	2.00	0
c1csc(c1)c1cscn1	1845	168	167	146	187	179	151	527	255	68393	1081	340.00	1
O=C(c1ccccc1)Nc1cncs1	1846	1	1	1	1	1	1	508	9	509	9	2.00	0
O=C(c1ccccc1)N1CCC(CC1)c1cccnc1	1847	7	7	0	7	7	0	518	0	3317	0	0.00	0
O=C(Nc1ccccc1)Nc1ccc(cc1)NC(=O)c1ccco1	1848	3	3	3	4	3	3	515	11	1530	13	4.00	0
O=C(Nc1ccccc1)Nc1ccccc1	1849	534	529	458	592	545	465	527	278	227069	3204	339.00	1
O=C(NC1CCCC1)CCn1nnc(n1)c1ccccc1	1850	1	1	1	1	1	1	503	1	503	1	0.00	0
O=C(NC1CCCC1)CCn1nncn1	1851	1	1	1	1	1	1	503	1	503	1	0.00	0
O=C1C(=O)NC(C1=Cc1ccccc1)c1ccccc1	1852	262	249	155	382	299	159	527	115	103336	325	19.00	0
O=C1C(=O)NCC1=Cc1ccccc1	1853	422	405	273	632	491	282	527	160	168044	666	36.00	0
C=C1CNC(=O)C1=O	1854	695	657	451	998	777	464	527	207	258925	1160	56.00	0
O=C1C(=O)NC(C1=C)c1ccccc1	1855	442	419	283	603	484	289	527	152	164201	620	34.00	0
O=C(Nc1ccc(cc1)NC(=O)c1ccco1)COc1ccccc1	1856	21	21	14	24	22	14	526	19	7700	27	3.00	0
O=C(N1c2ccccc2CCc2c1cccc2)CSc1n[nH]c(=C2C=Nc3c2cccc3)o1	1857	1	1	1	2	2	2	507	5	508	5	1.00	0
c1ccc2c(c1)Nc1ccccc1CC2	1858	121	121	89	169	144	98	527	133	51032	329	58.00	1
O=c1cc(CSc2nnc([nH]2)c2ccccc2)c2c([nH]1)cccc2	1859	2	2	1	2	2	1	513	1	976	1	0.00	0
O=c1cc(CSc2nnc[nH]2)c2c([nH]1)cccc2	1860	11	11	5	16	12	5	517	8	5284	8	0.00	0
O=C(Nc1nnc(s1)C1CCCO1)CCCOc1ccccc1	1861	6	6	2	7	6	2	515	3	2616	3	0.00	0
C1COC(C1)c1nncs1	1862	121	121	13	123	121	13	518	21	13402	28	0.00	0
O=C(Nc1nncs1)CCCOc1ccccc1	1863	20	20	10	22	20	10	526	11	8215	12	0.00	0
n1ccc(cc1)n1cccc1	1864	11	10	5	11	10	5	525	18	3449	20	3.00	0
O=C(c1ccccc1)Nc1ccc(cn1)NC(=O)c1ccco1	1865	5	5	5	5	5	5	519	18	2194	41	20.00	0
O=C(c1ccco1)Nc1cccnc1	1866	31	31	26	32	31	26	526	68	13053	166	66.00	0
O=c1[nH]c2ccccc2cc1CN(C1CCCCC1)Cc1nnnn1Cc1ccco1	1867	5	5	5	9	9	9	515	60	2537	102	169.00	0
C1CCC(CC1)NCc1nnnn1Cc1ccco1	1868	5	5	5	9	9	9	515	60	2537	102	169.00	0
O=c1[nH]c2ccccc2cc1CN(C1CCCCC1)Cc1nnn[nH]1	1869	10	10	10	19	18	14	525	69	4758	116	108.00	0
O=C(N1CCCCC1)CSc1nc2c([nH]1)nccc2	1870	4	4	4	5	4	4	515	4	2030	4	0.00	0
O=C(N1CCCCC1)CN1CCN(CC1)C(=O)c1ccco1	1871	1	1	1	2	1	1	518	2	519	2	0.00	0
O=C(N1CCCCC1)CN1CCNCC1	1872	21	21	12	25	22	12	526	22	6990	34	5.00	0
O=C(N1CCC(CC1)c1onc(n1)c1ccc(cc1)S(=O)(=O)NCC1CCCO1)C1CC1	1873	1	1	1	2	2	2	509	7	512	7	2.00	0
O=C(C1CC1)N1CCC(CC1)c1onc(n1)c1ccccc1	1874	2	2	2	3	3	3	522	9	979	9	3.00	0
O=C(N1CCC(CC1)c1ncno1)C1CC1	1875	2	2	2	3	3	3	522	9	979	9	3.00	0
O=C(N1CCCCC1)C1CC1	1876	100	97	43	101	98	44	525	47	25825	65	5.00	0
N1CCC(CC1)c1onc(n1)c1ccccc1	1877	31	31	23	49	43	27	526	52	14659	90	18.00	0
O=S(=O)(c1ccc(cc1)c1nocn1)NCC1CCCO1	1878	2	2	2	4	4	3	517	11	981	13	4.00	0
O=S(=O)(c1ccc(cc1)c1noc(n1)C1CCNCC1)NCC1CCCO1	1879	2	2	2	4	4	3	517	11	981	13	4.00	0
O=C(Cn1ccc2c1cccc2)NCC1CCCO1	1880	15	15	8	17	15	8	518	36	6649	40	9.00	0
O=C(C1CCCN(C1)S(=O)(=O)c1ccccc1)Nc1ccc(cc1)N1CCOCC1	1881	2	2	0	4	3	0	513	0	1020	0	0.00	0
O=C(C1CCCNC1)Nc1ccc(cc1)N1CCOCC1	1882	2	2	0	4	3	0	513	0	1020	0	0.00	0
O=C(C1CCCNC1)Nc1ccccc1	1883	720	699	380	798	725	387	526	209	227309	776	38.00	0
O=C(C1CCCN(C1)S(=O)(=O)c1ccccc1)Nc1ccccc1	1884	66	60	33	87	67	35	518	50	22724	68	7.00	0
O=C(c1snc2c1[nH]cnc2=O)Nc1ccccc1	1885	10	10	6	12	11	6	517	15	3789	20	3.00	0
O=c1nc[nH]c2c1nsc2	1886	11	11	7	13	12	7	518	16	4294	22	3.00	0
O=C1C2C(NCC2C(=O)N1c1ccccc1)c1ccccc1	1887	43	43	24	57	48	25	526	28	16802	37	3.00	0
O=C(N1CCC(CC1)c1nc2c([nH]1)cccc2)Cc1ccccc1	1888	1	1	1	1	1	1	505	1	506	1	0.00	0
N1CCC(CC1)c1nc2c([nH]1)cccc2	1889	117	107	66	129	110	66	526	84	40329	179	22.00	1
O=C(N1CCCCC1)Cc1ccccc1	1890	128	124	55	134	126	56	526	72	42628	109	8.00	0
O=C(Oc1ccccc1)CSc1nnc(o1)c1ccncc1	1891	1	1	0	2	1	0	517	0	518	0	0.00	0
n1ccc(cc1)c1nnco1	1892	116	115	76	128	120	79	527	134	48835	299	53.00	0
O=C(Oc1ccccc1)CSc1nnco1	1893	7	7	6	10	8	6	524	12	3399	13	2.00	0
O=C1Nc2c(C31C=COc1c3c[nH]n1)cccc2	1894	26	26	18	46	31	18	526	27	12963	39	4.00	0
O=C(C1CCN(CC1)c1nnnn1c1ccccc1)Nc1ccccc1	1895	4	4	4	5	4	4	514	4	1941	7	0.00	0
O=C(C1CCN(CC1)c1nnn[nH]1)Nc1ccccc1	1896	4	4	4	5	4	4	514	4	1941	7	0.00	0
O=C(Cn1nc(ccc1=O)c1ccccc1)NCc1ccc2c(c1)OCO2	1897	4	4	4	6	4	4	522	5	1998	8	1.00	0
O=C(Cn1ncccc1=O)NCc1ccc2c(c1)OCO2	1898	4	4	4	6	4	4	522	5	1998	8	1.00	0
O=c1ccc(n[nH]1)c1ccccc1	1899	218	211	137	245	218	138	526	132	92160	298	27.00	0
O=C(CN(c1ccccc1)C(=O)CCCC(=O)Nc1nocc1)NC1CCCCC1	1900	2	2	1	3	2	1	514	2	974	2	0.00	0
O=C(NCC(=O)NC1CCCCC1)CCCC(=O)Nc1nocc1	1901	2	2	1	3	2	1	514	2	974	2	0.00	0
O=C1CCCC2=C1C(C=CO2)c1cccnc1	1902	8	8	4	13	9	4	526	6	3856	6	0.00	0
O=c1occc2c1CC=CO2	1903	23	23	11	27	25	12	526	33	9878	39	5.00	0
O=S(=O)(c1ccccc1)NCCCCCNS(=O)(=O)c1ccccc1	1904	3	3	2	6	4	3	523	7	1405	7	1.00	0
O=c1ccc2c(o1)n[nH]c2c1ccccc1	1905	4	4	4	4	4	4	517	9	1874	13	3.00	0
O=c1ccc2c(o1)n[nH]c2	1906	10	10	6	10	10	6	526	13	4422	19	2.00	0
O=C(N1CCOCC1)Nc1ccccc1	1907	46	46	23	49	48	23	526	42	18868	62	6.00	0
O=C(N1CCN(CC1)c1ccccc1)Cn1ccc2c1cc[nH]2	1908	4	4	2	7	5	2	514	7	1752	7	0.00	0
O=S(=O)(c1ccccc1)N1CCN(CC1)c1cc(nc2n1ncn2)c1ccccc1	1909	3	3	3	6	6	4	515	13	1518	15	4.00	0
N1CCN(CC1)c1cc(nc2n1ncn2)c1ccccc1	1910	5	5	5	9	9	6	517	24	2523	30	13.00	0
O=S(=O)(c1ccccc1)N1CCN(CC1)c1ccnc2n1ncn2	1911	7	7	5	10	10	6	518	14	3268	19	3.00	0
O=C(c1c[nH]c2c(c1=O)cccc2)NCCN1CCOCC1	1912	7	7	4	8	8	4	526	5	3282	5	0.00	0
O=C(N1CCN(CC1)C(=O)c1ccco1)CSc1ncnc2c1cnn2c1ccccc1	1913	1	1	1	2	2	2	507	2	509	2	0.00	0
O=C(N1CCNCC1)CSc1ncnc2c1cnn2c1ccccc1	1914	5	5	4	10	7	5	523	13	2089	15	4.00	0
O=C(N1CCNCC1)CSc1ncnc2c1cn[nH]2	1915	5	5	4	10	7	5	523	13	2089	15	4.00	0
O=C(N1CCN(CC1)C(=O)c1ccco1)CSc1ncnc2c1cn[nH]2	1916	1	1	1	2	2	2	507	2	509	2	0.00	0
S=c1cccccc1	1917	1	1	1	1	1	1	511	28	511	28	26.00	0
O=C(C12CNCN(C2)CNC1)c1ccccc1	1918	3	3	2	3	3	2	517	2	1467	2	0.00	0
N1CC2CNCN(C1)C2	1919	8	8	6	8	8	6	517	8	3658	8	0.00	0
O=C(N1CCOCC1)NC1CC2CCCC(C1)N2Cc1cccs1	1920	1	1	0	1	1	0	503	0	503	0	0.00	0
C1CC2CCCC(C1)N2Cc1cccs1	1921	12	12	11	12	12	11	517	19	5440	49	12.00	0
O=C(N1CCOCC1)NC1CC2CCCC(C1)N2	1922	1	1	0	1	1	0	503	0	503	0	0.00	0
O=C(CN1CCC(CC1)n1nnc2c1cccc2)NCCc1ccccc1	1923	3	3	2	4	4	2	518	2	1342	2	0.00	0
O=C(CN1CCCCC1)NCCc1ccccc1	1924	11	11	8	12	12	8	518	14	4889	15	2.00	0
c1ccc2c(c1)c1[nH]ccc1cc2	1925	15	15	11	15	15	11	517	59	5799	78	48.00	0
O=C(Nc1ccc(cc1)OCc1ccccc1)CN1CCOCC1	1926	1	1	1	1	1	1	504	1	506	1	0.00	0
c1ccc(cc1)OCc1ccccc1	1927	1954	1877	1531	2119	1966	1561	527	430	707922	8338	409.00	1
O=C(Nc1ccccc1)CN1CCOCC1	1928	105	105	60	121	110	60	527	66	45083	110	8.00	0
O=C1SCC(C1)C(=O)N(C(c1ccccn1)C(=O)NC1CCCC1)c1ccccc1	1929	2	2	1	3	3	1	511	1	1009	1	0.00	0
O=C1SCC(C1)C(=O)N(c1ccccc1)Cc1ccccn1	1930	5	5	2	6	6	2	516	2	2359	2	0.00	0
O=C1SCC(C1)C(=O)Nc1ccccc1	1931	18	18	5	19	19	5	518	6	8029	6	0.00	0
O=C1SCC(C1)C(=O)NCc1ccccn1	1932	5	5	2	6	6	2	516	2	2359	2	0.00	0
c1ccc(cc1)NCc1ccccn1	1933	70	70	38	83	71	38	518	62	27669	131	15.00	1
O=C(CN(C(=O)C1CSC(=O)C1)c1ccccc1)NC1CCCC1	1934	4	4	2	5	5	2	516	2	1895	2	0.00	0
O=C(NC1CCCC1)CNC(=O)C1CSC(=O)C1	1935	4	4	2	5	5	2	516	2	1895	2	0.00	0
O=C1SCC(C1)C(=O)NC(c1ccccn1)C(=O)NC1CCCC1	1936	2	2	1	3	3	1	511	1	1009	1	0.00	0
O=C(Cc1ccccn1)NC1CCCC1	1937	18	18	9	22	20	9	516	9	7232	10	0.00	0
O=C(C(c1ccccn1)Nc1ccccc1)NC1CCCC1	1938	11	11	5	13	12	5	515	6	4282	6	0.00	0
c1ccc(cc1)NC1=NCCCS1	1939	34	33	19	36	34	19	526	53	14251	84	16.00	0
C1CCN=CS1	1940	40	39	24	42	40	24	526	60	16227	106	22.00	0
O=C(N1CCc2c1cccc2)C1CCN(CC1)S(=O)(=O)c1ccc2c(c1)OCCO2	1941	1	1	1	1	1	1	509	4	509	4	0.00	0
O=C(N1CCc2c1cccc2)C1CCNCC1	1942	14	14	11	17	15	11	525	26	6137	30	7.00	0
O=S(=O)(c1ccc2c(c1)OCCO2)N1CCCCC1	1943	89	89	42	102	94	42	526	59	29162	97	8.00	0
O=S(=O)(c1ccccc1)Nn1cnnc1n1cccn1	1944	3	3	2	4	3	2	515	5	1485	6	0.00	0
O=S(=O)(c1ccccc1)Nn1cnnc1	1945	20	20	19	22	21	19	526	19	9508	34	5.00	0
c1nnc([nH]1)n1cccn1	1946	21	21	12	25	24	13	527	34	10172	45	7.00	0
O=C(Nc1ccccn1)CCCC(=O)N(c1ccccc1)CC(=O)NC1CCCC1	1947	13	13	9	20	15	10	525	12	5224	14	1.00	0
O=C(NCC(=O)NC1CCCC1)CCCC(=O)Nc1ccccn1	1948	19	19	11	31	24	12	525	15	8293	19	1.00	0
O=C(Nc1ccccc1)CCCC(=O)Nc1ccccn1	1949	28	28	17	38	32	18	526	25	10991	29	3.00	0
O=C(N1CCNCC1)CN(S(=O)(=O)c1ccccc1)C1CCCCC1	1950	9	9	6	16	13	6	523	9	4028	12	0.00	0
O=C(N1CCNCC1)CNS(=O)(=O)c1ccccc1	1951	142	133	74	199	149	76	527	66	52733	127	8.00	0
O=C(N1CCNCC1)CNC1CCCCC1	1952	20	20	15	31	25	15	526	23	9277	30	4.00	0
O=C(Nc1ccccc1)CSc1nc(nn1CC(=O)N1CCCC1)c1ccncc1	1953	1	1	1	2	2	1	506	1	508	1	0.00	0
O=C(N1CCCC1)Cn1cnc(n1)c1ccncc1	1954	1	1	1	2	2	1	506	1	508	1	0.00	0
O=C(N1CCCC1)Cn1ncnc1	1955	1	1	1	2	2	1	506	1	508	1	0.00	0
n1ccc(cc1)c1n[nH]cn1	1956	11	11	9	12	12	9	516	21	4574	22	6.00	0
O=C(Nc1ccccc1)CSc1ncnn1CC(=O)N1CCCC1	1957	1	1	1	2	2	1	506	1	508	1	0.00	0
O=C(Nc1ccccc1)CSc1ncn[nH]1	1958	50	50	38	56	52	38	526	45	21637	79	11.00	0
O=C(Nc1ccccc1)CSc1[nH]nc(n1)c1ccncc1	1959	3	3	3	4	4	3	511	4	1199	4	0.00	0
c1ccc2c(c1)nc1c(n2)[nH]c2c1cccc2	1960	51	48	45	58	51	45	526	131	19533	313	177.00	0
O=C(N1CCCC1)Oc1ccc2c(c1)cccc2	1961	1	1	1	1	1	1	507	13	508	13	5.00	0
O=C(Nc1ccc2c(c1)CCC2)CN1CCC(CC1)n1nnc2c1cccc2	1962	3	3	3	4	3	3	522	4	1474	4	0.00	0
O=C(Nc1ccc2c(c1)CCC2)CN1CCCCC1	1963	3	3	3	4	3	3	522	4	1474	4	0.00	0
O1CCN(CC1)CCOc1ccc(cc1)C1C=COc2c1c[nH]n2	1964	4	4	4	7	5	4	525	6	2041	10	1.00	0
O=C(CN(C(=O)Cn1nnc(n1)c1ccccc1)CC1CCCO1)NC1CCCCC1	1965	1	1	0	1	1	0	500	0	501	0	0.00	0
O=C(Cn1nnc(n1)c1ccccc1)NCC1CCCO1	1966	5	5	0	8	6	0	526	0	2341	0	0.00	0
O=C(Cn1nncn1)NCC1CCCO1	1967	14	14	9	23	18	11	526	17	6616	19	2.00	0
O=C(Cn1nnc(n1)c1ccccc1)NCC(=O)NC1CCCCC1	1968	10	10	5	14	10	5	518	5	4504	6	0.00	0
O=C(NC1CCCCC1)CNC(=O)Cn1nncn1	1969	26	26	19	37	29	20	526	22	10950	29	3.00	0
O=C(CN(C(=O)Cn1ncnn1)CC1CCCO1)NC1CCCCC1	1970	2	2	1	3	2	1	511	2	968	2	0.00	0
O=C(c1ccccc1)Nn1c(nc2c(c1=O)cccc2)C1CC1	1971	2	2	0	2	2	0	512	0	1008	0	0.00	0
O=C(c1ccccc1)Nn1cnc2c(c1=O)cccc2	1972	73	73	49	88	80	52	527	94	33587	259	46.00	0
O=c1ccnc[nH]1	1973	422	420	274	458	432	276	526	201	169999	832	63.00	1
c1ccc(cc1)c1nc2ccccc2c2n1cnn2	1974	5	5	4	5	5	4	524	10	2072	13	2.00	0
c1ccc2c(c1)c1nncn1cn2	1975	22	19	17	24	19	17	527	49	8439	66	29.00	0
C1CCc2c(CC1)ccs2	1976	208	206	167	227	210	168	527	219	87252	943	190.00	0
O=C1Nc2cc3OCOc3cc2C(C1)c1ccccc1	1977	4	4	4	5	5	5	523	28	2047	47	37.00	0
O=C1CCc2c(N1)cc1c(c2)OCO1	1978	9	9	7	10	10	8	526	31	4512	51	21.00	0
O=C(N1CCC2(CC1)C=COC1=C2C(=O)CCC1)OCc1ccccc1	1979	2	2	2	3	3	2	514	4	980	4	0.00	0
O=C1CCCC2=C1C1(CCNCC1)C=CO2	1980	8	8	5	10	10	6	518	13	3780	14	2.00	0
O=C(Nc1ccccc1)CSc1nnc2n1c(cs2)c1ccccc1	1981	1	1	0	2	2	0	508	0	510	0	0.00	0
c1ccc(cc1)c1csc2n1cnn2	1982	38	38	30	64	51	37	526	52	18509	91	17.00	0
c1cn2c(s1)nnc2	1983	53	53	37	87	71	46	526	58	25762	108	15.00	0
O=C(Nc1ccccc1)CSc1nnc2n1ccs2	1984	1	1	0	2	2	0	508	0	510	0	0.00	0
c1ncc2c(n1)occ2	1985	42	42	39	53	50	44	526	129	19539	216	120.00	0
O=C(Nc1ccccc1)CSc1nnc([nH]1)c1ccco1	1986	72	55	29	85	57	29	527	38	22169	54	4.00	0
c1ccc(nc1)Nc1nncc2c1cccc2	1987	1	1	1	1	1	1	497	5	498	5	0.00	0
c1ccc2c(c1)cnnc2	1988	348	343	269	407	360	274	527	251	142161	1134	154.00	1
O=C(C1CCN(CC1)S(=O)(=O)c1ccccc1)NCc1ccccc1	1989	51	51	32	61	54	33	526	29	18705	58	5.00	0
O=C(N(Cc1cc2ccccc2[nH]c1=O)CCN1CCCC1)Nc1ccccc1	1990	11	10	9	17	15	12	524	27	4806	39	14.00	0
O=C(Nc1ccccc1)NCCN1CCCC1	1991	14	13	12	20	18	15	527	34	6178	50	19.00	0
O=C1C=CC(N1Cc1cccnc1)c1ccccc1	1992	40	40	31	51	44	32	526	29	16724	74	8.00	0
O=C1C=CCN1Cc1cccnc1	1993	41	41	32	52	45	33	526	29	17168	75	8.00	0
O=C(N1CCNCC1)Nc1ccccc1	1994	271	267	184	311	277	185	527	164	118249	545	50.00	0
c1ccc(cc1)Nc1ncnc(n1)CSc1n[nH]c(n1)c1ccccc1	1995	2	2	2	3	2	2	516	9	1014	11	3.00	0
c1ccc(cc1)c1[nH]nc(n1)SCc1ncncn1	1996	3	3	3	4	3	3	516	9	1524	14	3.00	0
n1cnc(nc1)CSc1n[nH]cn1	1997	4	4	3	5	4	3	517	9	1924	14	2.00	0
c1ccc(cc1)Nc1ncnc(n1)CSc1nc[nH]n1	1998	3	3	2	4	3	2	517	9	1414	11	2.00	0
O=C(Nc1nocc1)CN1CCC(CC1)c1ccccc1	1999	1	1	1	1	1	1	518	1	519	1	0.00	0
[truncated: 144,025 more rows]
