# Supplementary material for: Badapple: promiscuity patterns from noisy evidence
Source: J Cheminform. 2016 May 28;8:29. doi: 10.1186/s13321-016-0137-3 (PMC4884375; doi:10.1186/s13321-016-0137-3)
Supplement: Supplementary file 2 — 10.1186/s13321-016-0137-3 Supplementary files. [file 13321_2016_137_MOESM2_ESM.zip › SupplementaryMaterial/badapple_bard2_scaf_scores.csv]

smiles	scafid	cTotal	cTested	cActive	sTotal	sTested	sActive	aTested	aActive	wTested	wActive	pScore	inDrug
C1CCCOC1	1	1225	1183	312	1307	1219	322	334	172	110055	778	67.00	1
C1CCCC1	2	5545	5255	1531	6343	5539	1551	354	259	610454	3210	77.00	1
c1ncc2c(n1)nc[nH]2	3	192	191	103	214	199	103	259	89	28818	267	105.00	1
C1COC(C1)n1cnc2c1ncnc2	4	283	278	44	306	296	48	247	70	10978	188	49.00	1
c1ncc2c(n1)[nH]cn2	5	923	910	119	961	935	123	304	119	31668	323	35.00	1
C1CCCO1	6	6174	6085	1836	7277	6440	1867	348	272	713451	4034	91.00	1
O=C1NCC(=O)N1	7	1521	1512	225	1733	1548	227	314	137	166866	370	9.00	1
c1ccc2c(c1)nc1c(c2)cccc1	8	84	79	70	84	80	70	240	116	9814	394	1029.00	1
O=C1NC2C(N1)CSC2	9	5	5	4	8	6	5	179	8	757	9	14.00	1
O=P(Oc1ccccc1)Oc1ccccc1	10	91	83	33	94	83	33	192	39	10862	85	35.00	1
O=C1C2C3C4C1C1C2C3CC41	11	1	1	1	2	2	1	48	1	54	1	0.00	0
C1CCC2C(C1)CCC1C2CCC2C1CCC2	12	113	111	40	138	123	43	179	45	7053	231	155.00	1
O=c1ncccn1C1CCCO1	13	136	135	12	144	139	13	182	7	3120	13	0.00	1
O=c1nccc[nH]1	14	320	316	64	338	324	65	257	64	19193	114	18.00	1
O=c1ccc2c(o1)cccc2	15	3095	3035	1393	3467	3116	1405	344	269	387163	3607	233.00	1
C1CNC(C1)c1cccnc1	16	10	10	2	13	10	2	124	2	1197	2	0.00	1
C1CCCN1	17	9748	9352	2789	11016	9658	2813	356	297	1024090	6760	115.00	1
c1cccnc1	18	29786	29171	11633	33048	30113	11737	356	331	3858751	31717	214.00	1
O=C1CCCN1	19	4201	4051	774	4635	4143	777	356	218	454639	1290	23.00	1
C1NC=NC1=O	20	17	17	13	20	17	13	194	22	2427	44	76.00	0
O=C1CCc2c(O1)cccc2	21	68	68	10	71	71	10	190	17	5154	25	3.00	0
O=C1CCC2C1CCC1C2CCc2c1cccc2	22	14	14	5	20	18	5	195	7	1522	8	2.00	1
C1CCCCC1	23	12224	11795	3916	13861	12283	3953	356	302	1401465	9251	129.00	1
c1ncc[nH]1	24	4442	4384	1550	4840	4509	1567	349	270	502349	4124	157.00	1
c1ccc2c(c1)[nH]cc2	25	6579	6248	2727	7251	6439	2754	356	296	792443	7234	233.00	1
O=c1nc[nH]c2c1ncn2C1CCCO1	26	75	73	7	82	75	7	187	6	1801	7	0.00	1
O=c1nc[nH]c2c1nc[nH]2	27	93	91	9	103	94	9	187	8	3180	9	0.00	1
C1CSSC1	28	3	3	2	6	4	2	134	7	208	7	15.00	1
c1ccc2c(c1)cccc2	29	5397	5018	2125	5855	5138	2145	350	301	552063	6442	299.00	1
O=C1CC(Oc2c1cccc2)c1ccccc1	30	73	73	39	86	81	42	244	71	7621	181	217.00	1
O=C1CCOc2c1cccc2	31	156	156	79	177	168	82	289	108	18859	295	188.00	1
O=c1cc[nH]c(=O)[nH]1	32	4098	4057	726	4487	4162	735	345	222	408072	1304	25.00	1
c1ccc2c(c1)c1ccccc1cc2	33	23	23	10	24	24	10	174	35	1663	39	90.00	1
O=C1NC(=O)NC1c1ccccc1	34	571	566	74	630	578	75	277	81	52783	155	7.00	1
n1ccncc1	35	1595	1551	486	1719	1580	488	347	201	186181	1175	80.00	1
O=c1ccc2c(o1)c1CCCOc1c1c2OCC=C1	36	1	1	1	1	1	1	123	3	141	3	3.00	0
O=c1cco[nH]1	37	5	5	0	5	5	0	120	0	299	0	0.00	0
N1CCN(CC1)C1Cc2ccccc2Sc2c1cccc2	38	6	6	5	7	7	6	160	17	629	29	134.00	1
N1CCNCC1	39	26968	26121	9727	32538	27894	9917	357	309	3318927	23407	156.00	1
c1ccc2c(c1)Sc1ccccc1CC2	40	6	6	5	7	7	6	160	17	629	29	134.00	1
O=C1OC(c2c1cccc2)C1NCCc2c1cc1OCOc1c2	41	6	6	0	7	7	0	183	0	837	0	0.00	1
C1NCc2c(C1)cc1c(c2)OCO1	42	12	12	1	13	13	1	200	5	1114	5	0.00	1
O=C1OCc2c1cccc2	43	263	260	96	295	273	98	306	120	34168	247	69.00	1
[NH2+]1CCN(CC1)c1ccccc1	44	1	1	0	2	1	0	160	0	183	0	0.00	0
C1CNCC[NH2+]1	45	1	1	0	2	1	0	160	0	183	0	0.00	1
c1ccc2c(n1)c1ncccc1cc2	46	7	7	7	9	9	8	182	44	834	83	808.00	0
O=c1[nH]c(=O)c2c([nH]1)[nH]cn2	47	44	43	12	46	44	12	206	19	6154	23	5.00	1
O=c1[nH]c2nc([nH]c2c(=O)[nH]1)C1CCCC1	48	2	2	1	3	3	1	181	1	292	1	0.00	0
O=c1[nH]c(=O)c2c([nH]1)nc[nH]2	49	2132	2096	768	3007	2379	785	348	205	311772	1668	74.00	1
O=c1[nH]c2nc([nH]c2c(=O)[nH]1)c1ccccc1	50	52	52	22	62	55	22	202	30	7025	42	19.00	0
O=c1[nH]ccc2c1cccc2	51	416	415	132	532	474	139	275	113	63784	270	33.00	1
c1ccc(cc1)c1nccc2c1cccc2	52	3	3	1	3	3	1	139	2	353	2	0.00	0
c1ccc2c(c1)cncc2	53	296	295	157	317	307	161	307	130	28427	453	240.00	1
c1ccc(cc1)n1cncc1	54	322	317	108	336	321	108	285	103	40992	260	51.00	1
c1ccc2c(c1)[nH]nn2	55	767	750	307	1015	864	316	321	163	116107	701	77.00	1
c1ccc(cc1)Nc1cccc2c1cccc2	56	7	7	6	8	7	6	155	10	800	17	38.00	1
c1ccc(cc1)c1n[nH]c2c1cncn2	57	7	7	6	7	7	6	168	20	1093	39	132.00	0
c1ncc2c(n1)[nH]nc2	58	532	529	307	643	591	328	326	168	75877	871	228.00	1
c1ccc(nc1)c1ccccn1	59	5	5	3	5	5	3	203	34	944	35	131.00	0
O=S(=O)(c1ccccc1)Nc1ccccc1	60	5629	5586	2172	6833	5804	2197	350	262	663348	4934	150.00	1
O=c1cc[nH]cn1	61	1550	1519	570	1707	1551	572	344	218	211964	1258	98.00	1
O=S(=O)(c1cncs1)c1ccccc1	62	26	26	11	30	27	11	175	33	3485	42	45.00	1
c1nccs1	63	9325	9164	4301	10795	9471	4339	350	306	1133849	12999	328.00	1
c1ccc2c(c1)Cc1c2cccc1	64	324	312	130	345	317	131	275	101	28504	264	92.00	1
S=c1cccc[nH]1	65	61	61	46	62	61	46	216	52	8297	146	183.00	1
O=c1occc2c1cccc2	66	195	184	55	198	186	55	238	40	15055	81	16.00	0
c1ncn[nH]1	67	2476	2467	910	2643	2520	918	347	237	336285	2420	127.00	1
O=S(=O)(c1ccc(cc1)Oc1ccccc1)Nc1ccccc1	68	9	9	6	9	9	6	151	8	1007	10	12.00	0
c1ccc(cc1)Oc1ccccc1	69	1368	1317	573	1551	1359	581	353	236	163404	1576	197.00	1
C1COC(C1)n1cnc2c1ccnc2	70	2	2	0	2	2	0	18	0	30	0	0.00	0
c1ncc2c(c1)[nH]cn2	71	14	14	5	15	14	5	194	12	1963	24	12.00	1
O(C(c1ccccc1)c1ccccc1)C1CC2CCC(C1)N2	72	3	3	2	3	3	2	132	9	243	11	33.00	1
C1CC2CCC(C1)N2	73	147	146	60	162	151	61	249	48	21633	102	23.00	1
c1ccc(cc1)Cc1ccccc1	74	1742	1578	705	1963	1644	716	351	230	196724	2181	226.00	1
O(C1CC2CCC(C1)N2)Cc1ccccc1	75	3	3	2	3	3	2	132	9	243	11	33.00	1
O=C1CN=C(c2c(N1)cccc2)c1ccccc1	76	59	47	10	69	49	10	201	20	6306	23	4.00	1
O=C1CN=Cc2c(N1)cccc2	77	62	49	12	73	51	12	204	21	6581	25	5.00	1
O=C1OCC2C1C(c1ccccc1)c1c(C2)cc2c(c1)OCO2	78	10	10	5	18	13	6	190	24	857	34	94.00	1
O=C1OCC2C1Cc1cc3OCOc3cc1C2	79	10	10	5	18	13	6	190	24	857	34	94.00	1
O=C(C(c1ccccc1)c1ccccc1)OC1CC[NH2+]CC1	80	1	1	1	1	1	1	82	2	92	2	2.00	1
C1CCC[NH2+]C1	81	3	3	2	3	3	2	139	3	392	5	3.00	1
O=C(Cc1ccccc1)OC1CC[NH2+]CC1	82	1	1	1	1	1	1	82	2	92	2	2.00	1
O=C(C1CCC(O1)n1cnc2c1ncnc2)NC1CC1	83	1	1	1	1	1	1	63	5	72	5	15.00	0
C1CC1	84	6734	6317	1732	7155	6439	1745	356	275	636604	3833	90.00	1
O=C(C1CCCO1)NC1CC1	85	1	1	1	1	1	1	63	5	72	5	15.00	0
C1CCC=[NH+]1	86	3	2	0	3	2	0	168	0	347	0	0.00	0
O=C1NC(=O)NC1(c1ccccc1)c1ccccc1	87	102	101	8	112	105	8	198	10	7776	10	0.00	1
C1CCCCN(C1)c1nccnc1	88	1	1	1	1	1	1	61	8	70	8	41.00	0
C1CCCCNC1	89	2324	2309	815	2658	2392	819	356	247	266001	1930	123.00	1
O=c1ccn(c(=O)[nH]1)C1CCCO1	90	324	322	30	341	328	32	216	36	8871	55	5.00	1
O=c1[nH]c2ccccc2c2c1cccc2	91	27	27	5	27	27	5	143	7	896	7	2.00	0
N1CCc2c(C1)[nH]c1c2cccc1	92	205	205	128	213	211	128	298	118	29230	371	204.00	0
c1ccc2c(c1)[nH]nc2	93	416	396	160	446	404	161	311	137	50624	392	93.00	1
c1ccc2c(c1)nccc2	94	5818	5660	3113	6477	5881	3146	350	302	739462	12484	557.00	1
O=C1C=CC(=O)C=C1	95	42	37	29	44	39	29	218	77	2384	176	1043.00	1
O=C1CCCCCCCCCCCC2CCCC(O2)CC(C=CC=CC=CC=CC=CC=CC=CCCCCO1)OC1CCCCO1	96	2	1	0	2	1	0	17	0	20	0	0.00	1
O=C1CCCCCCCCCCCC2CCCC(O2)CCC=CC=CC=CC=CC=CC=CC=CCCCCO1	97	2	1	0	2	1	0	17	0	20	0	0.00	1
O=C(n1ccc2c1cccc2)c1ccccc1	98	74	42	20	80	45	20	213	33	5778	55	36.00	1
s1cnnc1	99	5406	5338	2128	6106	5534	2147	353	267	738782	4895	139.00	1
O=C(NS(=O)(=O)c1ccccc1)NC1CCCCC1	100	6	6	0	13	10	0	179	0	796	0	0.00	1
O1CCC=N1	101	774	735	214	896	787	215	284	120	96849	429	34.00	1
O=c1c2ccccc2[nH]c2c1cccc2	102	54	54	51	58	56	51	213	78	6049	221	690.00	0
c1ccc(cc1)NCc1ccccc1	103	1183	1169	488	1476	1217	491	342	209	157902	1346	149.00	1
c1ccc2c(c1)NC1C32CC2C(C3)C3CC1N2CC3	104	2	2	1	2	2	1	58	1	81	1	0.00	1
c1ccc2c(c1)[nH]cn2	105	5931	5806	2910	6697	6040	2939	356	298	815692	9527	341.00	1
O=C(C1CCCO1)NCCCNc1ncc2c(n1)cccc2	106	1	1	1	2	2	1	100	1	119	1	0.00	1
c1ccc2c(c1)ncnc2	107	1329	1258	695	1468	1294	702	346	232	169805	2515	383.00	1
O=c1ncnc2c1c[nH][nH]2	108	187	187	65	213	194	65	248	57	26393	111	20.00	0
C1CCc2c(O1)cccc2	109	56	52	20	68	57	21	185	34	5665	46	29.00	1
c1ccc(cc1)C1=NCc2n(c3c1cccc3)cnn2	110	14	12	5	16	12	5	174	6	1507	6	2.00	1
c1ccc2c(c1)n1cnnc1CN=C2	111	14	12	5	16	12	5	174	6	1507	6	2.00	1
O=S1(=O)NCNc2c1cccc2	112	16	16	6	25	20	6	204	6	2050	8	1.00	1
n1cncnc1	113	1727	1695	747	2044	1787	759	355	233	249331	2035	163.00	1
O=C(c1cc(n(n1)c1ccccc1)c1ccccc1)NN1CCCCC1	114	1	1	1	2	2	1	99	6	118	6	12.00	1
O=C(c1ccn(n1)c1ccccc1)NN1CCCCC1	115	1	1	1	2	2	1	99	6	118	6	12.00	1
O=C(c1cc[nH]n1)NN1CCCCC1	116	1	1	1	2	2	1	99	6	118	6	12.00	1
c1ccn[nH]1	117	11629	11377	4474	12772	11705	4505	348	306	1554130	12106	188.00	1
C1CCCNC1	118	30490	29546	9379	35292	30794	9481	356	319	3615253	22081	121.00	1
c1ccc(cc1)n1cccn1	119	2777	2725	1246	3202	2842	1258	346	266	373866	3601	233.00	1
O=C(c1cc([nH]n1)c1ccccc1)NN1CCCCC1	120	1	1	1	2	2	1	99	6	118	6	12.00	1
c1ccc(cc1)c1ccn[nH]1	121	385	381	165	393	387	166	311	146	54204	410	104.00	1
c1ccc(cc1)n1nccc1c1ccccc1	122	50	49	14	52	51	14	202	31	7064	41	13.00	1
C1CCC(CC1)NCc1ccccc1	123	64	64	30	69	65	30	221	56	9135	95	70.00	1
O=C1NC(=O)CCC1c1ccccc1	124	4	4	0	5	5	0	143	0	387	0	0.00	1
O=C1CCCC(=O)N1	125	97	96	16	103	99	16	208	48	10554	73	14.00	1
O=c1cc[nH]n1c1ccccc1	126	1418	1372	408	1850	1486	412	343	212	192900	1027	64.00	1
O=c1cc[nH][nH]1	127	1667	1612	540	2120	1741	548	344	225	224837	1480	96.00	1
c1ccc(cc1)NCc1cnc2c(n1)cncn2	128	4	4	2	5	4	2	63	6	151	6	17.00	1
c1ncc2c(n1)nccn2	129	13	13	7	14	13	7	189	19	1095	20	42.00	1
O=C(c1ccccc1)NCC1CCCN1	130	39	39	8	44	44	8	195	10	4342	19	2.00	1
O=c1c2ccccc2oc2c1cccn2	131	17	17	9	18	18	9	190	11	2471	19	10.00	1
C1=CC(C=CN1)c1ccccc1	132	162	160	88	219	183	93	256	94	19742	289	173.00	1
C1C=CNC=C1	133	357	354	184	482	423	194	295	134	49195	568	162.00	1
c1ccc(cc1)Nc1ccnc2c1cccc2	134	64	63	42	70	64	42	267	84	7822	224	368.00	1
N1CCN(CC1)C1=Nc2ccccc2Oc2c1cccc2	135	1	1	1	1	1	1	184	4	207	4	4.00	1
c1ccc2c(c1)Oc1ccccc1C=N2	136	5	5	3	5	5	3	195	9	683	11	14.00	1
O=C(NC1C(=O)N2C1SCC2)Cc1ccccc1	137	8	7	6	16	12	8	170	8	1306	16	15.00	1
O=C1CC2N1CCS2	138	28	26	16	41	32	18	173	11	3187	48	26.00	1
O=C(C1=Cc2ccccc2S(=O)(=O)N1)Nc1ccccn1	139	2	2	0	5	4	0	178	0	268	0	0.00	1
O=S1(=O)NC=Cc2c1cccc2	140	16	16	6	23	20	6	192	16	2163	20	11.00	1
C1CCC(NC1)c1cccnc1	141	72	71	41	73	71	41	227	42	10465	96	58.00	1
c1ccc(cc1)Cn1cncn1	142	31	31	9	37	34	9	201	24	4718	31	11.00	1
O=C1CCCN1C(=O)c1ccccc1	143	11	7	3	14	8	3	195	3	967	3	0.00	1
O=C1C(c2ccccc2)C(=O)c2c1cccc2	144	35	35	14	39	39	14	200	25	4783	31	15.00	1
O=C1CC(=O)c2c1cccc2	145	86	80	47	91	86	47	263	89	11385	208	212.00	1
C1CNC(C1)Cc1ccccc1	146	9	7	4	9	7	4	160	19	489	22	91.00	0
O=C1c2ccccc2Cc2c1cccc2	147	10	10	5	15	14	7	160	17	787	27	68.00	1
c1ccc2c(c1)CC1c3c2cccc3CCN1	148	5	5	5	6	6	5	186	21	650	25	120.00	1
c1ccc2c(c1)ccc1c2c2OCOc2cc1	149	2	2	0	3	2	0	36	0	71	0	0.00	0
c1ccc(cc1)CCN1CCC(CC1)Nc1nc2c(n1Cc1ccccc1)cccc2	150	1	1	1	2	2	2	175	10	206	10	40.00	1
N1CCC(CC1)Nc1nc2c(n1Cc1ccccc1)cccc2	151	2	2	2	3	3	3	180	12	366	12	48.00	1
c1ccc(cc1)Cn1cnc2c1cccc2	152	302	291	153	339	306	155	298	121	39651	423	147.00	1
N1CCC(CC1)Nc1nc2c([nH]1)cccc2	153	2	2	2	3	3	3	180	12	366	12	48.00	1
C1CCN(CC1)CCc1ccccc1	154	196	188	65	201	189	66	260	71	19850	202	61.00	1
c1ccc(cc1)CCN1CCC(CC1)Nc1nc2c([nH]1)cccc2	155	1	1	1	2	2	2	175	10	206	10	40.00	1
O=C1C=CC(=C(c2ccccc2)c2ccccc2)C=C1	156	5	5	4	6	6	4	108	17	377	18	109.00	1
O=C1C=CC(=Cc2ccccc2)C=C1	157	9	9	6	10	10	6	117	26	656	30	180.00	1
C=C1C=CC(=O)C=C1	158	1065	1050	857	1101	1064	860	348	253	142532	3731	1095.00	1
n1c[nH]c(c1)Sc1ncnc2c1[nH]cn2	159	1	1	1	1	1	1	121	5	139	5	9.00	0
O=c1[nH]nnc2c1cccc2	160	274	272	91	351	299	91	242	70	40933	175	23.00	0
C1Oc2c(O1)cccc2	161	7662	7466	2985	9137	7987	3031	348	291	953839	7093	168.00	1
O=S1(=O)NC(Cc2ccccc2)Nc2c1cccc2	162	2	2	1	4	3	1	175	1	338	1	0.00	1
O=C(c1ccccc1)OCCNCCc1ccccc1	163	1	1	0	2	1	0	82	0	92	0	0.00	1
O=C(c1coc2c1cccc2)c1ccccc1	164	56	56	38	66	63	40	250	72	8095	137	188.00	1
c1ccc2c(c1)occ2	165	2910	2864	1284	3351	2995	1296	348	269	322555	3247	240.00	1
c1ccc2c(c1)c1ccc3c4c1c(c2)ccc4ccc3	166	1	1	0	1	1	0	25	0	28	0	0.00	0
O=C(c1ccccc1)OC1CC2CCC(C1)N2	167	9	9	2	9	9	2	145	2	587	3	0.00	1
O=S1(=O)N=C(CSCc2ccccc2)Nc2c1cccc2	168	1	1	1	1	1	1	164	1	187	1	0.00	1
O=S1(=O)N=CNc2c1cccc2	169	96	95	23	109	97	23	217	20	11357	29	3.00	1
O=C(c1ccccc1)OCc1ccccc1	170	211	203	97	237	204	98	261	82	23075	261	109.00	1
O=c1ccc2c(o1)cc1c(c2)cco1	171	144	135	54	160	137	54	230	59	15531	119	47.00	1
O=c1cc(oc2c1c1ccccc1cc2)c1ccccc1	172	3	3	2	3	3	2	54	5	107	6	20.00	0
O=c1ccoc2c1c1ccccc1cc2	173	7	7	6	7	7	6	181	14	656	15	51.00	0
C(CCOc1ccccc1)NCCc1ccccc1	174	10	9	6	10	9	6	166	20	1151	27	72.00	1
O=C(Nc1ccccc1)CCS(=O)(=O)c1ccccc1	175	61	52	17	72	55	17	204	26	7010	33	10.00	1
c1ccc(cc1)c1ccc(cc1)C(n1ccnc1)c1ccccc1	176	1	1	1	4	3	3	166	3	249	3	4.00	1
c1ccc(cc1)C(n1cncc1)c1ccccc1	177	3	3	2	8	6	4	184	17	432	18	76.00	1
c1ccc(cc1)Cn1cncc1	178	164	153	53	178	161	55	240	64	18560	118	35.00	1
c1ccc(cc1)c1ccccc1	179	2180	1991	726	2326	2038	733	350	238	196621	1975	175.00	1
c1ccc(cc1)c1ccc(cc1)Cn1ccnc1	180	3	3	2	8	6	4	171	4	457	4	3.00	1
c1ccc(cc1)Cc1ccc(cc1)c1ccccc1	181	3	2	1	6	4	3	167	3	266	3	3.00	1
c1ccc(cc1)C(c1ccccn1)c1ccccc1	182	1	1	1	2	2	1	165	3	188	3	1.00	1
c1ccc(cc1)Cc1ccccn1	183	92	88	14	101	97	14	205	18	6448	23	2.00	1
c1ccc(cc1)Sc1ccccc1	184	284	278	128	317	281	128	290	126	39462	346	115.00	1
C1CN=C(N1)Nc1ccc2c(c1)nccn2	185	1	1	1	2	1	1	126	1	140	1	0.00	1
C1CNC=N1	186	564	560	226	597	575	227	305	120	68195	502	78.00	1
c1ccc2c(c1)nccn2	187	1068	1026	572	1270	1095	584	352	235	146378	2031	353.00	1
N1CCC(CC1)c1c[nH]c2c1cccc2	188	7	2	1	7	2	1	124	1	172	1	0.00	1
O=C1CN=C(c2c(N1)cccc2)c1ccccn1	189	2	1	1	2	1	1	120	1	138	1	0.00	1
O=C(c1ccccc1)CCCN1CCC(CC1)c1ccccc1	190	3	3	2	4	4	2	165	3	284	3	2.00	1
N1CCC(CC1)c1ccccc1	191	347	306	96	398	320	99	283	96	36083	208	40.00	1
O=C(c1ccccc1)CCCN1CCCCC1	192	8	8	3	9	9	3	166	3	704	4	1.00	1
c1oc2c(c1)C1CCC34C(C1CC2)CCC(C4)CC3	193	1	1	0	1	1	0	27	0	30	0	0.00	0
O=C1CC2CC1CC2	194	100	100	18	105	100	18	223	21	14436	22	1.00	1
c1ccc(c(c1)c1ccc(cc1)Cn1cnc2c1cccc2)c1n[nH]nn1	195	1	0	0	1	0	0	0	0	0	0		0
c1ccc(cc1)c1ccccc1c1nn[nH]n1	196	5	4	1	9	7	1	127	1	447	1	0.00	0
c1ccc(cc1)c1n[nH]nn1	197	739	721	253	943	793	256	313	133	111487	456	38.00	0
n1ncn[nH]1	198	1400	1359	517	1710	1462	520	339	179	209341	1055	66.00	1
c1ccc(cc1)c1ccc(cc1)Cn1cnc2c1cccc2	199	2	1	1	4	2	1	101	1	120	1	0.00	1
c1ccc2c(c1)C=Cc1c(N2)cccc1	200	11	8	3	15	10	3	197	16	1174	16	13.00	1
C1CCC1	201	637	598	153	666	607	154	308	124	57587	316	38.00	1
O=C1C=C(N2CC2)C(=O)C=C1N1CC1	202	5	5	4	5	5	4	29	7	142	7	50.00	1
O=C1C=CC(=O)C(=C1)N1CC1	203	5	5	4	5	5	4	29	7	142	7	50.00	1
N1CC1	204	95	95	15	99	95	15	179	21	4547	27	5.00	1
c1ccc2c(c1)[nH]c1c2cccc1	205	280	261	168	332	286	172	313	151	39906	576	286.00	1
C(CCOc1cccc2c1c1ccccc1[nH]2)NCCOc1ccccc1	206	1	1	1	3	3	2	102	6	175	6	16.00	1
C1CCC2N(C1)CCC2	207	3	3	1	3	3	1	170	3	348	3	1.00	0
O=C(NC1C(=O)N2C1SCC(=C2)CSc1nncs1)Cn1cnnn1	208	2	2	2	4	3	3	161	2	375	3	2.00	1
O=C(NC1C(=O)N2C1SCC=C2)Cn1cnnn1	209	2	2	2	4	3	3	161	2	375	3	2.00	1
C1C2SCC=CN2C1=O	210	73	73	53	92	80	55	211	43	9008	166	148.00	1
c1nnn[nH]1	211	4485	4372	1646	5532	4805	1699	356	256	567560	3906	125.00	1
C(C1=CN2C(SC1)CC2=O)Sc1nncs1	212	15	15	13	21	16	14	175	8	1972	34	31.00	1
C(CCOc1ccc(cc1)c1ncc[nH]1)NCCOc1ccccc1	213	1	1	1	1	1	1	114	1	124	1	0.00	0
C(CCOc1ccccc1)NCCOc1ccccc1	214	4	4	3	4	4	3	117	2	463	4	2.00	0
c1ccc(cc1)c1ncc[nH]1	215	85	80	46	97	85	46	242	74	11883	144	122.00	0
N1CCN(CC1)c1nc2ccccc2n2c1ccc2	216	1	1	1	2	1	1	78	1	88	1	0.00	0
c1ccc2c(c1)n1cccc1cn2	217	8	8	2	9	8	2	171	5	1194	5	1.00	0
c1coc(c1)c1nn2c(n1)c1ccccc1nc2	218	1	1	0	2	2	0	101	0	120	0	0.00	0
c1ccco1	219	25048	24425	11836	29686	26180	12056	348	329	3353367	36189	335.00	1
c1ccc2c(c1)c1ncnn1cn2	220	72	68	34	89	74	35	242	42	9424	88	46.00	0
C1CCC(CC1)Nc1ncnc2c1ncn2C1CCCO1	221	1	1	1	1	1	1	137	3	158	3	3.00	0
C1CCC(CC1)Nc1ncnc2c1nc[nH]2	222	1	1	1	1	1	1	137	3	158	3	3.00	0
N=C1CNC(=c2c(=N1)cccc2)c1ccccc1	223	1	1	1	3	2	1	78	1	88	1	0.00	0
N=C1CNC=c2c(=N1)cccc2	224	1	1	1	3	2	1	78	1	88	1	0.00	0
O=C1CCS(=O)(=O)C(N1)c1ccccc1	225	2	1	0	2	1	0	13	0	14	0	0.00	1
O=C1CCS(=O)(=O)CN1	226	2	1	0	2	1	0	13	0	14	0	0.00	1
c1ccc2c(c1)Sc1c(N2)cccc1	227	218	205	138	296	235	143	296	130	30949	459	265.00	1
O=C1NC(c2c1cccc2)c1ccccc1	228	11	11	3	11	11	3	150	4	1022	4	1.00	1
O=C1NCc2c1cccc2	229	567	552	222	727	605	228	306	128	75841	514	73.00	1
O=c1oc2c([nH]1)cccc2	230	780	758	241	945	814	242	301	125	109922	403	30.00	1
O=c1ccoc2c1cccc2	231	1120	1094	536	1303	1154	546	352	236	145771	1600	248.00	1
O=C(C1CCCCC1)NC1C(=O)N2C1SCC2	232	1	1	0	1	1	0	26	0	29	0	0.00	1
O=C1CCc2c(N1)ccc(c2)OCCCCc1nnnn1C1CCCCC1	233	1	1	0	5	4	0	176	0	312	0	0.00	1
O=C1CCc2c(N1)ccc(c2)OCCCCc1nnn[nH]1	234	1	1	0	5	4	0	176	0	312	0	0.00	1
O=C1CCc2c(N1)cccc2	235	205	200	57	248	222	59	228	48	29223	89	10.00	1
C1CCC(CC1)n1cnnn1	236	163	157	81	213	180	83	261	67	20962	180	65.00	1
c1ccc2c(c1)c(ccn2)CC1CC2CCN1CC2	237	8	8	1	10	9	1	147	1	690	1	0.00	1
C1CN2CCC1CC2	238	33	32	18	36	34	19	212	30	3949	58	63.00	1
C1CC2CCC1OC2	239	2	2	1	3	2	1	139	1	246	1	0.00	1
O=C(N1CCN(CC1)CC(=O)N1CCCC1)C=Cc1ccccc1	240	1	1	0	1	1	0	10	0	11	0	0.00	1
O=C(N1CCCC1)CN1CCNCC1	241	36	35	3	37	35	3	192	5	1636	5	0.00	1
O=C(N1CCNCC1)C=Cc1ccccc1	242	143	138	42	151	138	42	185	37	17446	63	12.00	1
O=c1cn[nH]c2c1cc1OCOc1c2	243	1	1	1	2	2	1	176	1	199	1	0.00	1
C1CC1c1ccccc1	244	337	329	122	347	329	122	278	120	37071	360	102.00	1
O=c1ccn(c2c1ccc(c2)N1CCNCC1)C1CC1	245	16	13	12	24	15	13	199	14	1714	47	78.00	1
O=c1cc[nH]c2c1ccc(c2)N1CCNCC1	246	92	85	71	117	93	72	231	42	10850	190	148.00	1
O=c1cc[nH]c2c1cccc2	247	867	840	395	1092	943	406	323	160	122311	982	119.00	1
O=c1ccn(c2c1cccc2)C1CC1	248	21	18	15	29	20	16	201	16	2236	57	80.00	1
c1ccc(cc1)C1OCc2c1cccc2	249	2	2	1	2	2	1	157	1	203	1	0.00	1
O1Cc2c(C1)cccc2	250	2	2	1	2	2	1	157	1	203	1	0.00	1
O=C(c1ccccc1)NC1CCN(CC1)Cc1ccccc1	251	36	36	17	38	36	17	208	32	3794	55	56.00	1
C1CCN(CC1)Cc1ccccc1	252	1837	1797	668	2025	1844	672	329	172	212461	1709	107.00	1
O=C(c1ccccc1)NC1CCNCC1	253	345	344	78	389	359	78	268	71	43692	143	12.00	1
C(OC(c1ccccc1)c1ccccc1)CC1CCCN1	254	2	2	1	2	2	1	27	1	60	1	0.00	1
C(CC1CCCN1)OCc1ccccc1	255	2	2	1	2	2	1	27	1	60	1	0.00	1
O=C(C1CCCN1)NCC1CCCCO1	256	1	1	1	1	1	1	100	3	115	3	4.00	1
O=C1Nc2ccccc2N(C(=O)C1)c1ccccc1	257	1	0	0	1	0	0	0	0	0	0		1
O=C1CC(=O)Nc2c(N1)cccc2	258	59	58	15	60	58	15	153	12	6909	18	2.00	1
C(CCc1cnc[nH]1)SC=NCc1ccccc1	259	1	0	0	1	0	0	0	0	0	0		0
N=c1cc2c(cc1Nc1ccccc1)nc1c(n2c2ccccc2)cccc1	260	1	1	1	2	2	2	107	20	119	20	263.00	1
N=c1cc2[nH]c3ccccc3nc2cc1Nc1ccccc1	261	1	1	1	2	2	2	107	20	119	20	263.00	1
N=c1ccc2c(c1)[nH]c1c(n2)cccc1	262	1	1	1	2	2	2	107	20	119	20	263.00	1
N=c1ccc2c(c1)n(c1ccccc1)c1c(n2)cccc1	263	1	1	1	2	2	2	107	20	119	20	263.00	1
O=C(c1ccccc1)NN1CCCCC1	264	10	10	3	11	11	3	170	5	1567	5	1.00	1
c1ccc(cc1)C(n1cncc1)(c1ccccc1)c1ccccc1	265	1	1	1	3	2	1	149	15	172	15	53.00	1
c1ccc(cc1)C(c1ccccc1)c1ccccc1	266	31	30	15	36	31	15	183	47	2795	66	146.00	1
N1CCN(CC1)C1=c2ccccc2=Nc2c(N1)cccc2	267	1	1	1	2	2	1	179	3	204	3	1.00	0
c1ccc2c(c1)N=c1ccccc1=CN2	268	1	1	1	2	2	1	179	3	204	3	1.00	0
O=C1CCCC(O1)CCC1CC=CC2=CCCCC12	269	4	4	2	11	8	2	165	2	589	2	0.00	1
C1CCC2C(=C1)C=CCC2	270	12	12	10	20	17	10	200	28	1872	57	120.00	1
O=C1CCCCO1	271	6	6	3	13	10	3	169	3	708	3	0.00	1
C1CCC2C(C1)CC1N(C2)CCc2c1[nH]c1c2cccc1	272	15	15	9	16	16	9	140	14	1137	24	45.00	1
O=c1ccoc2c1c(OCCCOc1cccc3c1c(=O)cco3)ccc2	273	1	1	1	1	1	1	106	1	121	1	0.00	1
O=C(c1ccc2c(c1)OCCO2)N1CCCCC1	274	11	11	5	11	11	5	180	4	1195	5	1.00	0
C1COc2c(O1)cccc2	275	4361	4286	1788	5203	4545	1809	348	260	538949	4480	176.00	1
O=S1(=O)NC(CC2CCCC2)Nc2c1cccc2	276	1	1	0	1	1	0	110	0	128	0	0.00	1
O=S1(=O)NC(Nc2c1cccc2)C1CC2CC1C=C2	277	2	2	1	4	3	1	166	1	253	1	0.00	1
C1CC2CC1C=C2	278	227	227	85	251	235	88	284	91	32149	199	49.00	1
C=C1CC2C=CCCCCC=CCC32C(C1)C(Cc1ccccc1)NC3=O	279	1	1	0	1	1	0	22	0	25	0	0.00	0
C=C1CC2CNC(=O)C32C(C1)C=CCCCCC=CC3	280	1	1	0	1	1	0	22	0	25	0	0.00	0
C1CC2C(C1)C1CC2CC1	281	4	4	1	4	4	1	139	2	235	2	0.00	0
C1CC2C(C1)C1CCC3=Cc4c(CC3C1CC2)cno4	282	4	4	0	7	5	0	81	0	222	0	0.00	1
O=C1c2ccccc2C(=O)c2c1cccc2	283	127	124	98	140	128	99	274	129	16443	498	712.00	1
O=S(=O)(c1ccccc1)c1ccccc1	284	169	169	63	200	186	64	251	66	24974	127	29.00	1
O=c1cc[nH]cc1	285	65	63	17	68	65	18	213	28	8766	38	9.00	1
O=C1CCC2C(=C1)CCC1C2CCC2C1C=CC2	286	1	1	0	1	1	0	101	0	116	0	0.00	1
O=C1C=CC2C(=C1)CCC1C2CCC2C1CCC2	287	52	52	10	91	73	11	190	10	5399	16	1.00	1
O=c1c(CCN2CCC(=C(c3ccccc3)c3ccccc3)CC2)cnc2n1ccs2	288	2	2	2	3	3	3	180	6	355	7	14.00	1
O=c1ccnc2n1ccs2	289	319	313	130	359	322	132	287	95	41299	279	61.00	1
N1CCC(=C(c2ccccc2)c2ccccc2)CC1	290	3	3	3	4	4	4	180	8	480	9	22.00	1
N1CCC(=Cc2ccccc2)CC1	291	4	4	4	5	5	5	183	9	616	10	24.00	1
C=C1CCNCC1	292	15	15	7	17	16	8	198	15	2082	16	13.00	1
O=c1c(CCN2CCC(=Cc3ccccc3)CC2)cnc2n1ccs2	293	2	2	2	3	3	3	180	6	355	7	14.00	1
C=C1CCN(CC1)CCc1cnc2n(c1=O)ccs2	294	2	2	2	3	3	3	180	6	355	7	14.00	1
c1ccncn1	295	5803	5645	2411	6513	5849	2438	350	292	783762	7436	236.00	1
c1ccc(cc1)Nc1ccccc1	296	455	432	257	515	461	262	324	178	58904	807	297.00	1
C=C(c1ccccc1)c1ccccc1	297	21	19	8	25	21	10	217	30	1985	39	65.00	1
O=C1N2CCSC2C1NC(=O)c1conc1c1ccccc1	298	4	4	2	5	4	2	169	5	406	5	4.00	1
c1ccc(cc1)c1nocc1	299	1043	1030	389	1187	1066	391	342	197	139137	1109	119.00	1
c1ccno1	300	8203	8118	2822	9611	8485	2849	356	279	1004803	6514	122.00	1
O=C1N2CCSC2C1NC(=O)c1conc1	301	4	4	2	5	4	2	169	5	406	5	4.00	1
O=C(c1ccccc1)c1ccccc1	302	580	575	261	655	591	263	341	183	74129	777	176.00	1
C1CCN(CC1)c1ncnc2c1ncnc2N1CCCCC1	303	1	1	1	4	3	2	121	2	150	2	1.00	1
C1CCN(CC1)c1ncnc2c1ncnc2	304	1	1	1	4	3	2	121	2	150	2	1.00	1
n1cnc2c(c1)ncnc2	305	1	1	1	4	3	2	121	2	150	2	1.00	1
O=C1C=CC(=O)c2c1cccc2	306	182	178	167	212	192	179	289	186	23549	1538	2597.00	1
O=c1[nH]c2c(n1CCCN1CCC(CC1)n1c(=O)[nH]c3c1cccc3)cccc2	307	1	1	1	4	2	1	176	3	200	3	1.00	1
O=c1[nH]c2c(n1C1CCNCC1)cccc2	308	107	107	17	118	112	18	206	20	3632	28	6.00	1
O=c1[nH]c2c([nH]1)cccc2	309	828	807	247	911	835	250	326	152	92832	506	53.00	1
O=c1[nH]c2c(n1CCCN1CCCCC1)cccc2	310	2	2	1	5	3	1	176	3	205	3	1.00	1
O=C(C1COc2c(O1)cccc2)N1CCN(CC1)c1ncc2c(n1)cccc2	311	1	1	1	4	3	1	161	2	186	2	0.00	1
O=C(C1COc2c(O1)cccc2)N1CCNCC1	312	56	56	23	74	59	23	226	35	6195	49	27.00	1
N1CCN(CC1)c1ncc2c(n1)cccc2	313	28	26	23	36	32	25	232	49	4014	83	191.00	1
C1COC(C1)n1cnc2c1cccc2	314	4	4	0	4	4	0	121	0	239	0	0.00	1
O=C(c1ccccc1)CCCN1CCC(=CC1)n1c(=O)[nH]c2c1cccc2	315	1	1	1	5	3	1	163	1	245	1	0.00	1
O=c1[nH]c2c(n1C1=CCNCC1)cccc2	316	6	6	5	11	9	5	190	6	1088	6	3.00	1
N1CCC=CC1	317	457	444	153	553	467	155	267	109	39008	319	72.00	1
O=C(c1ccccc1)CCCN1CCC=CC1	318	1	1	1	5	3	1	163	1	245	1	0.00	1
N1CCN(CC1)c1ccccc1	319	9828	9575	4178	12200	10311	4264	351	295	1268268	10155	199.00	1
c1ccc(cc1)c1sccc1c1ccccc1	320	3	3	2	4	3	2	105	9	261	10	32.00	0
c1ccc(cc1)c1cccs1	321	153	144	89	170	147	89	284	104	18483	307	241.00	0
c1cccs1	322	19171	18667	8461	21714	19393	8549	348	317	2470549	24545	285.00	1
c1ccc(cc1)c1cscc1	323	316	290	190	374	294	190	306	140	40372	613	305.00	0
O=C1CCC2C(=C1)C=CC1C2CCC2C1CCC2	324	12	11	2	18	14	2	165	2	901	2	0.00	1
O=c1c2ccccc2[se]n1c1ccccc1	325	1	1	1	3	2	2	187	25	212	25	238.00	1
O=c1[nH][se]c2c1cccc2	326	1	1	1	3	2	2	187	25	212	25	238.00	1
O=C1CNC(=O)C(COC(=O)CNC(=O)C2CSCC(N1)C(=O)NCC(=O)OCC(NC(=O)c1cnc3c(n1)cccc3)C(=O)NCC(=O)N2)NC(=O)c1cnc2c(n1)cccc2	327	1	1	1	1	1	1	23	3	26	3	8.00	0
O=C1CNC(=O)C(COC(=O)CNC(=O)C2CSCC(N1)C(=O)NCC(=O)OCCC(=O)NCC(=O)N2)NC(=O)c1cnc2c(n1)cccc2	328	1	1	1	1	1	1	23	3	26	3	8.00	0
O=C1CNC(=O)CCOC(=O)CNC(=O)C2CSCC(N1)C(=O)NCC(=O)OCCC(=O)NCC(=O)N2	329	1	1	1	1	1	1	23	3	26	3	8.00	0
O=C1Nc2ccccc2C(O1)C#CC1CC1	330	2	2	2	3	3	2	133	6	237	7	14.00	1
O=C1OCc2c(N1)cccc2	331	2	2	2	3	3	2	133	6	237	7	14.00	1
c1ncc2c(c1)cc1c(c2)c2c([nH]1)cccc2	332	5	4	4	7	5	5	209	43	432	67	950.00	0
O=c1cc[nH]c2c1ccc(n2)N1CCNCC1	333	1	1	0	1	1	0	54	0	58	0	0.00	1
O=c1cc[nH]c2c1cccn2	334	89	79	29	117	84	31	221	40	11097	92	32.00	1
c1cnc(nc1)n1cccn1	335	134	123	78	163	133	78	296	97	19464	469	307.00	1
O=C1OC2(c3c1cccc3)c1ccccc1Oc1c2cccc1	336	3	2	2	5	2	2	108	22	164	24	301.00	1
C1CC2C(C1)C1CCc3c(C1CC2)cccc3	337	31	31	15	46	39	18	194	33	3048	52	69.00	1
C1=Cc2c(NC1)cccc2	338	91	91	50	105	97	50	241	81	12390	184	157.00	0
c1ccc2c(c1)scn2	339	3529	3444	2229	4062	3623	2254	348	289	485750	7791	591.00	1
O1CCc2c(C1)[nH]c1c2cccc1	340	1	1	0	2	2	0	175	0	199	0	0.00	1
O=c1cc([nH]n1c1ccccc1)CNCCc1ccccc1	341	1	1	0	1	1	0	58	0	67	0	0.00	1
O=c1[nH][nH]c(c1)CNCCc1ccccc1	342	1	1	0	1	1	0	58	0	67	0	0.00	1
c1ccc(cc1)Sc1ccc2c(c1)[nH]cn2	343	1	1	1	1	1	1	165	4	187	4	4.00	0
c1ccc(cc1)C1CNCCc2c1cccc2	344	2	2	2	2	2	2	127	8	232	8	28.00	1
N1CCc2c(CC1)cccc2	345	3	3	2	3	3	2	127	8	261	8	21.00	1
O=C(N1CCN(CC1)Cc1ccc2c(c1)OCO2)COc1ccccc1	346	15	15	6	22	17	6	180	5	2135	7	1.00	1
N1CCN(CC1)Cc1ccc2c(c1)OCO2	347	579	569	232	744	640	238	315	146	81360	502	73.00	1
O=C(N1CCNCC1)COc1ccccc1	348	331	330	94	413	350	96	260	77	45639	180	20.00	1
c1ccc(cc1)C(Cn1cncn1)Cn1cncn1	349	1	1	0	3	1	0	2	0	2	0	0.00	1
C(Cn1ncnc1)Cn1ncnc1	350	1	1	0	3	1	0	2	0	2	0	0.00	1
c1ccc(cc1)CCn1cncn1	351	9	9	1	12	10	1	171	1	1196	1	0.00	1
O=C1CCC2C(=C1)CCC1C2CCC2C1CCC2	352	79	79	17	132	109	19	208	27	7357	34	6.00	1
O=C1NCc2n(c3c1cccc3)cnc2	353	1	1	0	4	3	0	145	0	226	0	0.00	1
O=c1ccn2c3c1cccc3CCC2	354	2	2	2	3	3	2	169	2	256	3	1.00	1
O=C1C=CC2C(=C1)CCC1C2CCC2C1CC1C2OCO1	355	13	13	6	22	18	6	188	9	1544	10	4.00	1
O=C1NCN(C21CCN(CC2)CCCC(c1ccccc1)c1ccccc1)c1ccccc1	356	1	1	1	2	2	2	155	7	176	7	22.00	1
O=C1NCN(C21CCNCC2)c1ccccc1	357	94	92	8	96	94	10	215	23	1983	31	9.00	1
O=C1NCNC21CCNCC2	358	94	92	8	96	94	10	215	23	1983	31	9.00	1
O=C1NCNC21CCN(CC2)CCCC(c1ccccc1)c1ccccc1	359	1	1	1	2	2	2	155	7	176	7	22.00	1
O=C1NCNC21CCN(CC2)CCCCc1ccccc1	360	1	1	1	2	2	2	155	7	176	7	22.00	1
O=C1NCN(C21CCN(CC2)CCCCc1ccccc1)c1ccccc1	361	1	1	1	2	2	2	155	7	176	7	22.00	1
N(CCc1ccccc1)CCc1ccccc1	362	13	13	7	14	13	7	221	42	1582	55	168.00	1
O=C(c1ccccc1Cc1ccccc1)c1c[nH]cc1	363	1	1	0	1	1	0	78	0	88	0	0.00	0
c1ccc[nH]1	364	5864	5701	2534	6777	6014	2565	348	299	779554	6744	226.00	1
O=C(c1c[nH]cc1)c1ccccc1	365	137	130	53	140	131	54	246	64	17604	129	48.00	0
c1ccc(cc1)NCc1ccco1	366	201	201	81	282	238	82	247	69	28586	164	34.00	1
C1C=CC23C(C1)Oc1c3c(CNCC2)ccc1	367	1	1	0	2	2	0	121	0	250	0	0.00	1
O=C1C=CC2C(C1)CCC1C2CCC2C31OC3C(=O)OC2c1cocc1	368	3	3	1	3	3	1	143	2	309	2	0.00	0
O=C1C=CC2C(C1)CCC1C2CCC2C31OC3C(=O)OC2	369	3	3	1	3	3	1	143	2	309	2	0.00	0
O=C(NS(=O)(=O)c1ccccc1)NN1CC2C(C1)CCC2	370	1	1	0	3	2	0	99	0	116	0	0.00	1
C1CC2C(C1)CNC2	371	1	1	0	3	2	0	99	0	116	0	0.00	1
O=C(NS(=O)(=O)c1ccc(cc1)CCNC(=O)N1CC=CC1=O)NC1CCCCC1	372	1	1	0	4	2	0	80	0	90	0	0.00	1
C1NC(=O)C=C1	373	665	630	294	862	676	297	305	133	86122	685	104.00	1
O=C(N1CC=CC1=O)NCCc1ccccc1	374	1	1	0	4	2	0	80	0	90	0	0.00	1
O=C(NS(=O)(=O)c1ccc(cc1)CCNC(=O)c1nccnc1)NC1CCCCC1	375	1	1	0	2	2	0	174	0	197	0	0.00	1
O=C(c1cnccn1)NCCc1ccccc1	376	15	14	3	17	16	3	193	4	1985	4	0.00	1
O=C(NS(=O)(=O)c1ccc(cc1)CCNC(=O)c1ccccc1)NC1CCCCC1	377	1	1	0	2	2	0	177	0	200	0	0.00	1
O=C(c1ccccc1)NCCc1ccccc1	378	779	762	246	839	772	246	309	124	76096	529	61.00	1
c1ccc2c(c1)cc(cc2)c1ccc2c(c1)cccc2	379	1	1	1	1	1	1	57	12	68	12	94.00	1
O=C(N1CCNCC1CN1CCCC1)Cc1ccccc1	380	1	1	0	2	2	0	100	0	119	0	0.00	0
C1CNC(CN1)CN1CCCC1	381	1	1	0	2	2	0	100	0	119	0	0.00	0
O=C(N1CCNCC1)Cc1ccccc1	382	216	214	51	262	223	52	246	58	28210	102	12.00	0
O=C1CCC2(C=C1)Oc1c(C2=O)cccc1	383	3	3	2	7	6	2	177	2	426	2	0.00	1
c1ccc2c(cc1)ccc2	384	2	2	1	2	2	1	87	10	124	10	35.00	1
O=S(=O)(c1cccc2c1ccnc2)N1CCNCC1	385	1	1	0	3	3	0	160	0	184	0	0.00	0
C1=CC2C(C1)C1C=CC2C1	386	2	2	1	2	2	1	50	3	110	3	3.00	0
c1ccc(cc1)CCc1ccccc1	387	128	125	33	130	125	33	216	38	8563	50	15.00	1
C1CCNCN1	388	40	40	21	47	43	21	186	25	5830	45	26.00	1
O=C1NC(=O)C(C(=O)N1)C1=CCCCC1	389	2	2	2	2	2	2	78	2	108	2	3.00	1
O=C1CC(=O)NC(=O)N1	390	150	148	51	166	152	51	230	52	19444	109	25.00	1
C1CCC=CC1	391	1512	1426	536	1672	1470	544	345	213	173463	1240	116.00	1
O=c1cccccc1	392	55	49	44	57	50	44	239	96	6273	387	1286.00	0
O=c1c2ccccc2sc2c1cccc2	393	49	49	42	50	50	43	205	65	3879	159	610.00	1
C1CCc2c(C1)nc1c(c2)cccc1	394	129	126	71	154	128	71	242	72	17546	188	109.00	1
N1CCN(CC1)C(c1ccccc1)c1ccccc1	395	208	195	115	275	211	115	295	112	28960	384	183.00	1
N1CCN(CC1)Cc1ccccc1	396	2817	2745	1034	3319	2906	1051	354	241	351623	2525	126.00	1
c1ccc2n(c1)ncc2	397	49	40	24	50	40	24	207	38	6900	76	67.00	1
O=P1NCCCO1	398	7	7	1	7	7	1	59	1	169	1	0.00	1
O=c1ccc(c[nH]1)c1ccncc1	399	2	2	2	4	4	3	151	6	331	6	11.00	1
O=c1cccc[nH]1	400	1237	1226	391	1312	1242	394	344	196	164481	826	64.00	1
O=C(c1ccccc1)NN1CCc2c1cccc2	401	1	1	1	3	2	1	164	1	187	1	0.00	1
c1ccc2c(c1)NCC2	402	2526	2420	950	3068	2573	965	350	250	325064	2226	131.00	1
O=C1N(Cc2c1cccc2)c1ccccc1	403	46	46	26	54	50	28	222	49	6492	84	91.00	1
O=C(Nc1ccccc1)CCCCC(=O)Nc1ccccc1	404	13	13	3	13	13	3	114	4	1221	4	0.00	1
O=C(Nc1ccccc1)CNC(=O)c1ccccc1	405	682	673	96	713	679	96	262	73	58741	133	5.00	1
O=c1c(coc2c1cccc2)c1ccccc1	406	164	164	78	203	180	81	238	68	22622	188	66.00	1
O=C1N(C=NC21CCCC2)Cc1ccc(cc1)c1ccccc1c1n[nH]nn1	407	1	1	0	2	2	0	100	0	119	0	0.00	0
O=C1NC=NC21CCCC2	408	1	1	0	2	2	0	100	0	119	0	0.00	1
O=C1N(C=NC21CCCC2)Cc1ccccc1	409	1	1	0	2	2	0	100	0	119	0	0.00	1
O=C1N(C=NC21CCCC2)Cc1ccc(cc1)c1ccccc1	410	1	1	0	2	2	0	100	0	119	0	0.00	1
c1ccc(cc1)c1ncncn1	411	52	52	21	58	57	22	218	43	7341	69	41.00	1
O=C(c1nocc1)NNCc1ccccc1	412	1	1	0	2	1	0	57	0	66	0	0.00	1
c1ccc(cc1)COC(c1ccccc1)Cn1ccnc1	413	2	2	1	2	2	1	60	2	112	2	1.00	1
c1ccc(cc1)CCn1cncc1	414	15	14	4	16	14	4	177	5	1783	8	1.00	1
c1ccc(cc1)COCCn1cncc1	415	2	2	1	2	2	1	60	2	112	2	1.00	1
O(Cc1ccccc1)Cc1ccccc1	416	7	7	4	7	7	4	150	5	625	5	4.00	1
C1=CC(C=CN1)c1cccc2c1non2	417	1	1	0	4	3	0	126	0	148	0	0.00	1
c1ccc2c(c1)non2	418	411	405	166	492	446	171	321	170	58577	761	182.00	1
O=C1CNC(=O)CCC=CCCCOC(=O)CC(NC(=O)C(N1)Cc1c[nH]c2c1cccc2)c1ccccc1	419	1	1	1	1	1	1	22	2	25	2	3.00	0
O=C1CNC(=O)CCC=CCCCOC(=O)CCNC(=O)C(N1)Cc1c[nH]c2c1cccc2	420	1	1	1	1	1	1	22	2	25	2	3.00	0
O=C1NCCC(=O)OCCCC=CCCC(=O)NCC(=O)NC1	421	1	1	1	1	1	1	22	2	25	2	3.00	0
O=C1NCC(=O)NC(CC(=O)OCCCC=CCCC(=O)NC1)c1ccccc1	422	1	1	1	1	1	1	22	2	25	2	3.00	0
O=C1Nc2ccccc2c2c(C1)c1ccccc1[nH]2	423	2	2	1	2	2	1	22	2	46	2	2.00	0
O=C1CCCCC1c1ccccc1	424	12	12	3	13	12	3	182	3	1674	4	0.00	1
O=C1CCCCC1	425	171	169	44	187	177	44	224	54	21224	98	16.00	1
O=C(c1ccc2n1CCC2)c1ccccc1	426	4	4	1	6	6	1	173	2	712	2	0.00	1
C1Cn2c(C1)ccc2	427	12	12	4	14	14	4	181	10	1878	10	3.00	1
O=C1Cc2ccccc2C(=C2CCNCC2)c2c1scc2	428	1	1	0	5	5	0	162	0	340	0	0.00	1
O=c1ccoc2c1cc1ccoc1c2	429	6	6	2	8	7	2	188	4	868	4	1.00	1
c1coc(c1)CNc1ncnc2c1[nH]cn2	430	1	1	1	1	1	1	165	1	187	1	0.00	0
C1COC(C1)n1cnc2c1ncnc2NCc1ccco1	431	2	2	2	2	2	2	32	4	57	4	18.00	0
c1coc(c1)CNc1ncnc2c1nc[nH]2	432	20	20	4	20	20	4	151	6	611	6	2.00	0
C1SCOC1n1cccnc1=O	433	4	3	2	5	4	2	130	3	181	3	3.00	1
C1OCCS1	434	5	4	2	7	5	2	150	3	341	3	1.00	1
c1ccc(cc1)c1cncnn1	435	98	92	45	113	95	45	240	68	13227	137	84.00	1
n1ccnnc1	436	256	250	135	278	257	136	293	141	36589	497	231.00	1
O=S(c1nc2c([nH]1)cccc2)Cc1ccccn1	437	4	4	3	11	9	6	178	8	664	14	22.00	1
O=C(c1conc1)Nc1ccccc1	438	177	176	46	208	184	47	248	48	22385	79	10.00	1
c1ccc(cc1)C(n1cncn1)c1ccccc1	439	1	1	0	3	3	0	95	0	108	0	0.00	1
O=C(Nc1ccccc1)CN1CCN(CC1)CCCC(c1ccccc1)c1ccccc1	440	1	1	0	1	1	0	53	0	62	0	0.00	1
N1CCN(CC1)CCCC(c1ccccc1)c1ccccc1	441	1	1	0	1	1	0	53	0	62	0	0.00	1
N1CCN(CC1)CCCCc1ccccc1	442	1	1	0	1	1	0	53	0	62	0	0.00	1
O=C(Nc1ccccc1)CN1CCNCC1	443	776	760	215	955	798	218	309	101	83112	359	26.00	1
O=C(Nc1ccccc1)CN1CCN(CC1)CCCCc1ccccc1	444	1	1	0	1	1	0	53	0	62	0	0.00	1
O=C1N(c2ccccc2)c2c(C1(Cc1ccncc1)Cc1ccncc1)cccc2	445	1	1	1	1	1	1	79	1	89	1	0.00	1
O=C1Nc2c(C1(Cc1ccncc1)Cc1ccncc1)cccc2	446	1	1	1	1	1	1	79	1	89	1	0.00	1
O=C1Nc2c(C1Cc1ccncc1)cccc2	447	3	3	2	4	3	2	169	2	454	2	0.00	1
O=C1Cc2c(N1)cccc2	448	576	567	199	667	582	199	275	110	63983	337	47.00	1
O=C1C(Cc2ccncc2)c2c(N1c1ccccc1)cccc2	449	1	1	1	1	1	1	79	1	89	1	0.00	1
O=C1Cc2c(N1c1ccccc1)cccc2	450	8	7	3	8	7	3	172	6	853	6	3.00	1
O=C(c1ccccc1)CC1CCCC(N1)CCc1ccccc1	451	1	1	1	1	1	1	143	1	164	1	0.00	1
O=C(c1ccccc1)CC1CCCCN1	452	1	1	1	1	1	1	143	1	164	1	0.00	1
C1CCC(NC1)CCc1ccccc1	453	8	6	2	8	6	2	148	2	785	2	0.00	1
N1CCC(=C2c3ccccc3CCc3c2nccc3)CC1	454	2	2	2	8	6	2	172	4	451	4	2.00	1
c1ccc(c(c1)c1ccc(cc1)Cn1cncc1)c1n[nH]nn1	455	2	2	1	4	3	1	126	1	208	1	0.00	0
O=C1CCCC1Cc1ccccc1	456	1	1	0	1	1	0	80	0	90	0	0.00	1
O=C1CCCC1	457	18	17	9	20	17	9	196	17	1552	19	26.00	1
C(CCc1n[nH]nn1)COc1ccccc1	458	1	1	1	3	2	1	172	1	253	1	0.00	0
C1CC2c3c(C1c1c2cccc1)cccc3	459	15	15	3	16	15	3	150	5	1967	5	0.00	1
c1ccc(cc1)C1c2ccccc2C2=NCCN12	460	1	0	0	1	0	0	0	0	0	0		1
C1CN2C(=N1)c1c(C2)cccc1	461	1	0	0	1	0	0	0	0	0	0		1
O=C1CC=NN1c1ccccc1	462	78	76	47	81	78	47	215	53	9612	119	106.00	1
C1C=NNC1=O	463	213	208	122	216	210	122	274	104	26967	392	209.00	1
O=C(c1ccc2c(c1)[nH]cn2)c1ccccc1	464	12	12	7	14	14	7	207	26	1590	30	55.00	1
O=C(C1=Cc2ccccc2S(=O)(=O)N1)Nc1nccs1	465	2	2	0	4	3	0	169	0	361	0	0.00	1
c1ccc2c(c1)N(CC1CN3CCC1CC3)c1c(S2)cccc1	466	1	1	1	2	2	2	127	3	145	3	5.00	1
C1CCC(NC1)CCN1c2ccccc2Sc2c1cccc2	467	1	1	1	3	3	1	127	2	158	2	0.00	1
N=c1scn[nH]1	468	2	2	2	3	3	2	180	5	359	5	5.00	1
C1N2CN3CN1CN(C2)C3	469	1	1	0	3	1	0	49	0	58	0	0.00	1
O=C(c1ccc2c(c1)[nH]cn2)c1cccs1	470	1	1	1	1	1	1	57	2	64	2	2.00	0
C1CC=C2C(N1)Cc1c3c2cccc3[nH]c1	471	9	9	9	14	13	13	190	27	1220	63	317.00	1
O=S1(=O)CCCc2c1cccc2	472	2	2	0	2	2	0	57	0	79	0	0.00	1
O=C1N(CNc2c1cccc2)c1ccccc1	473	54	54	35	68	58	35	220	36	8112	100	70.00	1
O=C1NCNc2c1cccc2	474	304	294	152	338	302	154	304	136	41542	454	169.00	1
O=C(c1cccnc1)Cc1cccnc1	475	1	1	0	3	2	0	79	0	89	0	0.00	1
N=c1[nH]ccc(n1)N1CCCCC1	476	1	1	1	3	3	1	163	1	275	1	0.00	0
N=c1nccc[nH]1	477	3	2	2	5	4	2	188	2	470	2	0.00	0
c1ccc2c(n1)N1CCNCC1c1c(C2)cccc1	478	1	1	0	3	1	0	80	0	90	0	0.00	1
O=C(c1ccccc1)NCCN1CCOCC1	479	268	257	57	296	263	57	249	50	26942	80	8.00	1
C1CNCCO1	480	20489	19996	6372	24169	20974	6448	354	314	2459235	14725	117.00	1
O1CCN(CC1)[n+]1ccon1	481	1	1	0	3	3	0	176	0	265	0	0.00	1
n1occ[nH+]1	482	8	8	2	10	10	2	199	2	1478	2	0.00	1
O=C1CCCC(=O)OCC2=CCN3C2C(O1)CC3	483	2	2	0	2	2	0	57	0	95	0	0.00	0
c1ccc(cc1)CNn1nnc2c1cccc2	484	1	1	0	1	1	0	5	0	6	0	0.00	0
c1ccc2c(c1)[nH]c1c2ccnc1	485	49	49	36	60	53	37	261	69	5846	147	282.00	1
C1COC(C1)n1cnc2c1ncnc2NCCc1ccccc1	486	4	4	3	6	6	3	105	12	360	16	53.00	0
c1ccc(cc1)CCNc1ncnc2c1nc[nH]2	487	4	4	3	6	6	3	105	12	360	16	53.00	0
C1CCC(C1)Nc1ncnc2c1ncn2C1CCCO1	488	2	2	2	4	3	2	168	6	281	7	11.00	0
C1CCC(C1)Nc1ncnc2c1nc[nH]2	489	15	15	2	17	16	2	168	6	464	7	2.00	0
O=c1ccn2c3c1ccc(c3CCC2)N1CCCCC1	490	1	1	1	1	1	1	58	1	67	1	0.00	1
C1CCc2c(C1)cccc2	491	669	657	249	780	695	249	321	158	85839	609	86.00	1
c1ccc(cc1)N1CCN(CC1)CCCOc1cccc2c1cccc2	492	6	6	4	8	8	4	139	12	804	17	29.00	1
N1CCN(CC1)CCCOc1cccc2c1cccc2	493	7	7	5	9	9	5	181	16	997	21	40.00	1
O=C(OCc1ccccc1)NCCCCNS(=O)(=O)c1ccccc1	494	1	1	0	1	1	0	5	0	5	0	0.00	0
O=c1[nH]c2cccnc2n(c2c1cccn2)C1CC1	495	1	1	0	5	3	0	173	0	264	0	0.00	1
O=c1[nH]c2cccnc2[nH]c2c1cccn2	496	1	1	0	5	3	0	173	0	264	0	0.00	1
O=C(NCc1ccccc1)CCNNC(=O)c1ccncc1	497	1	1	1	3	2	1	175	2	198	2	0.00	1
O=C(c1ccccc1)Nc1ccccc1	498	6160	6057	2562	6982	6260	2577	348	264	788108	6124	173.00	1
O=C(c1cccnc1)Nc1c[nH]n(c1=O)c1ccccc1	499	3	3	0	3	3	0	121	0	359	0	0.00	1
O=C(c1cccnc1)Nc1c[nH][nH]c1=O	500	4	4	0	4	4	0	121	0	364	0	0.00	1
c1ccc(cc1)Nc1ccccn1	501	185	185	77	195	189	77	273	91	27651	174	55.00	1
O=C1NCC(=O)N1c1ccccc1	502	126	126	21	158	130	21	215	21	18679	28	1.00	1
c1ccc(cc1)C1CNCc2c1cccc2	503	1	1	1	3	2	1	158	2	206	2	0.00	1
N1CCc2c(C1)cccc2	504	2094	2061	912	2460	2186	923	347	247	282583	2284	173.00	1
C(Cc1ccccc1)CCc1ccccc1	505	10	9	2	11	9	2	117	16	384	17	33.00	1
O=C1CCC2=C(C1)CCC1C2CCC2C1CCC2	506	4	4	2	4	4	2	146	3	281	3	2.00	1
c1ccc(cc1)CCCNc1ccccc1	507	10	10	7	10	10	7	156	10	1142	12	17.00	1
O=c1[nH]c2c(n1c1ccccc1)cccc2	508	2	2	2	2	2	2	170	3	252	3	3.00	0
c1ccc(cc1)COc1ncnc2c1[nH]cn2	509	2	2	0	2	2	0	137	0	218	0	0.00	0
O=c1ccn2c3c1ccc(c3OCC2)N1CCNCC1	510	4	4	3	7	6	4	156	9	508	11	24.00	1
O=c1ccn2c3c1cccc3OCC2	511	8	7	4	12	10	5	156	9	767	15	19.00	1
N1CCN(CC1)C1=c2ccsc2=Nc2c(N1)cccc2	512	1	1	1	2	2	1	50	1	61	1	0.00	0
c1ccc2c(c1)N=c1sccc1=CN2	513	1	1	1	2	2	1	50	1	61	1	0.00	0
O=C1OCC(=C1)C1CCC2C1CCC1C2CCC2C1CCC(C2)OC1CCCCO1	514	8	8	8	10	10	10	151	17	670	53	301.00	1
O=C1OCC(=C1)C1CCC2C1CCC1C2CCC2C1CCCC2	515	27	27	24	37	30	26	161	28	2493	152	429.00	1
C1OC(=O)C=C1	516	131	129	64	143	132	66	244	84	13854	290	223.00	1
C1CCC(OC1)OC1CCC2C(C1)CCC1C2CCC2C1CCC2	517	13	13	10	16	16	13	159	24	1049	77	361.00	1
C1CCc2c(N1)cccc2	518	1135	1108	521	1378	1163	524	341	221	161282	1369	175.00	1
c1ccc(cc1)c1ocnc1c1ccccc1	519	40	40	21	47	43	21	201	33	5873	79	59.00	1
c1ccc(cc1)c1cnco1	520	205	204	89	225	208	89	251	91	22124	321	142.00	1
c1ncco1	521	1874	1861	1088	2358	2052	1111	341	228	271122	2627	248.00	1
c1ccc(cc1)c1cocn1	522	66	66	30	73	69	30	211	43	8746	98	56.00	1
O=c1[nH]c2c(n1CCCN1CCN(CC1)C(c1ccccc1)c1ccccc1)cccc2	523	1	1	1	1	1	1	111	1	124	1	0.00	1
O=c1[nH]c2c(n1CCCN1CCNCC1)cccc2	524	1	1	1	1	1	1	111	1	124	1	0.00	1
O=c1[nH]c2c(n1CCCN1CCN(CC1)Cc1ccccc1)cccc2	525	1	1	1	1	1	1	111	1	124	1	0.00	1
O=C(CNCC(=O)NCCc1ccccc1)NCCc1ccccc1	526	1	1	1	1	1	1	55	1	64	1	0.00	1
O=c1cc[nH]c2c1cc1OCOc1c2	527	27	27	6	29	27	6	182	9	3127	11	1.00	1
O=C1CCCN1CC#CCN1CCCC1	528	1	1	1	1	1	1	126	4	144	4	6.00	0
O=C1CC(=O)N(N1c1ccccc1)c1ccccc1	529	14	14	10	22	20	11	189	25	1978	33	58.00	1
O=C1CC(=O)NN1c1ccccc1	530	17	17	10	25	23	11	189	25	2313	33	44.00	1
O=C1NNC(=O)C1	531	18	18	10	26	24	11	189	25	2429	33	40.00	1
O=c1[nH]c(=O)c2c(n1)[nH][nH]c2	532	6	6	1	7	6	1	123	1	302	1	0.00	0
O=C1OC2C(C1=C)CCC=CCCC1C2O1	533	2	2	0	2	2	0	49	0	63	0	0.00	0
O=C1N=COC1c1ccccc1	534	1	1	1	2	1	1	48	1	59	1	0.00	1
C1OC=NC1=O	535	3	3	2	4	3	2	168	5	432	5	5.00	1
O=C(NC1C(=O)N2C1SCC2)COc1ccccc1	536	10	9	8	12	10	8	143	8	1089	27	39.00	1
C(CCOc1ccccc1)CCOc1ccccc1	537	5	5	3	9	7	4	193	17	713	17	42.00	1
C1CCC(NC1)CC(C1CCCCC1)C1CCCCC1	538	1	1	1	2	2	2	181	19	261	20	131.00	1
C1CCC(CC1)CCC1CCCCN1	539	1	1	1	2	2	2	181	19	261	20	131.00	1
C1CCC(CC1)CC1CCCCC1	540	8	8	2	10	9	3	191	23	993	24	38.00	1
N1CCN(CC1)CCCN1c2ccccc2Sc2c1cccc2	541	5	5	3	10	9	5	187	16	557	24	71.00	1
O=C(c1cnccn1)N=CNc1ccccc1	542	1	1	1	2	2	1	80	1	90	1	0.00	0
c1ccc2c(c1)nc1c(n2)cccc1	543	28	25	20	30	27	21	200	64	3712	108	378.00	0
O=C1NC(=O)NC(=O)C1c1ccccc1	544	9	9	1	10	10	1	176	1	907	1	0.00	1
O=C1OC(c2c1cccc2)(c1ccccc1)c1ccccc1	545	13	13	8	14	14	8	207	24	1336	32	72.00	1
O=C1OC(c2c1cccc2)c1ccccc1	546	35	35	22	36	36	22	216	38	4050	85	124.00	1
O=C(c1ccccc1)CCc1ccccc1	547	95	95	41	96	96	42	229	74	10197	131	108.00	1
O=C(c1ccccc1)Nc1ccc(cc1)S(=O)(=O)Nc1nccs1	548	19	19	5	26	21	5	150	7	2095	8	1.00	1
O=S(=O)(c1ccccc1)Nc1nccs1	549	259	236	88	305	245	89	264	83	30188	182	44.00	1
c1ncc(cn1)NC1=NCCN1	550	1	1	0	1	1	0	35	0	41	0	0.00	1
c1ccc(cc1)C=Cc1ccccc1	551	150	147	71	169	157	75	255	90	14117	223	167.00	1
O=C1OC2CC1C1CC3C4(C1C2OC4=O)O3	552	4	4	1	5	4	1	87	1	185	1	0.00	1
N1CCC(=C2c3ccccc3Sc3c2cccc3)CC1	553	1	1	0	1	1	0	27	0	30	0	0.00	1
O=c1cc[nH]c2c1cnc(n2)N1CCNCC1	554	22	18	13	25	18	13	196	9	2081	19	14.00	1
O=c1cc[nH]c2c1cncn2	555	30	26	18	33	26	18	198	15	3224	28	23.00	1
O=C(c1ccccc1)C1CCN(CC1)CCc1cnc2n(c1=O)cccc2	556	1	1	1	3	2	1	179	2	202	2	0.00	0
O=c1ccnc2n1cccc2	557	460	431	236	557	464	236	313	149	57265	558	162.00	1
O=C(c1ccccc1)C1CCNCC1	558	191	179	39	197	181	40	232	31	21966	60	4.00	1
O=c1c(CCN2CCCCC2)cnc2n1cccc2	559	1	1	1	3	2	1	179	2	202	2	0.00	0
c1ccc(cc1)Oc1ccccc1N1CCCC1	560	1	1	0	1	1	0	57	0	66	0	0.00	1
C1CCN(C1)c1ccccc1	561	832	821	403	918	834	406	343	210	96243	1347	295.00	1
c1cnc(nc1)N1CCN(CC1)Cc1ccc2c(c1)OCO2	562	2	2	1	2	2	1	144	1	276	1	0.00	1
N1CCN(CC1)c1ncccn1	563	525	510	167	596	534	170	318	128	64080	344	47.00	1
O=c1c(coc2c1ccc1c2C=CCO1)c1ccccc1	564	2	2	2	2	2	2	141	8	187	8	30.00	0
O=c1ccoc2c1ccc1c2C=CCO1	565	7	7	5	7	7	5	153	20	611	25	118.00	0
c1ccc(cc1)n1ncc2c1ncnc2	566	310	309	224	404	367	245	292	135	48572	655	279.00	0
O=C(c1ccccc1)NC1=CC(=O)c2c(C1=O)cccc2	567	8	8	8	9	9	9	173	44	1153	93	799.00	0
O=C1CN=C(c2c(N1CC1CC1)cccc2)c1ccccc1	568	1	0	0	1	0	0	0	0	0	0		1
O=C1CN=Cc2c(N1CC1CC1)cccc2	569	1	0	0	1	0	0	0	0	0	0		1
O=C(N1CC(=O)N2C(C1)c1ccccc1CC2)C1CCCCC1	570	1	1	1	5	2	1	157	1	188	1	0.00	1
O=C1CNCC2N1CCc1c2cccc1	571	1	1	1	5	2	1	157	1	188	1	0.00	1
O=C1C=CC2C(=C1)CCC1C2C(=O)CC2C1CCC2	572	8	8	2	15	11	2	166	2	755	2	0.00	1
C1CCN(CC1)CCC(c1ccccc1)c1ccccc1	573	7	7	3	9	8	4	177	8	826	10	9.00	1
C1CCN(CC1)CCCc1ccccc1	574	81	81	38	83	82	39	246	59	7631	144	131.00	1
O=C1NCNC(=O)C1c1ccccc1	575	1	1	1	3	2	1	163	2	187	2	0.00	1
O=C1NCNC(=O)C1	576	1	1	1	3	2	1	163	2	187	2	0.00	1
C(Sc1ccccc1)Sc1ccccc1	577	2	2	1	2	2	1	144	2	192	2	0.00	1
c1ccc(cc1)c1[nH+]c2ccccc2c2c1cccc2	578	1	1	1	1	1	1	31	6	37	6	31.00	0
c1ccc2c(c1)c[nH+]c1c2cccc1	579	1	1	1	1	1	1	31	6	37	6	31.00	0
c1cc2[nH]c1C=c1ccc(=Cc3ccc(C=c4[nH]c(=C2)cc4)[nH]3)[nH]1	580	1	1	1	2	2	2	92	9	157	12	67.00	0
c1ccc(cc1)CNc1ccccn1	581	182	178	79	197	184	79	266	86	24730	181	65.00	1
c1ccc(cc1)c1cncnc1	582	65	65	18	68	66	19	212	41	6062	61	31.00	1
O=C1NC=CC(=O)C1	583	2	2	1	3	2	1	57	1	77	1	0.00	1
O=C1OC2CC3CC=CC(=O)C3C3C2C(C1)C=CC3=O	584	1	1	0	1	1	0	14	0	15	0	0.00	0
N1CCN(CC1)C1=Nc2ccccc2Sc2c1cccc2	585	9	1	1	10	2	1	126	1	148	1	0.00	1
c1ccc2c(c1)Sc1ccccc1C=N2	586	66	57	28	72	58	28	206	48	7446	121	102.00	1
N1CCN(CC1)c1ccc2c(n1)cccc2	587	144	138	95	173	145	97	248	93	20113	313	244.00	0
O=c1[nH]c(=O)c2c1c1c3ccccc3[nH]c1c1c2c2ccccc2n1C1CCCCO1	588	1	1	1	1	1	1	22	1	25	1	0.00	0
O=c1[nH]c(=O)c2c1c1c3ccccc3[nH]c1c1c2c2ccccc2[nH]1	589	1	1	1	1	1	1	22	1	25	1	0.00	0
c1ccc(cc1)OCc1ccc2c(n1)cccc2	590	2	2	2	3	3	3	150	6	244	6	17.00	0
O=c1c(CCN2CCC(CC2)c2noc3c2cccc3)cnc2n1CCCC2	591	1	1	0	2	2	0	49	0	60	0	0.00	1
O=c1ccnc2n1CCCC2	592	1	1	0	2	2	0	49	0	60	0	0.00	1
N1CCC(CC1)c1noc2c1cccc2	593	6	6	3	8	8	3	177	5	944	5	2.00	1
c1ccc2c(c1)onc2	594	38	38	19	42	41	19	204	26	5603	35	20.00	1
O=c1c(CCN2CCCCC2)cnc2n1CCCC2	595	1	1	0	2	2	0	49	0	60	0	0.00	1
O=C1NCC(N1)Cc1ccccc1	596	1	1	1	1	1	1	81	1	91	1	0.00	0
O=C1NCCN1	597	257	255	67	293	266	68	257	72	33870	116	15.00	1
O=C1OCC(=C1c1ccccc1)c1ccccc1	598	5	5	0	6	5	0	141	0	575	0	0.00	1
O=C1OCC=C1c1ccccc1	599	6	6	0	7	6	0	141	0	605	0	0.00	1
O=C1OCC(=C1)c1ccccc1	600	13	13	4	15	13	4	174	8	1561	9	3.00	1
O=C1NCC(C1)c1cccc(c1)OC1CCCC1	601	1	1	0	5	4	0	175	0	312	0	0.00	0
O=C1NCC(C1)c1ccccc1	602	103	103	32	122	111	32	220	31	14544	51	8.00	0
C1CCC(C1)Oc1ccccc1	603	38	36	17	42	39	17	201	22	4483	29	16.00	1
C(COCCCCc1ccccc1)CCCCNCCc1ccccc1	604	1	1	1	4	4	3	131	4	217	5	9.00	1
C1COC(C1)n1ccc2c1ncnc2	605	11	11	11	11	11	11	142	29	470	43	568.00	0
c1ncc2c(n1)[nH]cc2	606	79	79	53	83	83	54	244	77	8911	175	245.00	1
C1Oc2c(O1)cc1c(c2)ccc2c1[nH+]cc1c2ccc2c1OCO2	607	1	1	1	1	1	1	5	1	5	1	1.00	0
C1OC(C=C1)n1ccc(=O)[nH]c1=O	608	2	2	2	7	6	3	181	3	479	3	1.00	1
O1CC=CC1	609	5	5	3	10	9	4	182	4	640	4	2.00	1
C1Oc2c(O1)cc(cc2)C1OCC2C1COC2c1ccc2c(c1)OCO2	610	5	5	2	6	5	2	115	2	369	2	0.00	0
O1CC2C(C1)C(OC2)c1ccc2c(c1)OCO2	611	6	6	2	7	6	2	115	2	418	2	0.00	0
O1CC2C(C1)COC2	612	12	12	4	13	12	4	138	5	957	6	2.00	0
C1CC(C1)c1ccccc1	613	69	68	20	77	68	20	209	33	6680	44	17.00	1
O=c1nc([nH]c2c1[nH]nc2)c1cccc(c1)S(=O)(=O)N1CCNCC1	614	1	1	1	2	2	1	101	2	116	2	1.00	0
O=c1nc[nH]c2c1[nH]nc2	615	16	16	4	22	19	4	178	14	2300	14	4.00	1
O=S(=O)(c1ccccc1)N1CCNCC1	616	3378	3304	773	4035	3522	788	345	204	358193	1519	39.00	1
O=c1nc([nH]c2c1[nH]nc2)c1ccccc1	617	15	15	4	21	18	4	178	14	2134	14	5.00	1
O=C1CC(Oc2c1cccc2)c1ccc2c(c1)OC(CO2)c1ccccc1	618	3	3	3	4	4	3	167	5	358	9	13.00	0
O=C1CC(Oc2c1cccc2)c1ccc2c(c1)OCCO2	619	7	7	7	8	8	7	171	10	820	17	38.00	0
c1ccc(cc1)C1COc2c(O1)cccc2	620	4	4	3	5	5	3	182	5	543	9	8.00	0
O=S(=O)(c1ccccc1)Nc1ncccn1	621	453	453	114	543	475	115	299	95	61283	200	17.00	1
O=C1CN(CCN2CC(=O)NC(=O)C2)CC(=O)N1	622	4	4	0	4	4	0	57	0	119	0	0.00	1
O=C1CNCC(=O)N1	623	36	36	12	48	42	12	192	7	5081	12	1.00	1
O=C1NC(=O)C2(N1)CCOc1c2cccc1	624	44	44	2	49	47	2	186	2	3697	2	0.00	1
O=C(c1ccccc1)CCCN1CCC2(CC1)C(=O)NCN2c1ccccc1	625	1	1	1	2	2	2	193	18	218	18	119.00	1
O=C1NCNC21CCN(CC2)CCCC(=O)c1ccccc1	626	1	1	1	2	2	2	193	18	218	18	119.00	1
O=C1CCC2C(=C1)CCC1C2CCC2C1CCC12CCC(=O)O1	627	3	3	0	9	4	0	140	0	362	0	0.00	1
O=C(c1ccc(cc1)CN1CCNCC1)Nc1cccc(c1)Nc1nccc(n1)c1cccnc1	628	1	1	1	1	1	1	81	1	91	1	0.00	1
O=C(c1ccc(cc1)CN1CCNCC1)Nc1ccccc1	629	8	8	7	9	9	7	187	9	1155	11	14.00	1
n1ccc(nc1)c1cccnc1	630	6	5	5	7	5	5	136	13	502	14	68.00	1
c1ccc(cc1)Nc1nccc(n1)c1cccnc1	631	2	1	1	2	1	1	81	1	91	1	0.00	1
c1ccc(cc1)Nc1ncccn1	632	131	130	70	133	130	70	227	77	16898	200	130.00	1
O=C(c1ccccc1)Nc1cccc(c1)Nc1nccc(n1)c1cccnc1	633	1	1	1	1	1	1	81	1	91	1	0.00	1
O=C(c1ccccc1)Nc1cccc(c1)Nc1ncccn1	634	1	1	1	1	1	1	81	1	91	1	0.00	1
O=C(c1ccc(cc1)CN1CCNCC1)Nc1cccc(c1)Nc1ncccn1	635	1	1	1	1	1	1	81	1	91	1	0.00	1
O=C(c1ccccc1)NS(=O)(=O)c1ccccc1	636	27	27	4	30	28	5	198	11	3719	12	1.00	1
O=S(=O)(c1ccccc1)Nc1ccncn1	637	195	167	54	247	181	54	239	45	21862	99	15.00	1
O=S(=O)(c1ccccc1)Nc1nncs1	638	135	135	58	147	136	58	248	53	18519	117	36.00	1
O=S(=O)(c1ccccc1)Nc1nocc1	639	135	135	37	174	144	37	230	57	18766	93	19.00	1
O=S(=O)(c1ccccc1)Nc1cccnn1	640	19	19	9	22	20	9	190	10	2897	11	4.00	1
c1ccnnc1	641	807	798	416	844	802	417	327	166	107810	1083	185.00	1
O=S(=O)(c1ccccc1)Nc1ccnn1c1ccccc1	642	4	4	1	6	5	1	182	1	659	1	0.00	1
O=S(=O)(c1ccccc1)Nc1ccn[nH]1	643	16	16	5	18	17	5	192	6	2152	6	1.00	1
O=S(=O)(c1ccccc1)Nc1ccccn1	644	169	169	38	182	171	38	225	26	23739	50	3.00	1
O=S(=O)(c1ccccc1)Nc1cnc2c(n1)cccc2	645	153	152	76	199	164	79	274	103	20358	258	149.00	0
O=C1N(c2ccccc2)N(C(=O)C1CCS(=O)c1ccccc1)c1ccccc1	646	1	1	1	2	2	1	162	7	185	7	10.00	1
O=C1NN(C(=O)C1CCS(=O)c1ccccc1)c1ccccc1	647	1	1	1	2	2	1	162	7	185	7	10.00	1
O=C1NNC(=O)C1CCS(=O)c1ccccc1	648	1	1	1	2	2	1	162	7	185	7	10.00	1
O=S(=O)(c1ccccc1)Nc1ccno1	649	142	141	56	206	162	59	225	55	18789	122	34.00	1
c1ccc(cc1)c1nc2c([nH]1)cccn2	650	7	6	4	7	6	4	173	23	934	44	144.00	0
c1cnc2c(c1)[nH]cn2	651	132	129	50	134	129	50	243	58	17843	124	39.00	0
O=C(c1cccs1)c1ccccc1	652	65	65	37	69	66	38	233	55	9718	109	90.00	1
c1ccc(cc1)C=C(c1ccccc1)c1ccccc1	653	8	8	4	11	10	6	158	16	748	22	63.00	1
c1ccc(nc1)C#Cc1ccc2c(c1)CCCS2	654	1	0	0	1	0	0	0	0	0	0		1
C1CCc2c(S1)cccc2	655	53	52	9	53	52	9	132	31	5439	35	11.00	1
c1ccc(nc1)Oc1ccc(cc1)Oc1ccccn1	656	3	3	1	3	3	1	150	2	463	2	0.00	0
c1ccc(cc1)Oc1ccccn1	657	362	361	116	380	365	116	287	101	46275	263	42.00	0
O=C(n1c2ccccc2[nH]c(=O)c2c1csc2)CN1CCNCC1	658	1	1	1	1	1	1	146	4	167	4	5.00	0
O=c1[nH]c2ccccc2[nH]c2c1csc2	659	2	2	1	2	2	1	146	4	254	4	3.00	0
O=c1[nH]nnc2n1cnc2	660	2	2	0	4	4	0	82	0	106	0	0.00	1
O=C1OCC2C1C(c1ccccc1)c1c(C2OC2CCC3C(O2)COC(O3)c2cccs2)cc2c(c1)OCO2	661	1	1	1	1	1	1	127	12	145	12	53.00	1
O=C1OCC2C1Cc1cc3OCOc3cc1C2OC1CCC2C(O1)COC(O2)c1cccs1	662	1	1	1	1	1	1	127	12	145	12	53.00	1
C1COC2C(C1)OC(OC2)c1cccs1	663	1	1	1	1	1	1	127	12	145	12	53.00	1
C1COC2C(C1)OCOC2	664	23	23	3	28	24	3	161	14	2353	14	2.00	1
O=C1OCC2C1Cc1cc3OCOc3cc1C2OC1CCC2C(O1)COCO2	665	2	2	1	7	3	1	129	12	235	12	25.00	1
O=C1OCC2C1C(c1ccccc1)c1c(C2OC2CCC3C(O2)COCO3)cc2c(c1)OCO2	666	2	2	1	7	3	1	129	12	235	12	25.00	1
O=C(N1CCN(CC1)c1ncc2c(n1)cccc2)C1CCCO1	667	1	1	1	2	2	1	162	3	187	3	1.00	1
O=C(N1CCNCC1)C1CCCO1	668	166	159	27	176	161	27	218	24	16248	32	2.00	1
N1CCN(CC1)c1ccc(cc1)OCC1COC(O1)(Cn1cncn1)c1ccccc1	669	2	2	1	2	2	1	60	2	94	2	1.00	1
c1ccc(cc1)OCC1COC(O1)(Cn1ncnc1)c1ccccc1	670	2	2	1	2	2	1	60	2	94	2	1.00	1
c1ccc(cc1)C1(OCCO1)Cn1cncn1	671	4	4	2	4	4	2	172	4	443	4	2.00	1
C1COC(O1)c1ccccc1	672	17	17	4	22	19	4	192	8	1926	8	1.00	1
C1OCCO1	673	175	157	32	187	160	32	219	37	14202	52	7.00	1
C1COC(O1)Cn1ncnc1	674	4	4	2	4	4	2	172	4	443	4	2.00	1
c1ccc(cc1)OCC1COC(O1)c1ccccc1	675	3	3	2	8	5	2	145	4	319	4	3.00	1
O1COC(C1)COc1ccccc1	676	3	3	2	8	5	2	145	4	319	4	3.00	1
c1ccc(cc1)OCC1COC(O1)Cn1cncn1	677	2	2	1	2	2	1	60	2	94	2	1.00	1
N1CCN(CC1)c1ccc(cc1)OCC1COC(O1)c1ccccc1	678	3	3	2	8	5	2	145	4	319	4	3.00	1
N1CCN(CC1)c1ccc(cc1)OCC1COCO1	679	3	3	2	8	5	2	145	4	319	4	3.00	1
N1CCN(CC1)c1ccc(cc1)OCC1COC(O1)Cn1ncnc1	680	2	2	1	2	2	1	60	2	94	2	1.00	1
c1ccc(cc1)CCCCN1CCC(CC1)C(c1ccccc1)c1ccccc1	681	1	1	1	2	2	2	179	9	204	9	32.00	1
N1CCC(CC1)C(c1ccccc1)c1ccccc1	682	127	22	13	135	24	14	213	28	3206	40	50.00	1
N1CCC(CC1)Cc1ccccc1	683	829	700	287	921	737	293	339	177	94607	744	115.00	1
C1CCN(CC1)CCCCc1ccccc1	684	8	8	3	12	11	5	183	16	727	16	33.00	1
c1ccc(cc1)CCCCN1CCC(CC1)Cc1ccccc1	685	1	1	1	2	2	2	179	9	204	9	32.00	1
O=C1CCC(C(=O)N1)N1C(=O)c2c(C1=O)cccc2	686	2	2	0	3	2	0	138	0	252	0	0.00	1
O=C1NC(=O)c2c1cccc2	687	2339	2315	701	2750	2418	706	348	220	319367	1356	55.00	1
c1scc(n1)c1nc2c([nH]1)cccc2	688	12	12	3	14	13	3	190	8	1928	9	2.00	1
S=P(N1CC1)(N1CC1)N1CC1	689	2	2	1	5	2	1	57	1	94	1	0.00	1
S=P(N1CC1)N1CC1	690	9	9	2	12	9	2	120	3	400	3	1.00	1
c1ccc(cc1)CN1CCc2c(C1)ccs2	691	3	1	0	3	1	0	97	0	112	0	0.00	1
C1NCc2c(C1)scc2	692	27	25	14	27	25	14	168	27	3344	33	42.00	1
c1ccc(cc1)C(Cn1cncc1)OCc1cscc1	693	1	0	0	1	0	0	0	0	0	0		1
O(Cc1cscc1)CCn1cncc1	694	1	0	0	1	0	0	0	0	0	0		1
c1ccc(cc1)COCc1cscc1	695	1	0	0	1	0	0	0	0	0	0		1
O=C(NS(=O)(=O)c1ccccc1)NN1CCCCCC1	696	1	1	1	2	2	1	176	1	199	1	0.00	1
S=C(Oc1ccc2c(c1)cccc2)Nc1ccccc1	697	1	1	0	2	2	0	170	0	194	0	0.00	1
O=c1ccn(c2c1ccc(n2)N1CCCC1)c1ccccc1	698	1	1	1	1	1	1	83	4	93	4	8.00	1
O=c1ccn(c2c1cccn2)c1ccccc1	699	1	1	1	1	1	1	83	4	93	4	8.00	1
O=c1cc[nH]c2c1ccc(n2)N1CCCC1	700	1	1	1	1	1	1	83	4	93	4	8.00	1
c1cnc2c(c1)cn[nH]2	701	216	206	92	242	212	92	288	109	24622	238	105.00	0
c1ccn2c(n1)ncn2	702	1030	1001	340	1183	1042	344	305	149	146538	728	54.00	1
c1ccc(cc1)c1cnc2c(n1)cncn2	703	3	3	3	3	3	3	182	9	491	9	22.00	1
c1ccc[nH+]c1	704	452	436	184	481	444	186	321	153	53565	642	165.00	1
O=C(c1ccccc1)OCCc1ccccc1	705	14	14	8	18	16	9	181	19	1390	25	46.00	1
O=C1OCC(=O)N1	706	1	1	0	1	1	0	74	0	84	0	0.00	1
c1ccc(cc1)Cc1cncnc1	707	61	61	21	65	63	21	214	40	4575	85	65.00	1
c1ccc2c(c1)Nc1ccccc1CC2	708	81	81	39	102	87	40	238	66	11783	111	72.00	1
O=C(Cc1ccccc1)NCc1ccncc1	709	5	5	2	6	6	2	149	4	734	4	1.00	1
O=C(c1c[nH]c2c1cccc2)OC1CC2CCC(C1)N2	710	1	1	0	1	1	0	160	0	182	0	0.00	1
O=C(c1ccccc1)NC1CCCNC1	711	34	34	7	35	35	7	156	11	3840	22	3.00	1
c1ccc(cc1)CN1CCC(CC1)Nc1ccccn1	712	2	2	0	2	2	0	99	0	144	0	0.00	0
N1CCC(CC1)Nc1ccccn1	713	3	3	0	3	3	0	99	0	255	0	0.00	0
C1Cc2c(C1)cccc2	714	552	547	235	600	551	235	316	150	65279	573	122.00	1
O=c1cc(NCCCN2CCN(CC2)c2ccccc2)[nH]c(=O)[nH]1	715	2	2	0	2	2	0	80	0	106	0	0.00	1
O=c1cc(NCCCN2CCNCC2)[nH]c(=O)[nH]1	716	2	2	0	2	2	0	80	0	106	0	0.00	1
C1CCC(CC1)N1CCC(CC1)c1ccccc1	717	1	1	1	2	2	1	142	1	172	1	0.00	1
C1CCN(CC1)C1CCCCC1	718	94	94	20	98	95	20	220	25	9427	33	4.00	1
C1CC2CCn3c4C2N(C1)CCc4c1c3cccc1	719	3	3	1	3	3	1	123	3	267	3	1.00	1
O=C(N(c1ccccn1)CCN1CCN(CC1)c1ccccc1)C1CCCCC1	720	1	1	1	2	2	1	85	1	125	1	0.00	0
O=C(N(c1ccccn1)CCN1CCNCC1)C1CCCCC1	721	1	1	1	2	2	1	85	1	125	1	0.00	0
O=C(C1CCCCC1)Nc1ccccn1	722	23	23	11	26	24	11	200	12	3122	16	7.00	0
O=C(C1CCCCC1)NCCN1CCNCC1	723	11	11	7	17	15	8	182	10	1491	12	10.00	0
N1CCN(CC1)CCNc1ccccn1	724	1	1	1	2	2	1	85	1	125	1	0.00	0
O=C(C1CCCCC1)NCCN1CCN(CC1)c1ccccc1	725	10	10	7	15	13	8	181	10	1363	12	12.00	0
c1ccc(cc1)N1CCN(CC1)CCNc1ccccn1	726	1	1	1	2	2	1	85	1	125	1	0.00	0
c1ccc(cc1)NC1=NCCCS1	727	32	31	13	34	32	13	203	25	4640	38	21.00	0
C1CCN=CS1	728	37	36	15	39	37	15	212	36	5251	53	38.00	0
c1ccc(cc1)Cn1nc(c2c1cccc2)c1ccco1	729	1	1	1	3	2	1	92	4	102	4	5.00	0
c1coc(c1)c1n[nH]c2c1cccc2	730	1	1	1	3	2	1	92	4	102	4	5.00	0
c1ccc(cc1)Cn1ncc2c1cccc2	731	7	7	1	10	8	1	169	4	665	4	0.00	1
O=C(Nc1ccc2c(c1)c(c[nH]2)Cc1ccc(cc1)C(=O)NS(=O)(=O)c1ccccc1)OC1CCCC1	732	1	1	1	2	2	2	103	8	122	8	42.00	1
O=C(Nc1ccc2c(c1)c(Cc1ccccc1)c[nH]2)OC1CCCC1	733	1	1	1	2	2	2	103	8	122	8	42.00	1
O=C(Nc1ccc2c(c1)cc[nH]2)OC1CCCC1	734	1	1	1	2	2	2	103	8	122	8	42.00	1
c1ccc(cc1)Cc1c[nH]c2c1cccc2	735	55	40	31	65	41	32	219	62	5420	111	255.00	1
O=C(c1ccc(cc1)Cc1c[nH]c2c1cccc2)NS(=O)(=O)c1ccccc1	736	1	1	1	2	2	2	103	8	122	8	42.00	1
c1ccc(cc1)c1ccnc2n1ncc2	737	52	52	21	61	56	22	212	46	7120	69	46.00	1
c1ccn2c(n1)ccn2	738	1173	1141	611	1401	1210	620	342	203	158912	1812	245.00	1
O=c1nc(nc2c1n[nH][nH]2)c1ccccc1	739	1	1	0	1	1	0	80	0	90	0	0.00	0
O=c1ncnc2c1n[nH][nH]2	740	193	193	118	277	235	121	261	83	27158	248	96.00	0
O=c1ccc(n[nH]1)c1ccccc1	741	217	209	70	245	215	70	256	63	32366	150	23.00	0
O=c1cccn[nH]1	742	927	887	353	995	904	355	334	185	125552	1245	151.00	1
O=C(c1ccc[nH]1)c1ccccc1	743	303	250	48	316	254	48	225	42	16293	81	10.00	1
O=C(N1CCNCC1)OC1c2nccnc2C(=O)N1c1ccccn1	744	1	1	1	4	2	1	158	3	186	3	2.00	1
O=C1N(Cc2c1nccn2)c1ccccn1	745	1	1	1	4	2	1	158	3	186	3	2.00	1
O=C1NCc2c1nccn2	746	1	1	1	4	2	1	158	3	186	3	2.00	1
O=C(N1CCNCC1)OC1NC(=O)c2c1nccn2	747	1	1	1	4	2	1	158	3	186	3	2.00	1
O=C1CCC2C(=C1)CCC1C2C(=O)CC2C1CCC2	748	7	7	2	14	8	2	178	2	585	2	0.00	1
O=C1C=CC(=O)C2=C1N1CC3C(C1C2)N3	749	4	4	4	4	4	4	126	9	373	14	56.00	1
O=C(c1ccccc1)OC1CCC2C(C1)CN1C(C2)c2[nH]c3c(c2CC1)cccc3	750	3	3	2	3	3	2	132	5	281	5	7.00	1
c1ccc(cc1)N(c1ccccc1)CC1=NCCN1	751	1	1	1	4	4	2	184	2	373	2	0.00	1
c1ccc(cc1)NCC1=NCCN1	752	1	1	1	4	4	2	184	2	373	2	0.00	1
c1ccc(cc1)Cc1nc2c([nH]1)cccc2	753	93	88	30	101	91	31	230	41	9772	68	25.00	1
O=C(Cc1ccccc1)OC1CC2CCC(C1)[NH2+]2	754	1	1	1	1	1	1	139	4	161	4	5.00	1
C1CC2CCC(C1)[NH2+]2	755	3	3	1	3	3	1	140	4	272	4	2.00	1
O=C1CCC2C1CCC1C2CCC2C1CCCC2	756	19	19	3	28	24	3	137	4	1068	6	0.00	0
O=C1CCC2C1CCC1C2CC=C2C1CCCC2	757	8	8	1	11	9	1	103	1	553	1	0.00	1
O=c1cnn(c(=O)[nH]1)C1CCCO1	758	4	4	3	6	4	3	182	15	614	17	49.00	1
O=c1cn[nH]c(=O)[nH]1	759	160	160	35	163	160	35	221	42	21561	66	7.00	1
c1ccc(cc1)N=Nc1ccccc1	760	68	68	58	72	68	58	207	66	8518	203	368.00	1
C1NC2C(C1)c1c(N2)cccc1	761	36	6	2	37	7	3	106	9	539	11	18.00	1
c1cc2cc(c1)Oc1ccc3c(c1)C(NCC3)Cc1ccc(Oc3c4C(C2)[NH2+]CCc4ccc3)cc1	762	1	0	0	1	0	0	0	0	0	0		1
c1ccc2c(c1)cc1c(c2)ccc2c1cccc2	763	1	1	1	3	2	2	57	2	66	2	3.00	0
O=C1CCN2C(C1)c1ccccc1CC2	764	1	1	0	3	2	0	98	0	113	0	0.00	1
O=C(NC1C(=O)N2C1SCC=C2)Cc1cccs1	765	2	2	2	5	5	2	175	9	360	10	14.00	1
O=c1nc[nH]c2c1nc(CNc1ccccc1)cn2	766	1	1	0	3	2	0	95	0	110	0	0.00	1
O=c1nc[nH]c2c1nccn2	767	8	8	2	10	9	2	175	6	890	6	1.00	1
O=c1ccc2c([nH]1)cccc2	768	2425	2381	1103	3044	2693	1138	348	252	359463	2524	153.00	1
O=P1OCC2C(O1)CC(O2)n1cnc2c1ncnc2	769	5	5	3	10	9	3	166	1	591	3	0.00	1
C1OP(=O)OC2C1OCC2	770	6	6	3	12	10	3	166	1	681	3	0.00	1
O=C1N2CCSC2C1NC(=O)c1ccccc1	771	1	1	0	2	1	0	27	0	30	0	0.00	1
O=C1NCCN1c1nccs1	772	1	1	1	2	2	1	58	2	67	2	1.00	1
c1ccc2c(c1)ocn2	773	1117	1083	650	1285	1127	655	343	234	154262	1959	357.00	1
[NH2+]1CCC(=C(c2ccccc2)c2ccccc2)CC1	774	1	1	0	1	1	0	56	0	65	0	0.00	1
[NH2+]1CCC(=Cc2ccccc2)CC1	775	1	1	0	1	1	0	56	0	65	0	0.00	1
C=C1CC[NH2+]CC1	776	1	1	0	1	1	0	56	0	65	0	0.00	1
O=C1CCC2C(=C1)CCC1C2CCC2C1CCC2=O	777	8	8	0	12	10	0	164	0	956	0	0.00	1
O=c1cccc2c(c1)CCCc1c2cccc1	778	27	26	9	31	28	9	119	21	1076	34	65.00	1
O=C1CC(CCC2CCCCC2=O)CC(=O)N1	779	5	5	5	6	6	5	146	21	302	29	271.00	0
C1CONC1=O	780	6	6	2	8	7	2	165	2	750	2	0.00	1
O=c1n(cnc2c1cccc2)c1ccccc1	781	512	489	201	630	507	204	291	137	67332	455	86.00	1
O=c1[nH]cnc2c1cccc2	782	2362	2318	962	2957	2497	984	348	255	334761	2654	163.00	1
c1ccc(cc1)Nc1ccc(cc1)Nc1ccccc1	783	1	1	1	1	1	1	47	2	53	2	2.00	0
O=C1OC23C(C1CC=C2)CC12C3CCC(C2)C(=C)C1	784	2	1	0	3	2	0	58	0	119	0	0.00	0
O=S(=O)(c1ccccc1)NC1CCCCC1	785	281	278	113	369	301	114	258	83	41877	232	43.00	0
O=C1CCC2C(C1)CC(=O)C1C2CC(=O)C2C1CCC2	786	1	1	0	3	2	0	162	0	193	0	0.00	1
O=C1c2ccccc2c2c3c1cccc3ccc2	787	4	4	3	6	6	3	150	12	503	17	38.00	0
O=C1c2cccc(c2C(=O)c2c1c(ccc2)Oc1ccccc1)Oc1ccccc1	788	1	0	0	1	0	0	0	0	0	0		0
O=C1c2c(cccc2C(=O)c2c1cccc2)Oc1ccccc1	789	2	1	1	2	1	1	140	2	160	2	1.00	0
O=C1C(=O)c2c3c1cccc3ccc2	790	1	1	1	1	1	1	133	2	155	2	1.00	0
O=C1C(c2ccc3c(n2)cccc3)C(=O)c2c1cccc2	791	2	2	2	2	2	2	161	17	284	17	101.00	0
O=C1C2C(COc3c2cccc3)Oc2c1ccc1c2CCO1	792	4	3	2	4	3	2	132	10	224	10	35.00	0
c1ccc2c(c1)nc1c(c2)cco1	793	82	82	62	96	88	62	244	60	12932	170	139.00	0
O=C1C(=O)c2ccccc2c2c1cccc2	794	4	4	4	5	5	5	193	59	586	100	1635.00	0
O=C(c1ccccc1C(=O)OC1CCCCC1)OC1CCCCC1	795	1	0	0	1	0	0	0	0	0	0		0
O=C(c1ccccc1)OC1CCCCC1	796	13	12	7	13	12	7	177	11	1744	14	12.00	1
O=C(c1ccccc1C(=O)Oc1ccccc1)Oc1ccccc1	797	1	1	1	1	1	1	26	1	29	1	0.00	0
O=C(c1ccccc1)Oc1ccccc1	798	511	508	267	582	526	272	341	179	69006	779	216.00	1
c1ccc2c(c1)ccc1c2cccn1	799	13	13	6	14	14	6	163	13	1366	15	15.00	0
c1ccc(cc1)N=Nc1cccc2c1cccc2	800	4	4	4	4	4	4	144	21	456	25	191.00	1
O=C(Nc1ccccc1)Nc1ccccc1	801	531	527	301	594	542	307	303	146	78353	1084	257.00	1
O=C1NC(=O)CC1c1ccccc1	802	32	30	5	33	30	5	187	9	3973	9	0.00	1
O=C1CCC(=O)N1	803	1648	1642	653	1936	1714	660	335	180	249763	1350	78.00	1
C1CC2C(O1)CCO2	804	4	4	0	5	4	0	142	0	283	0	0.00	1
O=c1c2ccccc2oc2c1cccc2	805	62	61	49	63	62	49	236	94	5122	209	755.00	1
O=C(c1ccccn1)c1ccccc1	806	10	10	1	10	10	1	154	1	1150	1	0.00	0
C1CCC2C(C1)CCCC2	807	6	6	5	6	6	5	149	7	624	7	13.00	1
O=C1C(=O)Nc2c1cccc2	808	94	91	59	96	92	59	219	40	10964	124	77.00	0
c1ccc2c(c1)cc1c(c2)cc2c(c1)cccc2	809	1	0	0	1	0	0	0	0	0	0		0
c1ccc(cc1)c1nc2c(s1)cccc2	810	188	171	139	221	181	139	260	120	25122	546	492.00	1
O=C1CCN(N1)c1ccccc1	811	9	9	6	9	9	6	155	13	1242	25	42.00	0
C1CNNC1=O	812	37	37	19	37	37	19	165	28	5168	43	36.00	0
c1ccc2c(c1)Oc1c(C2)cccc1	813	114	114	47	129	116	47	247	70	16805	124	52.00	1
c1ccc(cc1)Nc1ccc2c(c1)cccc2	814	11	11	8	12	11	8	176	8	824	12	18.00	0
O=C(c1ccccc1)OOC(=O)c1ccccc1	815	1	0	0	1	0	0	0	0	0	0		1
c1ccc2c(c1)n[nH]n2	816	116	113	82	128	118	82	240	81	16162	253	225.00	1
c1ccc(cc1)NC=Nc1ccccc1	817	17	17	8	20	17	8	177	12	1938	15	11.00	1
C1CCC(CC1)NC1CCCCC1	818	38	33	11	43	35	11	211	26	4968	34	14.00	0
O1CCN(CC1)Sc1nc2c(s1)cccc2	819	1	1	1	1	1	1	160	6	183	6	10.00	0
C1OC1C1CCC2C(C1)O2	820	2	2	0	2	2	0	49	0	82	0	0.00	0
C1CCC2C(C1)O2	821	7	5	1	7	5	1	114	1	237	1	0.00	0
O1CC1	822	123	122	51	128	124	51	203	51	11602	101	51.00	1
O=C1CCC(=O)O1	823	1	1	0	1	1	0	48	0	54	0	0.00	0
O=c1ccocc1	824	247	241	69	249	241	69	254	59	28425	135	20.00	1
O=c1cc(oc2c1cccc2)c1ccccc1	825	211	210	132	252	226	137	302	144	23449	467	387.00	1
O=C(c1ccccc1)Cc1ccccc1	826	129	127	53	132	127	53	250	62	14479	146	65.00	0
O=C(c1ccccc1)CC(=O)c1ccccc1	827	30	30	28	30	30	28	223	50	3941	181	529.00	1
[NH2+]=C1C=CC(=C(c2ccccc2)c2ccccc2)C=C1	828	1	1	1	1	1	1	26	1	29	1	0.00	1
[NH2+]=C1C=CC(=Cc2ccccc2)C=C1	829	1	1	1	1	1	1	26	1	29	1	0.00	1
C=C1C=CC(=[NH2+])C=C1	830	1	1	1	1	1	1	26	1	29	1	0.00	1
O=c1c2ccccc2c2c3c1cccc3[nH]n2	831	2	1	0	3	1	0	30	0	33	0	0.00	0
c1ccc2c(c1)c(ccc2)Cc1cccc2c1cccc2	832	1	1	1	2	2	1	63	18	73	18	152.00	1
c1ccc(cc1)c1ccc2c(n1)cccc2	833	811	786	465	927	819	467	344	199	102040	1647	377.00	1
O=C1NC(=O)C2C1CC=CC2	834	420	420	111	472	429	111	288	98	52487	207	23.00	0
c1ccc(cc1)[B-](c1ccccc1)(c1ccccc1)c1ccccc1	835	1	1	1	5	5	3	178	11	552	12	24.00	0
c1ccc(cc1)[BH-](c1ccccc1)c1ccccc1	836	1	1	1	5	5	3	178	11	552	12	24.00	0
c1ccc(cc1)[BH2-]c1ccccc1	837	1	1	1	5	5	3	178	11	552	12	24.00	0
C1CCC2=CCC3C(C2C1)CCC1C3CCC1	838	53	53	4	56	54	4	174	10	3053	10	0.00	1
O=C1N2CCSC2C1NC(=O)c1cccc2c1cccc2	839	1	1	0	1	1	0	132	0	154	0	0.00	1
O=C(Oc1ccccc1)Nc1ccccc1	840	66	64	33	68	65	33	230	50	8963	75	54.00	0
S=P(N1CC1)(N1CC1)N1CCCCCC1	841	1	1	0	1	1	0	27	0	30	0	0.00	0
S=P(N1CC1)N1CCCCCC1	842	1	1	0	1	1	0	27	0	30	0	0.00	0
C1CCC(C1)Oc1ccc2c(c1)CCC1C2CCC2C1CCC2	843	1	1	1	2	2	2	141	8	173	8	31.00	1
O=S(=O)(c1ccccc1)Nc1cnccn1	844	25	25	7	30	25	7	192	9	3469	10	1.00	1
c1ccc2c(c1)c1cccc3c1c1c2cccc1cc3	845	1	1	0	1	1	0	47	0	53	0	0.00	0
c1ccc2c(c1)c1cc3ccccc3c3c1c2ccc3	846	1	1	0	1	1	0	24	0	27	0	0.00	0
c1ccc2c(c1)c1cccc3c1c2ccc3	847	6	6	5	6	6	5	59	5	187	8	33.00	1
c1ccc2c(c1)nc1c(c2)ccc2c1cccc2	848	1	1	1	1	1	1	27	1	30	1	0.00	0
c1ccc2c(c1)cnc1c2cccc1	849	11	11	6	13	12	6	162	15	1414	17	22.00	0
c1ccc2c(c1)Sc1c(O2)cccc1	850	7	6	2	7	7	2	51	2	282	2	0.00	0
C1CC=C2C(C1)C1CCC3C(C1CC2)CCC3	851	6	4	4	7	4	4	112	16	270	35	323.00	1
O=C(Nc1ccc2c(c1)cccc2)CNC(=O)c1ccccc1	852	1	1	0	1	1	0	57	0	66	0	0.00	0
O=C(OC1CCC2C1CCC1C2CCc2c1cccc2)CCC1CCCC1	853	1	1	1	2	1	1	80	1	90	1	0.00	1
O=c1ncncn1C1CCCO1	854	3	3	3	7	5	5	89	6	232	7	31.00	1
O=c1ncnc[nH]1	855	12	12	5	16	14	7	143	16	1181	17	30.00	1
O=C(c1ccccc1)NN=C1CCCC1	856	30	30	15	30	30	15	157	18	3628	24	17.00	0
N=C1CCCC1	857	105	105	52	106	106	52	228	54	13881	105	52.00	0
O=C1CC(=O)N(C(=O)N1)c1ccccc1	858	44	44	11	55	46	11	202	16	6108	21	3.00	1
c1ccc(cc1)Nc1ncncn1	859	636	635	327	772	672	334	325	172	92944	1012	199.00	1
O=C1C=C2C=CC3C(C2C2C1C2)CCC1C3CCC1	860	1	1	1	4	3	1	86	1	144	1	0.00	1
C=C1c2ccccc2C=Cc2c1cccc2	861	1	1	0	1	1	0	51	0	60	0	0.00	1
O=C1C(=O)C=C(c2c1cccc2)N1CC1	862	1	1	1	1	1	1	19	3	20	3	9.00	0
O=C1C=Cc2c(C1=O)cccc2	863	44	44	37	44	44	37	223	96	4258	256	1227.00	1
O=C(NS(=O)(=O)c1ccc2c(c1)CCC2)NC1CCCCC1	864	1	1	0	1	1	0	19	0	22	0	0.00	1
O=C1C=C2C(C3C1C1CCCCC1CC3)CCC1C2CCCC1	865	5	3	1	7	4	1	149	3	340	3	0.00	1
O=C1C=CC2=C3C(CC2=C1)COc1c3cccc1	866	1	1	1	1	1	1	27	3	30	3	8.00	0
c1ccc2c(c1)CC1N(C2)CCc2c1cccc2	867	3	3	2	3	3	2	59	3	96	3	6.00	0
c1ccc2c(c1)cc1c(c2)cccc1	868	43	37	28	48	40	29	193	52	4692	79	175.00	1
C1NC2Cc3cccc(c3)Oc3ccc(cc3)CC3c4c(Oc5cc2c(C1)cc5)c1OCOc1cc4CCN3	869	1	1	1	1	1	1	112	2	122	2	1.00	0
O=c1cccc2n1CC1CNCC2C1	870	299	271	68	338	278	68	238	55	31179	108	12.00	0
O=C1OC(c2c1c1OCOc1cc2)C1NCCc2c1cc1OCOc1c2	871	1	1	0	1	1	0	57	0	66	0	0.00	0
O=C1OCc2c1c1OCOc1cc2	872	1	1	0	1	1	0	57	0	66	0	0.00	0
O=c1c2ccccc2nc2n1CCC2	873	119	114	29	123	116	29	210	30	10872	53	10.00	0
O=c1cncc[nH]1	874	53	53	22	53	53	22	176	35	5367	50	39.00	0
C1CCC2C(C1)CCC1C2CC=C2C1CCC1C2CCCC1	875	37	35	18	41	37	19	171	31	2403	66	124.00	0
O=C1CC2OCC=C3C4C2C2N1c1ccccc1C12CCN(C1C4)C3	876	4	4	2	5	5	2	145	3	347	3	1.00	1
C(=CC=c1[nH]c2c(s1)cccc2)C=Cc1[nH+]c2c(s1)cccc2	877	1	1	1	1	1	1	120	24	139	24	225.00	1
C=c1sc2c([nH]1)cccc2	878	79	73	58	85	76	60	270	121	11233	370	737.00	1
c1ccc2c(c1)[nH+]cs2	879	21	17	15	23	18	16	193	72	2330	129	888.00	1
c1ccc2c(c1)CC1C2c2ccccc2OC1	880	4	4	3	4	4	3	110	17	237	24	191.00	0
O=C1CC(Oc2c1ccc(c2)OC1CCCC(O1)COC1CCCCO1)c1ccccc1	881	4	4	1	5	4	1	101	1	311	1	0.00	0
O=C1CC(Oc2c1ccc(c2)OC1CCCCO1)c1ccccc1	882	7	7	1	9	8	1	141	1	611	1	0.00	0
O=C1CCOc2c1ccc(c2)OC1CCCCO1	883	7	7	1	9	8	1	141	1	611	1	0.00	0
C1CCC(OC1)OCC1CCCCO1	884	25	24	8	29	25	9	150	15	1907	19	15.00	1
O=C1CCOc2c1ccc(c2)OC1CCCC(O1)COC1CCCCO1	885	4	4	1	5	4	1	101	1	311	1	0.00	0
O=C1CCC2C(C1)CCC1C2CCC2C1CCC2	886	18	18	2	20	18	2	131	4	859	4	0.00	1
O=c1[nH][nH]c(=O)c2c1cccc2	887	109	109	40	121	111	40	213	40	12750	64	19.00	0
O=C(C(=O)c1ccccc1)c1ccccc1	888	17	17	2	17	17	2	149	2	1469	2	0.00	0
O=C(c1ccccc1)NNc1ccccc1	889	52	52	31	53	52	31	178	33	7004	94	78.00	1
S=C1NCNCS1	890	26	25	19	29	26	20	199	25	3261	79	120.00	1
c1ccc(cc1)SSc1ccccc1	891	9	9	8	9	9	8	165	17	874	31	118.00	0
S(Cc1ccccc1)Cc1ccccc1	892	6	6	0	6	6	0	145	0	373	0	0.00	1
O=C1C=CC(=O)N1	893	177	177	129	194	183	129	283	130	23158	582	535.00	0
O=C1CC2C(C1)C2	894	2	2	0	2	2	0	48	0	67	0	0.00	0
O=c1ccc2c(c1)oc1c([nH+]2)cccc1	895	1	1	1	1	1	1	95	11	107	11	58.00	0
O=C(Oc1ccccc1)Oc1ccccc1	896	6	6	0	6	6	0	119	0	261	0	0.00	1
n1ccc(cc1)c1ccncc1	897	4	3	1	5	4	1	185	1	475	1	0.00	0
c1ccc2c(c1)C=[NH+]CC2	898	1	1	1	1	1	1	134	3	155	3	3.00	0
N=C1C=CC(=C(c2ccccc2)c2ccccc2)C=C1	899	1	1	1	1	1	1	23	2	26	2	3.00	0
N=C1C=CC(=Cc2ccccc2)C=C1	900	8	8	3	8	8	3	124	12	246	12	37.00	0
C=C1C=CC(=N)C=C1	901	10	10	4	10	10	4	126	12	357	13	35.00	0
O=c1nc[nH]c2c1[nH]cn2	902	16	11	4	18	11	4	175	4	1584	4	0.00	0
O=c1ccc2c(c1)[nH]ccc2	903	9	9	8	10	9	8	222	40	1591	66	298.00	0
c1ccc(cc1)N=CN(c1ccccc1)c1ccccc1	904	1	1	0	1	1	0	26	0	29	0	0.00	0
O=c1cc(oc2c1ccc1c2cccc1)c1ccccc1	905	3	3	1	3	3	1	50	2	111	2	1.00	0
O=c1ccoc2c1ccc1c2cccc1	906	12	12	10	12	12	10	200	34	1507	37	156.00	0
O=S(Cc1ccccc1)Cc1ccccc1	907	2	2	0	2	2	0	27	0	51	0	0.00	0
O=C1OC(=O)c2c1cccc2	908	3	3	1	3	3	1	88	1	160	1	0.00	0
O=C1CCCCOC(=O)CC(CC(CCC1)OC1CCCCO1)OC1CCCCO1	909	3	3	3	7	7	4	169	7	450	15	23.00	1
O=C1OCCCCC(=O)CCCCCC(C1)OC1CCCCO1	910	3	3	3	7	7	4	169	7	450	15	23.00	1
O=C1CCCCOC(=O)CCCCCCC1	911	3	3	3	7	7	4	169	7	450	15	23.00	1
O=C1CCCC(CCCC(=O)OCCCC1)OC1CCCCO1	912	3	3	3	7	7	4	169	7	450	15	23.00	1
O=C1NC(=O)NC21CCCCC2	913	475	472	73	503	479	74	246	59	40354	123	7.00	0
c1ccc(cc1)c1nc2c([nH]1)cccc2	914	262	262	189	287	271	192	309	159	35732	753	523.00	1
c1ccc(nc1)c1nc2c(s1)cccc2	915	3	3	3	4	4	3	173	7	664	8	10.00	0
O=C1C(=O)c2c(N1c1ccccc1)cccc2	916	3	3	2	4	4	2	147	4	260	4	4.00	0
c1ccc(cc1)c1nnc(o1)c1ccccc1	917	138	137	110	162	146	110	261	99	21566	356	301.00	0
c1ccc(cc1)c1nnco1	918	1791	1754	947	2244	1939	967	348	259	247764	2776	296.00	1
o1cnnc1	919	4053	3967	1870	4952	4309	1903	348	277	571519	5230	229.00	1
S=C(N1CCOCC1)SSC(=S)N1CCOCC1	920	1	1	1	1	1	1	5	1	6	1	1.00	0
O=C(OC1CCCCC1)CCCCC(=O)OC1CCCCC1	921	1	1	0	1	1	0	27	0	30	0	0.00	0
O=C(Nc1ccccc1)NC1CCCCC1	922	172	172	47	188	175	47	230	37	24640	77	8.00	1
O=C1C=CC2C(=C1)CCC1C2CCC2C1CCC2=O	923	1	1	0	1	1	0	26	0	29	0	0.00	0
C(=Cc1[nH+]c2c(s1)cccc2)C=c1[nH]c2c(s1)cccc2	924	4	4	4	6	5	5	173	56	463	84	1649.00	0
O=C1CCCC=C1	925	747	731	217	763	737	217	323	149	78159	463	55.00	1
O=c1sc2c([nH]1)cccc2	926	184	184	67	212	196	67	240	47	32243	112	14.00	1
c1ccc(cc1)c1ccncc1	927	170	164	91	195	172	92	273	137	22158	287	225.00	1
[NH2+]1CC2CCC(C1)C2	928	1	1	0	1	1	0	134	0	155	0	0.00	1
O=S(c1ccccc1)c1ccccc1	929	15	15	4	15	15	4	171	3	1871	4	0.00	1
c1ccc(cc1)c1cc2c([nH]1)cccc2	930	200	197	89	203	198	89	292	118	16489	274	200.00	1
O=C1C=CC(=Nc2ccccc2)C=C1	931	4	4	4	4	4	4	147	11	241	15	89.00	0
N=C1C=CC(=O)C=C1	932	126	120	103	131	121	103	297	160	15584	640	1246.00	0
S=C1NC(=O)C(S1)N=Nc1ccccc1	933	1	1	1	1	1	1	28	3	31	3	8.00	0
O=C1CSC(=S)N1	934	79	78	47	81	79	48	244	82	8540	181	263.00	0
O=C1CNC(=c2c(=N1)cccc2)c1ccccc1	935	4	4	0	4	4	0	102	0	460	0	0.00	0
O=C1CNC=c2c(=N1)cccc2	936	4	4	0	4	4	0	102	0	460	0	0.00	0
O=C1CCC2C(=C1)C=CC1C2CCC2C1CCC12CCC(=O)O1	937	2	2	0	4	3	0	96	0	132	0	0.00	1
O=s1c2ccccc2c2c1cccc2	938	2	2	0	2	2	0	123	0	159	0	0.00	0
O=c1[nH]c(=O)[nH]c(=O)[nH]1	939	9	9	1	9	9	1	172	1	1157	1	0.00	1
O=C(c1ccccc1)Nc1ccccc1SC(=O)c1ccccc1	940	2	2	2	2	2	2	109	6	143	6	21.00	0
O=C(c1ccccc1)Sc1ccccc1	941	8	8	5	8	8	5	162	11	1048	14	20.00	0
O=C1CCCc2c1cccc2	942	39	36	10	40	36	10	198	20	2691	27	14.00	1
c1ccc(cc1)Cc1ccncc1	943	105	105	57	111	108	57	242	59	15260	133	69.00	0
O=C1C(=CC(=O)c2c1cccc2)Nc1ccccc1	944	53	52	50	58	57	54	233	130	7713	524	2120.00	0
O=C(CN1CCOCC1)NN=Cc1ccco1	945	7	7	3	7	7	3	142	5	858	5	2.00	0
c1ccc2c(c1)[nH+]ccc2	946	18	18	9	18	18	9	214	42	2422	53	108.00	1
c1ccc2c(c1)CCc1c(C2)cccc1	947	7	7	3	7	7	3	146	5	579	8	6.00	1
O=c1ccnc[nH]1	948	406	401	158	441	409	158	265	86	54820	266	39.00	1
c1ccc(nc1)Nc1ccccn1	949	15	15	6	15	15	6	208	23	2341	24	22.00	0
O=C1c2ccccc2CCc2c1cccc2	950	5	5	1	6	5	1	52	1	247	1	0.00	0
O=C(c1ccccc1)CCCN1CCN(CC1)c1ccccc1	951	2	2	1	2	2	1	168	1	204	1	0.00	1
O=C(c1ccccc1)CCCN1CCNCC1	952	3	3	2	4	3	2	168	1	270	2	0.00	1
O=C1CCC2C(=C1)CCC1C2CCC2C1CC1C2OCO1	953	3	3	1	4	4	1	138	3	251	3	1.00	1
c1ccc(cc1)[NH+]=Nc1ccccc1	954	2	2	1	2	2	1	27	1	58	1	0.00	0
O=C(c1ccccc1)CCCN1CCN(CC1)c1ccccn1	955	1	1	1	2	1	1	57	1	66	1	0.00	0
N1CCN(CC1)c1ccccn1	956	1245	1216	514	1508	1306	527	341	212	160192	1202	133.00	1
O=C1NCC(O1)COc1ccccc1	957	12	12	3	12	12	3	180	7	1610	7	1.00	1
O=C1NCCO1	958	163	163	42	169	166	42	217	47	16750	70	13.00	1
O=c1cccnn1c1ccccc1	959	215	198	78	221	203	78	264	96	28344	241	76.00	0
c1ccc(cc1)CC1NCCc2c1cccc2	960	14	14	4	16	14	4	180	10	1820	10	3.00	1
C1CCC(=CC1)c1ccccc1	961	10	6	1	10	6	1	27	1	82	1	0.00	0
O=c1nc[nH]c2c1cccc2	962	845	821	347	956	848	348	328	164	108017	730	97.00	1
O=C1Nc2c(C1c1ccccc1)cccc2	963	21	21	12	21	21	12	194	34	2024	47	113.00	1
c1ccc(cc1)CCN1CCc2c(C1)cccc2	964	2	2	1	2	2	1	154	3	247	3	1.00	0
O=C1NCC1c1ccccc1	965	7	7	1	7	7	1	51	1	171	1	0.00	0
C1CNC1=O	966	122	120	38	136	122	38	181	49	15528	70	20.00	1
[nH+]1ccc(cc1)c1cc[nH+]cc1	967	1	0	0	1	0	0	0	0	0	0		0
O=c1nc([nH]c(n1)c1ccccc1)c1ccccc1	968	1	1	0	1	1	0	119	0	137	0	0.00	0
O=c1nc[nH]c(n1)c1ccccc1	969	1	1	0	1	1	0	119	0	137	0	0.00	0
O=c1nc[nH]cn1	970	10	10	3	10	10	3	190	6	1481	6	1.00	0
c1ccc(cc1)Nc1ncnc(n1)Nc1ccccc1	971	23	23	16	26	24	17	240	53	3434	67	169.00	1
c1ccc(cc1)Cc1nc2c(o1)cccc2	972	148	148	49	149	148	49	222	30	16096	98	16.00	0
O=c1oc2ccccc2c(=O)[nH]1	973	3	3	1	3	3	1	146	9	194	9	14.00	1
O=C1c2ccccc2c2c(C1=O)c1ccccc1cc2	974	1	1	1	1	1	1	24	2	27	2	3.00	0
O=C1CC(=O)n2n1cc(c1ccccc1)c1c2cccc1	975	1	1	0	1	1	0	19	0	22	0	0.00	0
O=C1CC(=O)n2n1c1ccccc1cc2	976	1	1	0	1	1	0	19	0	22	0	0.00	0
O=c1[nH]c2c(n1C1CCN(CC1)CCCC(c1ccccc1)c1ccccc1)cccc2	977	1	1	1	3	2	2	164	6	188	6	15.00	1
C1CCN(CC1)CCCC(c1ccccc1)c1ccccc1	978	2	2	1	4	3	2	164	6	218	6	11.00	1
O=c1[nH]c2c(n1C1CCN(CC1)CCCCc1ccccc1)cccc2	979	1	1	1	3	2	2	164	6	188	6	15.00	1
O=C(c1ccccc1)CCCN1CCC(CC1)n1c(=O)[nH]c2c1cccc2	980	1	1	0	1	1	0	57	0	66	0	0.00	1
C1CCN(C1)CC#CC1c2ccccc2c2c1cccc2	981	1	1	1	1	1	1	113	1	131	1	0.00	0
O=C(N1CC1)Nc1cccc(c1)NC(=O)N1CC1	982	1	1	0	1	1	0	27	0	30	0	0.00	0
O=C(N1CC1)Nc1ccccc1	983	2	2	0	2	2	0	27	0	60	0	0.00	0
O=c1[nH]c2CCCc2c(=O)n1C1CCCCC1	984	1	1	0	1	1	0	164	0	186	0	0.00	0
O=c1[nH]c(=O)[nH]c2c1CCC2	985	8	8	2	9	9	2	179	2	1381	2	0.00	0
O=c1c2ccccc2ccc2c1cccc2	986	3	3	0	3	3	0	51	0	153	0	0.00	0
c1ccc(cn1)c1nc2c(o1)cccc2	987	28	28	21	30	29	21	198	25	4544	46	48.00	0
C1CCC(OC1)n1cnc2c1ncnc2NCc1ccccc1	988	1	1	1	2	1	1	166	4	189	4	4.00	0
c1ccc(cc1)CNc1ncnc2c1nc[nH]2	989	72	72	13	73	72	13	201	21	2828	25	8.00	0
C1CCC(OC1)n1cnc2c1ncnc2	990	12	12	4	13	12	4	170	4	497	7	3.00	0
c1cc2ccc3c4c2c(c1)ccc4ccc3	991	9	9	5	9	9	5	155	12	1006	13	20.00	0
c1ccc(cc1)n1nc2c(n1)cccc2	992	88	88	72	99	93	72	229	61	12841	215	207.00	1
O=c1n(CC2OC2)c(=O)n(c(=O)n1CC1OC1)CC1OC1	993	1	1	0	1	1	0	22	0	25	0	0.00	0
O=c1n(CC2OC2)c(=O)[nH]c(=O)n1CC1OC1	994	1	1	0	1	1	0	22	0	25	0	0.00	0
O=c1[nH]c(=O)[nH]c(=O)n1CC1OC1	995	1	1	0	1	1	0	22	0	25	0	0.00	0
c1cc(cc(c1)Oc1ccccc1)Oc1ccccc1	996	2	2	1	2	2	1	151	7	278	7	9.00	0
N(C1CC1)Cc1ccccc1	997	77	76	11	87	79	11	197	12	9303	14	0.00	0
O=C1NC(=O)C2C1C1C=CC2C1	998	378	362	122	461	377	122	245	84	58130	204	24.00	0
O=c1[nH]sc2c1cccc2	999	51	49	46	61	57	49	229	69	4115	340	1229.00	0
c1ccc2c(c1)c1ccc3c(c1cc2)cccc3	1000	3	3	1	3	3	1	24	1	74	1	0.00	0
c1ccc(cc1)N=Nc1cncnc1	1001	7	7	5	7	7	5	159	12	1054	13	23.00	0
O=C1c2cc3ccccc3cc2c2c1cccc2	1002	1	1	0	1	1	0	22	0	25	0	0.00	0
O=C1c2ccccc2c2c1cccc2	1003	98	90	29	101	91	29	221	45	8630	70	30.00	0
c1ccc(cc1)n1cccc1c1ccccc1	1004	32	32	17	34	34	17	204	24	4338	32	23.00	1
c1ccc(cc1)n1cccc1	1005	1041	1020	653	1163	1049	657	342	232	149595	2122	427.00	1
c1ccc(cc1)c1ccc[nH]1	1006	240	233	99	273	241	100	264	95	35008	216	59.00	1
c1ccc(cc1)c1n[nH]cc1	1007	1546	1432	631	1721	1464	635	342	230	170506	1987	241.00	1
c1ccc(cc1)OCc1ccccc1	1008	1753	1663	919	1923	1716	930	343	252	203319	2883	400.00	1
c1ccc(cc1)c1ccncn1	1009	419	415	226	498	443	236	321	162	61573	774	234.00	1
O=C1C=CC(=O)N1c1ccccc1	1010	104	104	83	115	109	83	271	107	14440	374	498.00	0
c1ccc2c(c1)CC1CC2CCN1CC1CC1	1011	1	1	0	1	1	0	3	0	3	0	0.00	1
c1ccc2c(c1)C1CCNC(C2)C1	1012	1	1	0	1	1	0	3	0	3	0	0.00	1
c1ccc(cc1)c1ncnc(n1)c1ccccc1	1013	3	3	1	3	3	1	168	1	413	1	0.00	1
O=C1CCN(CC1)Cc1ccccc1	1014	1	1	0	1	1	0	26	0	29	0	0.00	0
O=C1CCNCC1	1015	48	48	18	51	48	18	207	28	6213	34	15.00	0
C1NCC(C1)c1c[nH]c2c1cccc2	1016	1	1	1	1	1	1	116	2	134	2	1.00	0
c1ccc2c(c1)oc1c2cccc1	1017	204	194	133	274	219	136	252	90	29659	347	164.00	0
O=C(c1ccco1)Oc1ccccc1	1018	185	184	106	234	193	106	255	89	26750	242	110.00	1
O=C(c1cccs1)Nc1nccs1	1019	51	51	47	61	53	48	255	81	7575	222	512.00	1
c1ccc(cc1)OCC[NH2+]Cc1ccccc1	1020	1	1	0	2	2	0	98	0	113	0	0.00	1
C1CCN(CC1)CCCN1c2ccccc2Sc2c1cccc2	1021	2	2	2	2	2	2	104	7	180	7	27.00	1
O=C(c1cc(=O)c2c(o1)cccc2)Nc1ccccc1	1022	46	45	16	53	46	16	169	22	6006	33	12.00	0
O=P(Oc1ccccc1)(Oc1ccccc1)Nc1ccccc1	1023	24	24	16	25	24	16	167	25	3341	58	82.00	0
O=P(Oc1ccccc1)Nc1ccccc1	1024	69	69	33	70	69	33	212	39	10425	85	41.00	0
O=C1CCNc2c(N1)cccc2	1025	65	65	10	65	65	10	198	10	7058	11	0.00	0
O=C(c1cccs1)C=Cc1ccccc1	1026	11	11	11	13	13	13	197	70	1622	115	1145.00	0
O=C(CCN1CC1)OCCOC(=O)CCN1CC1	1027	1	1	0	1	1	0	27	0	30	0	0.00	0
O=c1ccc(c[nH]1)c1ccccc1	1028	21	21	3	21	21	3	152	7	3280	7	0.00	0
c1ccc(cc1)Cn1cnc2c1ncnc2	1029	17	17	7	17	17	7	192	22	1997	25	27.00	0
O=C1NC(=O)CC2(C1)CCCCC2	1030	5	5	0	5	5	0	136	0	234	0	0.00	0
O=C(C(c1ccccc1)c1ccccc1)OCCN1CCCC1	1031	1	1	0	1	1	0	26	0	29	0	0.00	0
O=C(Cc1ccccc1)OCCN1CCCC1	1032	1	1	0	1	1	0	26	0	29	0	0.00	0
S(Cc1ccco1)SCc1ccco1	1033	1	1	1	1	1	1	47	3	53	3	6.00	0
N=C1c2ccccc2c2c1cccc2	1034	120	120	62	128	125	66	271	104	11503	222	250.00	0
O=C(c1ccccc1)C1OC1C(=O)c1ccccc1	1035	1	1	1	1	1	1	26	2	29	2	3.00	0
O=C(c1ccccc1)C1OC1	1036	2	2	1	2	2	1	27	2	58	2	2.00	0
O=C1C2(CNCC1(CNC2)c1ccccc1)c1ccccc1	1037	7	7	2	8	7	2	174	2	1132	2	0.00	0
O=C1C2CNCC1(CNC2)c1ccccc1	1038	8	8	2	10	8	2	174	2	1315	2	0.00	0
O=C1C2CNCC1CNC2	1039	39	39	8	52	45	8	193	13	6131	13	1.00	0
O=C(C1CNCCC1c1ccccc1)c1ccccc1	1040	6	5	4	7	5	4	178	6	755	9	10.00	0
O=C(c1ccccc1)C1CCCNC1	1041	629	627	224	633	628	224	277	108	87904	586	61.00	0
O=C1C=CC(=O)N1CCCCCCN1C(=O)C=CC1=O	1042	1	1	1	1	1	1	91	16	108	16	124.00	0
O=c1[nH]ncc2c1cccc2	1043	1417	1394	427	1699	1454	432	336	202	179814	922	64.00	1
O=S(=O)(c1ccc(cc1)Nc1ccccc1)Nc1ccccc1	1044	1	1	0	1	1	0	26	0	29	0	0.00	0
O=C1NC2(C(N1)(NC(=O)N2)c1ccccc1)c1ccccc1	1045	6	6	0	8	6	0	172	0	896	0	0.00	0
O=C1NC2C(N1)(NC(=O)N2)c1ccccc1	1046	6	6	0	8	6	0	172	0	896	0	0.00	0
O=C1NC2C(N1)NC(=O)N2	1047	39	39	5	45	41	5	197	6	6002	6	0.00	0
O=c1c2CCCCCc2[nH]c2c1cccc2	1048	1	1	1	1	1	1	110	1	128	1	0.00	0
O=C(C1=COCCS1)Nc1ccccc1	1049	69	69	18	78	69	18	195	24	7135	47	11.00	0
C1CSC=CO1	1050	118	118	35	130	118	35	207	38	12698	76	18.00	0
O=C(C1=COCCS1(=O)=O)Nc1ccccc1	1051	1	1	0	1	1	0	117	0	135	0	0.00	0
O=S1(=O)CCOC=C1	1052	1	1	0	1	1	0	117	0	135	0	0.00	0
O=C1CSc2c(N1)cccc2	1053	568	558	190	705	575	192	310	123	68377	379	50.00	0
c1ccc(cc1)N=Cc1ccccc1	1054	63	63	31	63	63	31	219	44	8055	95	67.00	0
C1CCN(CC1)Cc1cccc2c1cccc2	1055	18	18	4	23	18	4	182	6	979	6	1.00	0
C1CCN(CC1)Cc1c[nH]c2c1cccc2	1056	39	38	21	39	38	21	218	37	4687	61	68.00	0
O1CCN(CC1)Cc1c[nH]c2c1cccc2	1057	5	5	0	5	5	0	181	0	603	0	0.00	0
C1COC(OC1)c1ccco1	1058	2	2	0	2	2	0	27	0	60	0	0.00	0
C1CCOCO1	1059	104	95	18	106	96	18	192	20	5426	39	7.00	1
O=c1[nH]c2nc([nH]c2c(=O)[nH]1)Cc1ccccc1	1060	8	8	2	9	8	2	182	3	682	3	0.00	1
c1ccc(nc1)NCc1ccco1	1061	26	26	11	37	28	11	198	22	4105	28	15.00	1
O=C1N(CC2OC2)C(=O)c2c1cccc2	1062	1	1	0	1	1	0	23	0	26	0	0.00	0
O=c1ncccn1C1CCCCO1	1063	4	4	0	4	4	0	27	0	104	0	0.00	0
O=C1NCC(OC1)c1ccccc1	1064	2	2	0	3	2	0	58	0	82	0	0.00	0
O=C1COCCN1	1065	6	6	2	7	6	2	170	3	675	4	1.00	1
c1ccc(nc1)CC1=CCc2c1cccc2	1066	1	1	0	1	1	0	19	0	22	0	0.00	1
c1ccc2c(c1)C=CC2	1067	9	8	2	9	8	2	152	2	628	2	0.00	1
O=C(c1ccccc1)Nc1c[nH]n(c1=O)c1ccccc1	1068	61	61	6	83	68	6	184	5	7149	6	0.00	0
O=C(c1ccccc1)Nc1c[nH][nH]c1=O	1069	74	74	6	96	81	6	184	5	7301	6	0.00	0
N1CCC(=C(c2ccccn2)c2ccccc2)CC1	1070	1	1	1	1	1	1	118	1	136	1	0.00	0
N1CCC(=Cc2ccccn2)CC1	1071	1	1	1	1	1	1	118	1	136	1	0.00	0
C1CN2C(C1)C=CC2	1072	2	2	0	2	2	0	27	0	42	0	0.00	0
O=c1nc2[nH]c3ccccc3nc2c(=O)[nH]1	1073	3	3	2	3	3	2	121	8	148	8	29.00	1
c1ccc2c(c1)C=NCC2	1074	66	64	34	67	64	34	241	64	8574	140	138.00	0
[NH2+]1CCc2c(C1)cccc2	1075	3	3	2	3	3	2	134	3	400	3	2.00	1
O=C(c1cccnc1)NNS(=O)(=O)c1ccccc1	1076	4	4	1	4	4	1	140	1	529	1	0.00	0
C=C1C=CC=C1	1077	5	5	2	5	5	2	131	19	339	21	79.00	1
O=C1Nc2c(C1Cc1ccccn1)cccc2	1078	5	5	0	6	5	0	155	0	573	0	0.00	0
c1ccc(cc1)C=Cc1cnnc2c1cccc2	1079	1	1	1	1	1	1	27	1	30	1	0.00	0
c1ccc2c(c1)nncc2	1080	22	22	13	22	22	13	190	30	1864	38	91.00	0
O=C1c2c(cccc2C(=O)c2c1cccc2)Nc1ccccc1	1081	3	3	3	4	4	3	155	26	407	32	237.00	0
O1CCN(CC1)CCn1cncc1	1082	1	1	0	1	1	0	26	0	29	0	0.00	1
C1CCC(CC1)NCCc1ccccc1	1083	11	7	4	11	7	4	192	16	965	16	29.00	0
C=C1C(=O)OC2C1CC1C(CC2)C=CC1=O	1084	6	6	6	6	6	6	134	37	616	81	1021.00	0
c1ccc(cc1)c1nnc(nn1)c1ccccc1	1085	2	2	0	2	2	0	119	0	153	0	0.00	0
c1ccc(cc1)c1nncnn1	1086	4	4	1	4	4	1	169	3	470	3	0.00	0
n1ncnnc1	1087	13	13	8	13	13	8	185	24	1860	37	71.00	0
O=C1c2ccccc2c2c1nc1ccccc1n2	1088	5	4	4	5	4	4	158	15	618	17	70.00	0
c1ccc2c(c1)c1cncc3c1c2ccc3	1089	1	1	0	1	1	0	25	0	28	0	0.00	0
O=C1Oc2ccccc2Oc2c1cccc2	1090	4	4	4	5	4	4	149	19	384	21	160.00	0
O=C1NC(=O)NC(=O)C1C1CCCCC1	1091	3	3	0	3	3	0	170	0	388	0	0.00	0
c1ccc(cn1)c1ccc2c(n1)cccc2	1092	99	97	55	114	98	55	251	77	13629	145	113.00	0
O=C1CN2CCc3c(C2c2c(N1)cccc2)cccc3	1093	1	1	0	1	1	0	5	0	5	0	0.00	0
O=C1OCc2c(C1)cc1n(c2=O)Cc2c1nc1ccccc1c2	1094	3	3	3	4	3	3	133	16	259	21	165.00	1
O=C(Nc1ccccc1)CN1CCCC1	1095	57	57	16	59	57	16	208	35	6491	42	17.00	1
c1cc(N=Nc2ccccc2)cc(c1)N=Nc1ccccc1	1096	1	1	1	1	1	1	119	7	137	7	19.00	0
O=C1CC2CCCC2C2C1C1CCCCC1CC2	1097	10	10	2	11	11	2	177	2	614	2	0.00	1
O=[n+]1cc[nH]c2c1cccc2	1098	9	9	4	9	9	4	172	2	1259	5	0.00	0
O=C1CC(Oc2c1ccc(c2)OC1OCCCC1OC1CCCCO1)c1ccccc1	1099	2	2	0	3	3	0	139	0	253	0	0.00	0
C1CCC(OC1)OC1CCCOC1	1100	44	43	22	52	49	24	191	47	2952	82	174.00	1
O=C1CCOc2c1ccc(c2)OC1OCCCC1OC1CCCCO1	1101	2	2	0	3	3	0	139	0	253	0	0.00	0
O=c1oc(=O)c2c([nH]1)cccc2	1102	2	2	0	2	2	0	27	0	43	0	0.00	0
O1CCN(CC1)c1ccccc1	1103	2667	2626	1045	3167	2744	1056	342	242	323051	2467	147.00	1
C1CC2C(C1)CCC1C2CCC2C1Cc1c(C2)[nH]nc1	1104	1	0	0	1	0	0	0	0	0	0		0
O=P(OCC1CCCO1)(OCC1CCCO1)OCC1CCCO1	1105	1	1	0	1	1	0	18	0	21	0	0.00	0
O=P(OCC1CCCO1)OCC1CCCO1	1106	2	2	0	2	2	0	19	0	43	0	0.00	0
O=C1CC(=O)n2n1c1ccccc1nc2	1107	1	1	0	2	1	0	57	0	66	0	0.00	1
C1CNc2c(O1)cccc2	1108	456	450	130	496	454	131	288	91	54501	240	26.00	0
O=C1C(=Cc2ccccn2)CCc2c1cccc2	1109	1	1	1	1	1	1	18	2	19	2	4.00	0
C=C1CCc2c(C1=O)cccc2	1110	53	53	32	53	53	32	216	54	5957	131	188.00	0
O=C(N1CC=Cc2c1cccc2)c1ccccc1	1111	8	8	7	8	8	7	188	15	1261	16	35.00	0
O=c1ccc2c(o1)cc1c(c2)CCO1	1112	7	7	3	7	7	3	148	4	883	4	1.00	0
O=c1cnc2c([nH]1)cccc2	1113	419	405	88	441	413	88	259	86	27101	186	31.00	1
O=C(c1ccncc1)c1ccccc1	1114	19	19	7	22	20	7	199	12	2441	14	6.00	0
O=C1NC(=O)NC(=O)C1Cc1ccccc1	1115	34	34	13	42	36	13	199	19	4838	28	10.00	0
O=C(c1ccccc1)NC1CC1	1116	309	309	54	316	310	55	228	51	20075	83	10.00	0
c1ccc2c(c1)C=Cc1c(C2)cccc1	1117	6	6	4	6	6	4	157	12	633	19	46.00	1
N1CCC(=C2c3ccsc3CCc3c2cccc3)CC1	1118	1	1	1	2	2	1	96	1	115	1	0.00	1
c1ccc(cc1)CCCN1CCc2c(C1)cccc2	1119	3	3	1	3	3	1	103	3	219	3	1.00	0
O=C(Cc1ccccc1)NC1C(=O)N2C1SCC=C2	1120	14	14	10	18	16	10	182	19	1406	30	61.00	1
O=c1[nH]c2ccccc2[nH]c1=O	1121	253	245	97	293	249	97	233	50	32951	158	24.00	0
O=C(c1ccncc1)NN=C1CCCCCC1	1122	1	1	0	1	1	0	80	0	89	0	0.00	0
N=C1CCCCCC1	1123	58	58	35	58	58	35	174	30	7958	74	50.00	0
O=c1c2nocc2cnn1c1ccccc1	1124	6	6	0	6	6	0	127	0	779	0	0.00	0
O=c1[nH]ncc2c1noc2	1125	7	7	1	7	7	1	141	1	933	1	0.00	0
O=C(Nc1ccccc1)OCC#CCN1CCCC1	1126	1	1	0	1	1	0	19	0	22	0	0.00	0
c1ccc(cc1)N(c1ncncn1)c1ccccc1	1127	22	22	14	34	27	14	221	42	3780	52	73.00	0
O=C1C=CC2C(C1)CCC1C2CCC2C1CCC2	1128	2	2	1	2	2	1	30	1	58	1	0.00	1
O=c1ccc2c(c1)oc1c(c2c2ccccc2)cccc1	1129	9	9	9	12	12	9	172	59	868	128	1475.00	0
O=c1ccc2c(c1)oc1c(c2)cccc1	1130	11	11	11	15	15	12	179	63	1114	150	1608.00	0
O=P(c1ccccc1)c1ccccc1	1131	235	231	65	272	238	68	270	66	32332	145	20.00	0
C1CCCCN(C1)N=Cc1ccccc1	1132	17	17	9	17	17	9	27	2	459	10	8.00	0
C1CCc2c(C1)n[nH]c2	1133	83	83	31	94	86	31	224	37	15608	58	13.00	0
c1ccc2c(c1)scc2	1134	873	859	405	940	871	406	341	205	91943	1266	272.00	1
c1ccc(cc1)c1nscn1	1135	56	56	38	61	60	38	207	39	8858	94	71.00	0
c1ncns1	1136	222	222	135	251	234	137	298	112	34380	371	159.00	1
O=C1Cc2ccccc2C(N1)c1ccccc1	1137	23	23	6	23	23	6	181	8	3128	8	1.00	0
O=C1NCc2c(C1)cccc2	1138	23	23	6	23	23	6	181	8	3128	8	1.00	0
O=C(OCc1ccccc1)NCC1CNC2C(C1)c1cccc3c1c(C2)c[nH]3	1139	1	1	1	3	2	2	177	4	203	4	6.00	1
C1CNC2C(C1)c1cccc3c1c(C2)c[nH]3	1140	3	3	3	5	4	4	181	6	484	8	14.00	1
O=C(c1ccccc1)N1CCN(CC1)c1ccccn1	1141	98	97	32	121	104	32	233	52	13508	76	23.00	0
O=C(c1ccccc1)N1CCNCC1	1142	2064	2028	627	2507	2137	639	337	197	251813	1354	66.00	1
O=C1N(SC2CCCCC2)C(=O)c2c1cccc2	1143	1	1	1	1	1	1	165	7	187	7	14.00	0
O=c1[nH][nH]c(=O)[nH]1	1144	9	9	2	12	10	2	182	4	1323	4	0.00	0
c1ccc(cc1)c1scc(n1)c1ccccc1	1145	57	57	45	60	57	45	243	78	8675	202	354.00	1
c1ccc(cc1)c1cscn1	1146	2328	2288	1280	2854	2378	1293	344	261	273388	3959	424.00	1
c1ccc(cc1)c1nccs1	1147	407	403	218	441	408	219	301	134	55895	616	178.00	1
O=C(c1cc2ccccc2oc1=O)N1CCCC1	1148	6	6	2	6	6	2	189	3	1019	4	0.00	0
O=C(c1cc2ccccc2oc1=O)N1CCOCC1	1149	15	15	3	16	15	3	182	5	2187	5	0.00	0
O=C(Cc1ccccc1)NCCc1ccccc1	1150	86	84	26	89	86	26	217	28	10874	61	12.00	0
O=C(c1ccccc1)NC12CC3CC(C2)CC(C1)C3	1151	25	24	5	28	24	5	183	8	3142	9	1.00	0
C1C2CC3CC1CC(C2)C3	1152	1686	1627	669	1904	1680	675	348	224	220190	1659	138.00	1
O=C(c1ccccc1)OCCCCOC(=O)c1ccccc1	1153	3	3	0	4	3	0	177	0	509	0	0.00	0
N=C(c1ccccc1)c1ccccc1	1154	43	43	15	43	43	15	202	29	4927	39	21.00	1
O=C(NC1C(=O)N2C1SCC=C2)CSc1ccncc1	1155	1	1	0	1	1	0	35	0	38	0	0.00	1
O=C1c2ccccc2CN2N1Cc1ccccc1C2=O	1156	1	1	0	2	2	0	99	0	114	0	0.00	0
O=C1C2CC3C4(C1=Cc1ccccc1C4=O)C1C(=O)C4=Cc5c(C(=O)C24C3C1)cccc5	1157	4	2	2	4	2	2	57	12	104	12	124.00	0
c1ccc(cc1)C=C1C=Cc2c1cccc2	1158	12	12	2	13	13	2	117	4	522	4	1.00	1
C=C1C=Cc2c1cccc2	1159	13	13	2	14	14	2	117	4	552	4	1.00	1
O=C(C1CNC2C(=C1)c1cccc3c1c(C2)c[nH]3)NC1OC2N(C1=O)C(Cc1ccccc1)C(=O)N1C2CCC1	1160	1	1	1	1	1	1	79	4	91	4	8.00	1
O=C1COC2N1C(Cc1ccccc1)C(=O)N1C2CCC1	1161	1	1	1	1	1	1	79	4	91	4	8.00	1
O=C1COC2N1CC(=O)N1C2CCC1	1162	4	4	4	6	6	6	162	11	478	22	90.00	1
O=C(C1CNC2C(=C1)c1cccc3c1c(C2)c[nH]3)NC1OC2N(C1=O)CC(=O)N1C2CCC1	1163	4	4	4	6	6	6	162	11	478	22	90.00	1
O=C1C(=CC(=O)c2c1cccc2)NCCCN1CCOCC1	1164	1	1	1	1	1	1	27	1	30	1	0.00	0
O1CC1COc1ccccc1	1165	4	4	1	4	4	1	142	1	374	1	0.00	0
O1CCOCC1	1166	72	65	17	91	79	24	209	26	9865	30	6.00	0
O=C(c1ccccc1)Nc1ccc(cc1)Oc1ccccc1	1167	10	10	7	11	10	7	156	13	1454	15	23.00	0
O=C(C(c1ccccc1)Nc1ccccn1)c1ccccc1	1168	1	1	1	1	1	1	132	2	153	2	1.00	0
O=C(c1ccccc1)CNc1ccccn1	1169	1	1	1	1	1	1	132	2	153	2	1.00	0
O=C(Cn1cncc1)NCc1ccccc1	1170	7	7	1	10	8	1	148	1	959	1	0.00	1
O=S1(=O)CCN(CC1)N=Cc1ccco1	1171	1	1	0	1	1	0	58	0	67	0	0.00	1
O=S1(=O)CCNCC1	1172	70	70	16	71	70	16	175	15	7891	21	2.00	1
c1ccc2c(c1)sc(n2)n1cccn1	1173	21	21	19	24	24	19	203	37	3461	71	153.00	0
c1ccc(cc1)CC1CC2CC1CC2	1174	1	1	0	1	1	0	19	0	22	0	0.00	0
C1CC2CC1CC2	1175	380	368	143	404	374	143	307	118	45478	333	73.00	1
O=C1C2=C(C(=O)N1c1ccccc1)SCCS2	1176	1	1	1	1	1	1	166	1	188	1	0.00	0
O=C1NC(=O)C2=C1SCCS2	1177	2	2	2	2	2	2	167	5	370	5	7.00	0
O=C(c1ccccc1)CCCN1CCC(CC1)C(=O)c1ccccc1	1178	1	1	1	1	1	1	101	1	116	1	0.00	0
O=C1c2cc3C(CCCc3cc2C(=O)c2c1cccc2)OC1CCCCO1	1179	8	8	8	8	8	8	28	5	189	15	94.00	1
O=C1c2cc3CCCCc3cc2C(=O)c2c1cccc2	1180	8	8	8	8	8	8	28	5	189	15	94.00	1
O=c1n(nc(c2c1noc2)c1ccccc1)c1ccccc1	1181	1	1	0	1	1	0	124	0	142	0	0.00	0
O=c1[nH]nc(c2c1noc2)c1ccccc1	1182	2	2	1	2	2	1	141	1	296	1	0.00	0
c1ccc(cc1)CNC(=NCc1ccccc1)NCc1ccccc1	1183	1	1	0	1	1	0	27	0	30	0	0.00	0
c1ccc(cc1)CNC=NCc1ccccc1	1184	1	1	0	1	1	0	27	0	30	0	0.00	0
N=C(NCc1ccccc1)NCc1ccccc1	1185	1	1	0	1	1	0	27	0	30	0	0.00	0
N1CNCNC1	1186	5	4	0	7	4	0	173	0	662	0	0.00	0
O=C(Nc1nc2c(s1)cccc2)Nc1ccccc1	1187	24	24	16	25	25	16	169	23	2899	37	53.00	0
O=C1NC(=O)NC(=O)C1(Cc1ccccc1)Cc1ccccc1	1188	2	2	0	2	2	0	19	0	44	0	0.00	0
O=c1ccs[nH]1	1189	7	7	7	7	7	7	187	36	867	59	479.00	0
C1CCN(CC1)CCc1c[nH]c2c1cccc2	1190	6	6	1	6	6	1	175	6	739	6	1.00	1
O1CCN(CC1)c1cnsn1	1191	33	33	8	39	38	8	193	17	5149	21	4.00	1
c1cnsn1	1192	74	74	28	84	80	29	226	54	11528	79	35.00	1
C1CCC(CC1)c1ccccc1	1193	121	120	57	132	123	57	267	91	14223	152	107.00	1
O1CCN(CC1)Cc1cccc2c1cccc2	1194	8	8	3	9	8	3	186	21	596	21	51.00	0
O=C(c1ccccc1)CCN1CCN(CC1)c1ccccc1	1195	1	1	1	1	1	1	19	1	22	1	1.00	0
O=C(c1ccccc1)CCN1CCNCC1	1196	7	5	2	7	5	2	131	4	246	4	3.00	1
C1CCC(OC1)CC1CCCC2(O1)CCC(O2)C1CCC(O1)C1CCC(O1)C1CCCCO1	1197	1	0	0	2	0	0	0	0	0	0		0
C1CCC(OC1)C1CCC(O1)C1CCC(O1)C1CCC2(O1)CCCCO2	1198	2	0	0	3	0	0	0	0	0	0		0
C1CCC2(OC1)CCCO2	1199	27	25	4	28	25	4	143	4	2536	5	0.00	0
C1CCC(OC1)C1CCC(O1)C1CCCO1	1200	2	0	0	3	0	0	0	0	0	0		0
C1CCC(OC1)C1CCCO1	1201	2	0	0	3	0	0	0	0	0	0		0
C1COC(C1)C1CCCO1	1202	12	8	2	13	8	2	102	2	454	2	0.00	0
C1CCC2(OC1)CCC(O2)C1CCCO1	1203	2	0	0	3	0	0	0	0	0	0		0
C1CCC2(OC1)CCC(O2)C1CCC(O1)C1CCCO1	1204	2	0	0	3	0	0	0	0	0	0		0
C1CCC(OC1)CC1CCCC2(O1)CCCO2	1205	1	0	0	2	0	0	0	0	0	0		0
C1CCC(OC1)CC1CCCC2(O1)CCC(O2)C1CCCO1	1206	1	0	0	2	0	0	0	0	0	0		0
C1CCC(OC1)CC1CCCC2(O1)CCC(O2)C1CCC(O1)C1CCCO1	1207	1	0	0	2	0	0	0	0	0	0		0
O=C(c1cocc1)Nc1ccccc1	1208	114	114	51	125	117	52	232	62	17185	130	54.00	0
O=C1Cc2ccccc2Nc2c1cccc2	1209	1	1	1	4	3	2	172	4	256	4	4.00	1
O=C1CNC(=c2c(=N1)sc1c2CCCC1)c1ccccc1	1210	1	1	1	1	1	1	99	1	114	1	0.00	0
O=C1CNC=c2c(=N1)sc1c2CCCC1	1211	2	2	2	2	2	2	169	3	294	4	4.00	0
c1ccc(cc1)Cc1coc2c1cccc2	1212	5	5	1	6	5	1	174	1	813	1	0.00	0
O=C(N1c2ccccc2Sc2c1cccc2)CCN1CCOCC1	1213	2	2	1	3	2	1	161	2	263	2	0.00	1
O=C(c1c[nH]c2c1cccc2)CN1CCCCC1	1214	31	31	10	32	31	10	200	17	4554	20	6.00	0
O=C(c1c[nH]c2c1cccc2)CN1CCOCC1	1215	9	9	1	9	9	1	173	2	1420	2	0.00	0
O=c1[nH]c2nc([nH]c2c(=O)[nH]1)N1CCOCC1	1216	48	46	9	71	50	9	220	16	7125	19	2.00	0
N1CCC(=C2c3ccccc3Cc3c2cccc3)CC1	1217	1	1	0	1	1	0	114	0	132	0	0.00	0
O=C(c1ccc2c(c1)[nH]cn2)C1CC1	1218	1	1	0	1	1	0	5	0	5	0	0.00	0
c1ccc(cc1)CN1CCc2c(C1)cccc2	1219	86	86	48	100	90	48	246	56	11587	111	71.00	0
O=C1C2CC2C(=O)N1c1ccccc1	1220	8	8	4	9	9	4	153	5	1083	6	2.00	0
O=C1NC(=O)C2C1C2	1221	11	11	5	12	12	5	155	6	1414	7	3.00	0
O=C1C(N=CN2CCCCCC2)C2N1CCS2	1222	1	1	0	2	1	0	53	0	60	0	0.00	1
C1CCC(OC1)OC1CCCC(C1)OC1CCCCO1	1223	1	0	0	1	0	0	0	0	0	0		1
C1CCC(CC1)OC1CCCCO1	1224	3	2	1	3	2	1	105	1	184	1	0.00	1
O=C(c1ccccc1)CSc1ccccc1	1225	13	13	10	13	13	10	164	16	1746	25	45.00	0
O=C(CC(c1ccccc1)NC(=O)c1ccccc1)OC1C=C2CC(C1)C(OC(=O)c1ccccc1)C1C(C(=O)C2)CCC2C1CO2	1226	7	7	6	11	9	6	155	16	788	36	109.00	1
O=C(CC(c1ccccc1)NC(=O)c1ccccc1)OC1CC2CC(=C1)CC(=O)C1C(C2)C2COC2CC1	1227	7	7	6	11	9	6	155	16	788	36	109.00	1
O=C1CC2=CCCC(C2)CC2C1CCC1C2CO1	1228	19	19	15	25	23	16	173	20	2092	83	149.00	1
O=C(c1ccccc1)NCc1ccccc1	1229	1537	1502	388	1644	1528	389	326	166	164059	718	39.00	1
O=C(OC1CC2CC(=C1)CC(=O)C1C(C2)C2COC2CC1)CCNC(=O)c1ccccc1	1230	7	7	6	11	9	6	155	16	788	36	109.00	1
O=C(OC1CC2CC(=C1)CC(=O)C1C(C2)C2COC2CC1)CCc1ccccc1	1231	16	16	15	22	20	16	173	20	1843	83	190.00	1
O=C1CC2=CCCC(C2)C(C2C1CCC1C2CO1)OC(=O)c1ccccc1	1232	19	19	15	25	23	16	173	20	2092	83	149.00	1
O=C(OC1C=C2CC(C1)C(OC(=O)c1ccccc1)C1C(C(=O)C2)CCC2C1CO2)CCNC(=O)c1ccccc1	1233	7	7	6	11	9	6	155	16	788	36	109.00	1
O=C(OC1C=C2CC(C1)C(OC(=O)c1ccccc1)C1C(C(=O)C2)CCC2C1CO2)CCc1ccccc1	1234	16	16	15	22	20	16	173	20	1843	83	190.00	1
O=c1nc(c2ccccc2)c2c([nH]1)cc1c(c2)OCO1	1235	1	1	0	1	1	0	17	0	18	0	0.00	0
O=c1ncc2c([nH]1)cc1c(c2)OCO1	1236	1	1	0	1	1	0	17	0	18	0	0.00	0
O=C1N=c2c(=C1Nc1ccccc1)cccc2	1237	25	25	16	27	27	16	189	11	3004	28	16.00	0
O=C1C=c2c(=N1)cccc2	1238	296	285	179	320	293	179	312	153	38142	613	329.00	0
O=C(c1ccccc1)Nc1ccccn1	1239	460	450	208	485	455	208	273	117	56090	487	111.00	0
O=C(NC1C(=O)N2C1SCC2)Cc1cscc1	1240	1	1	0	1	1	0	79	0	91	0	0.00	1
C1COC(C1)n1cncn1	1241	60	60	1	61	61	1	181	1	1582	1	0.00	1
O=C(c1ccccc1)Nc1nc2c(s1)cccc2	1242	116	110	81	137	119	81	263	80	15943	241	199.00	0
O=C(C(c1ccccc1)NC(=O)N1CCNC1=O)NC1C(=O)N2C1SCC2	1243	2	2	1	2	2	1	162	3	210	3	1.00	1
O=C(N1CCNC1=O)NCc1ccccc1	1244	2	2	1	2	2	1	162	3	210	3	1.00	1
O=C(NC1C(=O)N2C1SCC2)CNC(=O)N1CCNC1=O	1245	2	2	1	2	2	1	162	3	210	3	1.00	1
C1CC2C(C1)C1CC1C=C2	1246	1	1	1	1	1	1	155	27	176	27	225.00	0
O=c1cc(N2CCCCC2)c2c(o1)cccc2	1247	8	8	2	8	8	2	190	6	1287	6	1.00	0
O=C(NC1NC(=O)NC1=O)NCNC(=O)NC1NC(=O)NC1=O	1248	1	1	0	1	1	0	59	0	68	0	0.00	0
O=P1(CCCO1)c1ccccc1	1249	1	1	0	1	1	0	130	0	153	0	0.00	0
O=P1CCCO1	1250	1	1	0	1	1	0	130	0	153	0	0.00	0
c1ccc(cc1)Cc1nccc2c1cccc2	1251	16	16	10	18	16	10	202	22	1871	31	53.00	1
C1CCc2c(C1)[nH]c1c2cccc1	1252	135	134	78	146	138	78	265	88	18773	216	138.00	1
O=C(Nc1ccccc1)Cc1ccccc1	1253	1474	1457	462	1609	1479	464	329	174	153915	983	74.00	1
C1CSC(S1)c1ccccc1	1254	23	23	13	23	23	13	159	14	2808	25	20.00	0
C1SCCS1	1255	25	25	13	25	25	13	159	14	2853	25	18.00	0
C1CCN(CC1)Cc1cc2c(o1)cccc2	1256	23	23	3	24	23	3	196	3	1470	5	0.00	0
c1ccc(cc1)N=Nc1cccc2c1occ2	1257	1	1	1	1	1	1	129	9	147	9	29.00	0
c1ccc(cc1)OCn1cncn1	1258	6	6	2	6	6	2	190	2	734	4	0.00	0
O=c1cc(NCc2ccccc2)c2c(o1)cccc2	1259	10	10	7	11	10	7	172	5	1590	12	6.00	0
O=c1cc(Nc2ccccc2)c2c(o1)cccc2	1260	24	24	10	24	24	10	190	19	3618	25	14.00	0
O=c1cc(N2CCOCC2)c2c(o1)cccc2	1261	4	4	0	4	4	0	171	0	636	0	0.00	0
c1ccc2c(c1)Cc1ccccc1CS2	1262	4	4	0	4	4	0	148	0	468	0	0.00	0
N1CCN(CC1)C1Cc2cccnc2Sc2c1cccc2	1263	1	1	0	1	1	0	69	0	79	0	0.00	0
c1ccc2c(c1)Sc1ncccc1CC2	1264	1	1	0	1	1	0	69	0	79	0	0.00	0
O=C1c2ccc(cc2S(=O)(=O)c2c1cccc2)c1n[nH]nn1	1265	1	1	0	1	1	0	17	0	18	0	0.00	0
O=C1c2ccccc2S(=O)(=O)c2c1cccc2	1266	233	222	82	252	231	83	254	81	16264	174	77.00	0
c1ccc(cc1)c1cc2c(o1)cccc2	1267	130	130	57	133	131	57	236	71	11571	168	115.00	0
O=C(c1ccccc1)NCc1ccncc1	1268	80	78	18	84	80	18	204	19	9190	24	3.00	0
O=C(NC1C(=O)N2C1SCC(=C2)C[n+]1ccccc1)Cc1ccccc1	1269	1	1	1	1	1	1	135	4	156	4	5.00	1
O=C1CC2N1C=C(CS2)C[n+]1ccccc1	1270	1	1	1	1	1	1	135	4	156	4	5.00	1
O=C(C1CC1)OCc1cccc(c1)Oc1ccccc1	1271	1	1	0	2	1	0	57	0	66	0	0.00	1
O=C(C1CC1)OCc1ccccc1	1272	5	5	1	6	5	1	167	1	559	1	0.00	1
O=c1[nH]oc(=O)[nH]1	1273	5	5	2	5	5	2	153	9	719	9	8.00	0
O=C1C2=C(CCOC2)C(=O)c2c1cccc2	1274	1	1	1	1	1	1	24	8	27	8	60.00	0
O=c1c(c[nH]n1c1ccccc1)Nc1ncnc2c1[nH]cn2	1275	1	1	0	1	1	0	162	0	185	0	0.00	0
O=c1[nH][nH]cc1Nc1ncnc2c1[nH]cn2	1276	1	1	0	1	1	0	162	0	185	0	0.00	0
O=c1ccccn1c1ccccc1	1277	88	88	24	92	88	24	213	31	9588	45	10.00	1
C1=CC(C=CN1)c1ccncc1	1278	9	9	2	14	11	2	177	3	1418	3	0.00	0
O=C(Nc1ccccc1)NCc1cccnc1	1279	71	71	20	74	72	20	213	22	10072	33	5.00	0
O=C(c1cc2ccccc2oc1=O)Oc1ccccc1	1280	18	18	7	18	18	7	157	16	2406	20	14.00	0
O=C(COc1ccccc1)OCCn1cnc2c1c(=O)[nH]c(=O)[nH]2	1281	1	1	0	1	1	0	18	0	19	0	0.00	1
C1CCN(CC1)c1cc2c([nH]1)cccc2	1282	1	1	0	1	1	0	18	0	19	0	0.00	0
O=C(c1ccccc1)Nc1nccs1	1283	474	468	290	562	490	297	318	170	65332	955	327.00	1
C1CCC(CO1)OC1CCC(CO1)OC1CCC(CO1)NC1CCCC=C1	1284	2	2	2	3	3	2	128	4	231	5	7.00	0
C1CCC(OC1)OC1CCC(OC1)OC1CCCOC1	1285	5	5	5	8	8	7	148	19	579	29	174.00	1
C1CCC(CO1)NC1CCCC=C1	1286	2	2	2	3	3	2	128	4	231	5	7.00	1
C1CCC(CO1)OC1CCC(CO1)NC1CCCC=C1	1287	2	2	2	3	3	2	128	4	231	5	7.00	1
c1ccc(cc1)Nc1ccncc1	1288	37	37	12	38	38	12	208	29	4635	32	16.00	1
O=C(N1CCc2c1cccc2)CN1CCCCC1	1289	6	6	2	8	6	2	174	3	911	3	0.00	0
O=C1CC2N1C=C(CS2)CSc1nnn[nH]1	1290	12	12	11	14	12	11	171	14	1783	38	68.00	1
O1CCN(CC1)Cc1cc2c(o1)cccc2	1291	5	5	1	5	5	1	168	1	322	1	0.00	0
O=c1cc(N2CCCC2)c2c(o1)cccc2	1292	5	5	2	5	5	2	147	3	777	3	0.00	0
O=C(c1ccccc1)Nc1ccc(cc1)Cc1ccccc1	1293	1	1	1	2	2	2	91	8	101	8	47.00	0
N1CCN(CC1)c1cccc2c1[nH+]on2	1294	2	2	1	2	2	1	124	29	162	29	227.00	0
c1ccc2c(c1)[nH+]on2	1295	10	10	8	10	10	8	139	44	705	57	672.00	0
c1csc(c1)c1cscn1	1296	165	164	123	190	174	125	299	143	23557	468	456.00	1
O=C(c1ccccc1)c1cccc(c1)CN1CCOCC1	1297	1	1	0	1	1	0	18	0	19	0	0.00	0
O1CCN(CC1)Cc1ccccc1	1298	653	651	203	701	662	204	302	127	62028	414	58.00	1
O=c1cc(N2CCNCC2)c2c(o1)cccc2	1299	4	4	2	4	4	2	168	3	515	4	1.00	0
O=C(c1ccccc1)NCc1ccco1	1300	394	394	130	482	415	133	281	86	52126	252	31.00	0
O=C(c1ccccc1)OCCN1CCOCC1	1301	4	4	1	4	4	1	174	2	616	2	0.00	0
O=C(c1ccccc1)OCCCN1CCOCC1	1302	3	3	3	3	3	3	140	7	303	8	24.00	0
O=C(c1nocc1)NNCCc1ccccc1	1303	1	1	0	1	1	0	17	0	18	0	0.00	0
c1ccc(cc1)CSC1=NCCN1	1304	136	136	73	136	136	73	224	42	20057	140	42.00	0
c1ccc(cc1)NC1CCN(CC1)Cc1ccccc1	1305	22	18	11	23	18	11	193	12	2125	22	18.00	0
N1CCC(CC1)Nc1ccccc1	1306	60	50	29	64	50	29	210	30	6525	64	45.00	1
O=C1C2CC=CCC2C(=O)N1Nc1ccccc1	1307	1	1	0	1	1	0	132	0	153	0	0.00	0
c1ccc(cc1)Nc1c2ccccc2nc2c1cccc2	1308	15	14	14	15	15	14	180	64	1649	113	1015.00	1
O=C1N2CCSC2C1NC(=O)C(c1ccccc1)NC(=O)N1CCNC(=O)C1=O	1309	1	1	1	2	1	1	139	3	159	3	3.00	1
O=C1NCCNC1=O	1310	319	318	24	323	319	24	212	36	11602	48	3.00	1
O=C(NC1C(=O)N2C1SCC2)CNC(=O)N1CCNC(=O)C1=O	1311	1	1	1	2	1	1	139	3	159	3	3.00	1
O=C(N1CCNC(=O)C1=O)NCc1ccccc1	1312	1	1	1	2	1	1	139	3	159	3	3.00	1
c1ccc(cc1)CN1CCN(CC1)c1cccc2c1[nH+]on2	1313	1	1	0	1	1	0	18	0	19	0	0.00	0
N1CCC(C(C1)COc1ccc2c(c1)OCO2)c1ccccc1	1314	3	3	1	6	5	2	179	11	410	18	29.00	1
C1CCC(CN1)COc1ccc2c(c1)OCO2	1315	3	3	1	6	5	2	179	11	410	18	29.00	1
O=C(Nc1cc2c(s1)CCCC2)CN1CCOCC1	1316	2	2	2	4	2	2	175	5	378	5	7.00	0
C1CCc2c(C1)scc2	1317	859	824	535	1035	873	541	348	227	119688	1522	365.00	0
O=C(c1ccccc1)OCCOc1cccc2c1cc[nH]2	1318	1	0	0	1	0	0	0	0	0	0		1
O=C(Cc1ccccc1)OC1CCNCC1	1319	2	2	1	2	2	1	69	1	95	1	0.00	1
O1CCN(CC1)CCC(c1ccccc1)c1ccccc1	1320	8	8	2	8	8	2	133	8	744	8	5.00	1
O1CCN(CC1)CCCc1ccccc1	1321	38	38	16	41	40	16	219	31	4030	46	35.00	1
O=C1C=CSc2c(N1)cccc2	1322	1	1	0	1	1	0	20	0	23	0	0.00	0
c1ccc(cc1)CNCCc1c[nH]c2c1cccc2	1323	22	22	6	22	22	6	160	11	2452	13	4.00	0
O=C(NS(=O)(=O)c1ccccc1)Nc1ncncn1	1324	8	8	1	8	8	1	170	1	1084	1	0.00	0
O=C(c1ccc[nH+]c1)Nc1ccccc1	1325	7	7	1	7	7	1	148	1	647	1	0.00	0
O=C1CCOC2C1C1CCCCC1CC2	1326	2	2	2	6	3	2	99	9	199	14	54.00	1
O=C(C(c1ccccc1)c1ccccc1)OCCCN1CCOCC1	1327	1	1	1	1	1	1	23	1	26	1	0.00	0
O=C(Cc1ccccc1)OCCCN1CCOCC1	1328	1	1	1	1	1	1	23	1	26	1	0.00	0
O=C1NC(=O)C(C(=O)N1)(CCOc1ccccc1)CCc1ccccc1	1329	1	1	0	1	1	0	22	0	25	0	0.00	0
O=C1NC(=O)C(C(=O)N1)CCOc1ccccc1	1330	1	1	0	1	1	0	22	0	25	0	0.00	0
O=C1NC(=O)NC(=O)C1CCc1ccccc1	1331	3	3	0	3	3	0	26	0	76	0	0.00	0
c1ccc(cc1)CCN(Cc1ccccc1)Cc1ccccc1	1332	1	1	0	1	1	0	27	0	30	0	0.00	0
c1ccc(cc1)CNCCc1ccccc1	1333	142	138	73	151	139	73	245	87	14772	255	199.00	1
N(Cc1ccccc1)Cc1ccccc1	1334	352	339	138	434	358	140	292	118	41700	386	98.00	0
N1CCN(CC1)C1=Nc2ccccc2Cc2c1cccc2	1335	1	1	1	2	2	1	100	1	119	1	0.00	1
c1ccc2c(c1)Cc1ccccc1C=N2	1336	2	2	2	3	3	2	119	2	197	2	1.00	1
O=C(Nc1ccccc1)OCCNC1CCCCC1	1337	1	1	0	1	1	0	18	0	21	0	0.00	0
O=C(Nc1ccccc1)CN1CCOCC1	1338	97	97	21	112	100	21	192	16	14537	28	1.00	0
c1ccc(cc1)Oc1ccc2c(c1)nc[nH]2	1339	1	1	1	3	3	3	129	8	151	8	42.00	0
O=c1cc(NC2CCCCC2)c2c(o1)cccc2	1340	17	17	4	22	17	4	174	3	2023	4	0.00	0
O=c1oc2ccccc2c(c1)N1CCN(CC1)c1ccccc1	1341	1	1	1	1	1	1	161	2	183	2	1.00	0
O=c1[nH]c(=O)c2c3c1cccc3ccc2	1342	334	315	163	385	322	164	320	167	43412	705	297.00	0
O=c1[nH]c(=O)c2c([nH]1)ncn2CC1OCCO1	1343	1	1	1	1	1	1	101	1	116	1	0.00	1
O1CCN(CC1)CCN(Cc1ccccc1)Cc1ccccc1	1344	1	1	0	1	1	0	26	0	29	0	0.00	0
O1CCN(CC1)CCNCc1ccccc1	1345	45	34	12	55	36	12	195	18	5323	29	8.00	0
O=C(C(c1ccccc1)c1ccccc1)Nc1ccccc1	1346	38	38	13	43	40	13	177	29	4789	40	22.00	0
N1CCC(=CC1)c1c[nH]c2c1cccc2	1347	12	12	9	12	12	9	182	18	1915	22	37.00	0
c1ccc(cc1)Nc1ncnc2c1[nH]cn2	1348	21	21	17	22	21	17	193	28	3488	48	81.00	0
O=c1[nH]c2nc([nH]c2c(=O)[nH]1)NN=Cc1ccccc1	1349	13	13	5	17	13	5	145	5	903	9	4.00	0
O=C(c1ccccc1)NCc1cccnc1	1350	182	182	38	193	184	38	239	46	23706	122	12.00	1
O=c1[nH]c2nc([nH]c2c(=O)[nH]1)OC1CCCCCC1	1351	1	1	0	1	1	0	25	0	28	0	0.00	0
C1CCCCCC1	1352	698	688	227	780	703	229	315	133	85863	444	49.00	1
O=c1[nH]c2nc([nH]c2c(=O)[nH]1)OC1CCCC1	1353	1	1	0	1	1	0	25	0	28	0	0.00	0
O=C1N(CCc2ccccc2)C(=O)c2c1cccc2	1354	52	52	17	72	55	17	201	21	7023	26	6.00	0
O=C(c1ccccc1)Cn1cncc1	1355	16	16	7	16	16	7	157	8	1901	14	7.00	0
O=C(c1ccccc1)NNC(=O)c1cccc2c1cccc2	1356	13	13	3	13	13	3	145	3	585	4	1.00	0
C=C1SC(S1)C(=O)NC1C(=O)N2C1SCC(=C2)CSc1nnn[nH]1	1357	1	1	1	1	1	1	58	3	67	3	5.00	1
C=C1SC(S1)C(=O)NC1C(=O)N2C1SCC=C2	1358	1	1	1	1	1	1	58	3	67	3	5.00	1
C=C1SCS1	1359	1	1	1	1	1	1	58	3	67	3	5.00	1
O=C1CCOc2c1cc1cccc(c1c2)c1cccc2c1cc1OCCC(=O)c1c2	1360	2	2	2	3	3	3	143	35	308	50	747.00	0
O=C1CCOc2c1cc1ccccc1c2	1361	8	3	3	9	4	4	147	37	400	56	818.00	0
O=C(c1cccnc1)NCCc1ccccc1	1362	43	43	14	45	43	14	207	18	5965	31	8.00	0
O=C(c1c[nH]c(=O)[nH]1)c1ccccc1	1363	1	1	0	3	2	0	86	0	96	0	0.00	1
O=c1[nH]cc[nH]1	1364	66	65	37	79	69	38	220	48	10421	83	55.00	1
C1NC(=O)C1NC(=O)C(=N)c1cscn1	1365	2	1	1	2	1	1	58	3	67	3	5.00	1
O=C(Nc1c[nH]n(c1=O)c1ccccc1)CN1C(=O)c2c(C1=O)cccc2	1366	3	3	0	4	3	0	162	0	500	0	0.00	0
O=C(Nc1c[nH][nH]c1=O)CN1C(=O)c2c(C1=O)cccc2	1367	3	3	0	4	3	0	162	0	500	0	0.00	0
O=C1CN=C(N1)c1ccccn1	1368	1	1	0	1	1	0	145	0	165	0	0.00	0
C1N=CNC1=O	1369	65	64	19	72	66	19	198	18	10453	25	3.00	0
O=C1CN=C(N1)c1ccc2c(n1)cccc2	1370	1	1	0	1	1	0	162	0	185	0	0.00	0
c1ccc(cc1)C1=Nc2c(NC1)ccnc2	1371	1	1	1	1	1	1	22	1	25	1	0.00	0
C1C=Nc2c(N1)ccnc2	1372	1	1	1	1	1	1	22	1	25	1	0.00	0
O=C1OCCCCNCCCCC(CC(C1)OC1CCCCO1)OC1CCCCO1	1373	2	1	1	7	2	1	83	4	93	4	6.00	1
O=C1OCCCCNCCCCCCC(C1)OC1CCCCO1	1374	2	1	1	7	2	1	83	4	93	4	6.00	1
O=C1CCCCCCCCNCCCCO1	1375	2	1	1	7	2	1	83	4	93	4	6.00	1
O=C1CCCC(CCCCNCCCCO1)OC1CCCCO1	1376	2	1	1	7	2	1	83	4	93	4	6.00	1
O=C1CCC2=C3C(CCC2=C1)C1CCCC1CC3c1ccccc1	1377	1	1	1	3	2	2	144	2	168	3	2.00	1
O=C1CCC2=C3CCC4C(C3CCC2=C1)CCC4	1378	2	2	2	4	3	3	145	3	280	4	5.00	1
O=c1oc2ccccc2c2c1nc[nH]2	1379	11	11	5	12	11	5	200	14	1957	14	10.00	0
O=c1oc2ccccc2c2c1ncn2C1CCCCC1	1380	1	1	0	1	1	0	165	0	187	0	0.00	0
O=c1oc2ccccc2c2c1ncn2c1ccccc1	1381	3	3	1	3	3	1	180	3	541	3	0.00	0
O=C1CCC(=NN1)c1ccc(cc1)n1cncc1	1382	1	1	1	1	1	1	88	6	98	6	18.00	0
O=C1CCC=NN1	1383	346	345	91	354	347	91	211	84	38965	196	31.00	1
O=C1CCC(=NN1)c1ccccc1	1384	81	80	17	82	80	17	176	24	11060	45	6.00	1
c1ccc2c(c1)Sc1cccc3c1C(C2)CNC3	1385	2	2	2	2	2	2	140	7	314	7	17.00	0
c1ccc2c(c1)ccc1c2cco1	1386	64	64	38	70	64	38	238	67	8841	123	139.00	0
O=C(Nc1ccccc1)CN1CCN(CC1)CCCOc1ccccc1	1387	1	1	0	1	1	0	57	0	66	0	0.00	1
N1CCN(CC1)CCCOc1ccccc1	1388	98	96	56	134	110	57	240	49	13625	119	56.00	1
O=c1ccn(c2c1cccc2)c1ccccc1	1389	10	9	6	10	9	6	152	6	1248	8	6.00	1
O=C(C(=O)NNc1ccccc1)NNc1ccccc1	1390	4	4	2	4	4	2	127	6	420	7	8.00	0
O=C1C=CC2C(N1)CCC1C2CCC2C1CCC2	1391	1	1	0	2	2	0	50	0	61	0	0.00	1
O=C1NC(C(=O)N1CN1CCOCC1)c1ccccc1	1392	1	1	0	1	1	0	161	0	184	0	0.00	0
O=C1NCC(=O)N1CN1CCOCC1	1393	1	1	0	1	1	0	161	0	184	0	0.00	1
c1ccc2c(c1)c1[nH]cnc1cn2	1394	1	1	0	1	1	0	95	0	100	0	0.00	1
O=c1ccn2c3c1ccc(c3SCC2)N1CCNCC1	1395	1	1	1	2	2	1	96	2	115	2	1.00	1
O=c1ccn2c3c1cccc3SCC2	1396	1	1	1	2	2	1	96	2	115	2	1.00	1
C1CCCCN(CC1)Cc1c[nH]c2c1cccc2	1397	1	1	1	1	1	1	171	11	193	11	33.00	0
C1CCCCNCC1	1398	170	169	51	171	170	51	223	57	18683	94	23.00	1
C1CSC(=NC1)Nc1cccc2c1CCCC2	1399	1	1	0	1	1	0	17	0	18	0	0.00	0
O=c1ccn(c2c1ccc(c2)N1CCCC1)C1CC1	1400	1	1	1	1	1	1	127	6	145	6	13.00	1
O=c1cc[nH]c2c1ccc(c2)N1CCCC1	1401	8	3	1	9	4	1	173	6	376	6	3.00	1
O=C1NCCN1CCN1CCC(CC1)c1cn(c2c1cccc2)c1ccccc1	1402	1	0	0	1	0	0	0	0	0	0		1
N1CCC(CC1)c1cn(c2c1cccc2)c1ccccc1	1403	1	0	0	1	0	0	0	0	0	0		1
c1ccc(cc1)n1ccc2c1cccc2	1404	61	59	35	65	61	35	221	62	8397	91	101.00	1
O=C1NCCN1CCN1CCCCC1	1405	1	0	0	1	0	0	0	0	0	0		1
O=C1NCCN1CCN1CCC(CC1)c1c[nH]c2c1cccc2	1406	1	0	0	1	0	0	0	0	0	0		1
c1cc(cc(c1)c1ccc2c(c1)cccc2)C12CC3CC(C2)CC(C1)C3	1407	1	0	0	1	0	0	0	0	0	0		1
c1ccc(cc1)c1ccc2c(c1)cccc2	1408	3	2	0	3	2	0	140	0	167	0	0.00	1
C1C2CC3CC1CC(C2)(C3)c1ccccc1	1409	45	44	24	50	45	24	207	53	6362	81	96.00	1
O=C1C=CC2C(=C1)C(=C)CC1C2CCC2C1CCC2=O	1410	1	1	1	2	2	1	99	4	118	4	5.00	1
O=C(c1ccco1)NCCN1CCCCC1	1411	5	5	0	6	5	0	176	0	821	0	0.00	0
O=c1ccn2c3c1ccc(c3OCN2)N1CCNCC1	1412	1	1	1	1	1	1	118	4	136	4	6.00	0
O=c1ccn2c3c1cccc3OCN2	1413	1	1	1	1	1	1	118	4	136	4	6.00	0
O=C1CCc2c(N1)cc(cc2)OCCCCN1CCN(CC1)c1ccccc1	1414	1	1	0	2	2	0	50	0	61	0	0.00	1
O=C1CCc2c(N1)cc(cc2)OCCCCN1CCNCC1	1415	1	1	0	2	2	0	50	0	61	0	0.00	1
O=C(c1c[nH]c(c1c1ccccc1)c1ccccc1)Nc1ccccc1	1416	1	1	0	1	1	0	14	0	15	0	0.00	1
c1ccc(cc1)c1[nH]ccc1c1ccccc1	1417	6	6	5	9	9	6	175	20	848	24	80.00	1
c1ccc(cc1)c1c[nH]cc1	1418	184	144	24	188	147	25	201	37	5007	54	18.00	1
O=C(c1c[nH]c(c1)c1ccccc1)Nc1ccccc1	1419	4	4	2	4	4	2	118	6	406	6	7.00	1
O=C(c1c[nH]cc1)Nc1ccccc1	1420	28	28	17	37	29	17	206	36	4700	59	69.00	1
O=C(c1c[nH]cc1c1ccccc1)Nc1ccccc1	1421	1	1	0	1	1	0	14	0	15	0	0.00	1
c1csc(c1)COc1cccc2c1cccc2	1422	1	1	1	2	2	1	96	2	115	2	1.00	1
O=C1Nc2c(C1)cc(cc2)CCN1CCN(CC1)c1nsc2c1cccc2	1423	1	1	0	1	1	0	48	0	59	0	0.00	1
O=C1Nc2c(C1)cc(cc2)CCN1CCNCC1	1424	1	1	0	1	1	0	48	0	59	0	0.00	1
c1ccc2c(c1)snc2	1425	3	3	2	3	3	2	173	13	361	13	39.00	1
N1CCN(CC1)c1nsc2c1cccc2	1426	1	1	0	1	1	0	48	0	59	0	0.00	1
O=C1OCC(N1)Cc1ccc2c(c1)cc[nH]2	1427	1	1	0	2	1	0	53	0	60	0	0.00	1
c1ccc2c(c1)N=CCN=C2c1[nH]ccc1	1428	1	0	0	1	0	0	0	0	0	0		0
C1C=Nc2c(C=N1)cccc2	1429	1	0	0	1	0	0	0	0	0	0		0
O=C(Cc1ccccc1)OCc1ccccc1	1430	13	12	2	13	12	2	119	6	1023	6	1.00	0
O=C(C1CCC2C(C1)O2)OCC1CCC2C(C1)O2	1431	1	1	0	1	1	0	27	0	30	0	0.00	0
c1coc(c1)c1nncs1	1432	29	29	19	30	30	19	179	11	4357	30	13.00	0
C1CCC2C(C1)c1ccccc1CC2	1433	4	4	1	4	4	1	113	1	255	1	0.00	1
c1ccc(cc1)CNc1ncnc2c1[nH]cn2	1434	8	8	7	11	10	7	182	12	1387	15	20.00	0
S=P(N1CC1)(N1CC1)N1CCOCC1	1435	1	1	0	1	1	0	23	0	26	0	0.00	0
S=P(N1CC1)N1CCOCC1	1436	1	1	0	1	1	0	23	0	26	0	0.00	0
c1cc2cccc3c2c(c1)CC3	1437	135	135	74	148	136	74	270	76	19364	168	85.00	0
O=c1n(cnc2c1cccc2)c1ccccn1	1438	32	31	12	37	33	13	208	14	5004	18	5.00	0
O=c1nc(Cc2ccccc2)[nH]c2c1cccc2	1439	7	7	0	7	7	0	144	0	917	0	0.00	0
O=c1nc([nH]c2c1cccc2)N1CCOCC1	1440	1	1	0	1	1	0	99	0	114	0	0.00	0
O=c1[nH]c2ccccc2c(n1)c1ccccc1	1441	7	6	3	7	6	3	170	2	820	3	0.00	1
O=c1ncc2c([nH]1)cccc2	1442	7	6	3	7	6	3	170	2	820	3	0.00	1
O=c1n(CCc2ccccc2)cnc2c1cccc2	1443	36	35	17	47	39	18	223	42	5096	56	53.00	0
O=c1nc(CN2CCN(CC2)c2ccccc2)[nH]c2c1cccc2	1444	6	6	2	6	6	2	186	2	1035	2	0.00	0
O=c1nc(CN2CCNCC2)[nH]c2c1cccc2	1445	49	41	10	59	43	10	206	21	5549	23	5.00	0
O=C1CCCN1CC(Sc1nc2ccccc2c(=O)n1c1ccccc1)CN1CCOCC1	1446	1	1	0	1	1	0	85	0	91	0	0.00	0
O=c1n(c2ccccc2)c(SCCN2CCOCC2)nc2c1cccc2	1447	1	1	0	1	1	0	85	0	91	0	0.00	0
O=c1[nH]c(SCCN2CCOCC2)nc2c1cccc2	1448	2	2	0	2	2	0	163	0	242	0	0.00	0
O=C1CCCN1CCSc1nc2ccccc2c(=O)n1c1ccccc1	1449	1	1	0	1	1	0	85	0	91	0	0.00	0
O=C1CCCN1CCSc1nc2ccccc2c(=O)[nH]1	1450	1	1	0	1	1	0	85	0	91	0	0.00	0
O=C1CCCN1CCCN1CCOCC1	1451	6	6	0	6	6	0	168	0	297	0	0.00	0
O=C1CCCN1CC(Sc1nc2ccccc2c(=O)[nH]1)CN1CCOCC1	1452	1	1	0	1	1	0	85	0	91	0	0.00	0
O=c1n(cnc2c1cccc2)Cc1ccco1	1453	70	69	47	115	87	48	219	55	11117	121	88.00	0
O=c1[nH]c2ccccc2c(=O)[nH]1	1454	747	716	243	1069	849	254	305	123	111983	408	30.00	1
O=c1[nH]c2nc([nH]c2c(=O)[nH]1)NCc1ccccc1	1455	42	42	16	65	48	17	202	23	7101	34	10.00	0
O=C(c1ccccc1)NC(CSc1ccccc1)CCN1CCC2C(C1)CCCC2	1456	1	1	1	1	1	1	22	1	25	1	0.00	1
C(CSc1ccccc1)CCN1CCC2C(C1)CCCC2	1457	1	1	1	1	1	1	22	1	25	1	0.00	1
C1CCC2C(C1)CNCC2	1458	78	77	22	99	79	22	210	21	9862	38	6.00	1
O=C(c1ccccc1)NCCCN1CCC2C(C1)CCCC2	1459	1	1	1	1	1	1	22	1	25	1	0.00	1
O=C(c1ccccc1)NCCSc1ccccc1	1460	43	43	28	49	45	28	198	23	6119	62	39.00	1
O=C(C12CC3CC(C2)CC(C1)C3)Nc1c[nH]n(c1=O)c1ccccc1	1461	5	5	0	7	5	0	176	0	724	0	0.00	0
O=C(C12CC3CC(C2)CC(C1)C3)Nc1c[nH][nH]c1=O	1462	5	5	0	7	5	0	176	0	724	0	0.00	0
O=C(c1cccnc1)NC12CC3CC(C2)CC(C1)C3	1463	5	4	1	5	4	1	170	2	496	2	0.00	0
O=C1C2CN3CC1CN(C2)C3c1c[nH]c2c1cccc2	1464	5	5	0	7	6	0	181	0	867	0	0.00	0
O=C1C2CN3CC1CN(C2)C3	1465	45	45	15	56	46	15	203	15	7629	24	4.00	0
O=C(CN1CCCC1=O)NC1C2CC3CC1CC(C2)C3	1466	1	1	0	1	1	0	132	0	153	0	0.00	0
C1CCC23C(C1)C(NCC2)Cc1c3cccc1	1467	1	1	0	1	1	0	78	0	88	0	0.00	1
c1ccc(cc1)CCC=NNc1ccccn1	1468	1	1	0	1	1	0	27	0	30	0	0.00	0
N1CCNCCNCCNCC1	1469	2	2	1	2	2	1	105	1	116	1	0.00	1
C1CNCCNCCCNCCNC1	1470	2	2	2	2	2	2	174	2	334	2	1.00	1
C1OC(C2C1OCO2)n1ccc(=O)[nH]c1=O	1471	3	3	0	3	3	0	85	0	176	0	0.00	0
O1CC2C(C1)OCO2	1472	12	11	2	13	12	2	175	3	961	3	0.00	0
C1CCC2C(C1)CCC1C2CCC2C1CCC1C2CCC1	1473	2	2	2	2	2	2	120	6	241	9	24.00	0
O=C1CN=C(c2c(N1)cccc2)c1[nH]ccc1	1474	1	1	1	2	1	1	119	1	137	1	0.00	0
O=C1C(=C1c1ccccc1)c1ccccc1	1475	1	1	1	2	2	2	82	2	94	2	3.00	0
O=C1C=C1c1ccccc1	1476	1	1	1	2	2	2	82	2	94	2	3.00	0
O=C1C=C1	1477	1	1	1	2	2	2	82	2	94	2	3.00	0
O=C(c1ccccc1)OC1Cc2ccccc2OC1c1ccccc1	1478	1	1	1	2	2	2	85	10	97	10	77.00	0
c1ccc(cc1)C1CCc2c(O1)cccc2	1479	17	17	7	19	19	8	144	18	1463	20	29.00	1
O=C(c1ccccc1)OC1COc2c(C1)cccc2	1480	1	1	1	2	2	2	85	10	97	10	77.00	0
c1ccc(nc1)SSc1ccccn1	1481	1	1	1	1	1	1	79	4	89	4	8.00	0
O=c1ccc2c(o1)cc1c(c2)C=CCO1	1482	2	2	1	2	2	1	112	1	243	1	0.00	0
[NH2+]=c1ccc2c(c1)oc1c(c2c2ccccc2)cccc1	1483	1	1	1	2	1	1	101	14	116	14	88.00	0
[NH2+]=c1ccc2c(c1)oc1c(c2)cccc1	1484	1	1	1	2	1	1	101	14	116	14	88.00	0
O=c1nc[nH]c2c1N=CCN2	1485	1	1	1	1	1	1	59	1	68	1	0.00	0
O=C(c1ccccc1)NNC(=O)c1ccccc1	1486	257	257	78	265	260	78	210	73	28173	174	38.00	0
C1COC=CC1	1487	707	705	192	707	705	192	243	86	96993	353	22.00	1
C1COC(C1)n1cnc2c1ncnc2SCc1ccccc1	1488	11	11	3	11	11	3	148	4	478	4	1.00	0
c1ccc(cc1)CSc1ncnc2c1nc[nH]2	1489	41	41	15	41	41	15	148	5	1346	19	7.00	0
O=C(c1ccccc1)NCCN1CCC(CC1)n1c(=O)[nH]c2c1cccc2	1490	1	1	0	1	1	0	5	0	5	0	0.00	0
O=C(c1ccccc1)NCCN1CCCCC1	1491	52	52	20	54	53	20	206	17	4551	43	16.00	0
O=C(c1ccc(cc1)C(=O)Nc1ccc(cc1)C1=NCCN1)Nc1ccc(cc1)C1=NCCN1	1492	2	2	2	2	2	2	135	12	288	18	82.00	0
O=C(c1ccc(cc1)C(=O)Nc1ccccc1)Nc1ccc(cc1)C1=NCCN1	1493	2	2	2	2	2	2	135	12	288	18	82.00	0
O=C(c1ccccc1)Nc1ccc(cc1)C1=NCCN1	1494	3	3	3	3	3	3	135	12	399	19	84.00	0
c1ccc(cc1)C1=NCCN1	1495	32	32	11	32	32	11	194	27	4660	36	19.00	0
O=C(c1ccc(cc1)C(=O)Nc1ccccc1)Nc1ccccc1	1496	6	6	3	6	6	3	155	17	736	23	53.00	0
C1CCC2(NC1)CC1C(O2)CC2C1CCC1C2CCC2C1CCCC2	1497	2	0	0	3	0	0	0	0	0	0		0
C1CC2CCOC3C42C(C1)CCC(OO4)O3	1498	7	6	4	10	6	4	106	3	558	8	6.00	1
O=c1c2ccccc2nc2n1CCc1c2[nH]c2c1cccc2	1499	2	2	2	2	2	2	147	7	230	7	20.00	0
c1ccc(cc1)c1onc(n1)c1ccncc1	1500	35	34	30	37	34	30	210	24	5205	66	70.00	0
n1ccc(cc1)c1nocn1	1501	78	77	60	83	77	60	255	51	12499	146	113.00	0
c1ncno1	1502	2120	2076	949	2482	2191	966	343	212	310257	2440	152.00	1
c1ccc(cc1)c1ncno1	1503	319	309	220	387	320	222	294	122	48432	691	276.00	0
C1CCC(OC1)Nc1ccccc1	1504	16	16	5	17	16	5	193	8	2308	9	2.00	1
O=C(c1cccnc1)NCCc1c[nH]c2c1cccc2	1505	4	4	3	4	4	3	175	3	682	3	1.00	0
S=C(c1ccccc1)N1CCOCC1	1506	121	121	49	131	124	50	210	41	15809	104	30.00	1
O=C1CCC(N1)C(=O)N1CSCC1	1507	5	5	1	8	7	1	131	1	414	1	0.00	1
C1NCCS1	1508	148	148	62	163	156	62	258	70	21204	126	40.00	1
O=c1ccn2c3c1ccc(c3OCC2)C1CC1	1509	1	1	1	2	2	1	99	4	118	4	5.00	1
O=C(Cc1ccccc1)NCc1ccccc1N1CCCCC1	1510	1	1	0	3	2	0	127	0	149	0	0.00	1
C1CCN(CC1)c1ccccc1	1511	861	845	457	972	885	463	338	191	108954	1426	273.00	1
O=C(Cc1ccccc1)NCc1ccccc1	1512	348	339	96	385	351	97	270	78	38120	188	25.00	1
c1ccc(cc1)c1ccc(cc1)Cn1cnc2c1cc(cc2)c1nc2c([nH]1)cccc2	1513	1	1	1	3	2	1	101	1	120	1	0.00	1
c1ccc2c(c1)[nH]c(n2)c1ccc2c(c1)[nH]cn2	1514	4	4	4	6	5	4	160	15	587	15	55.00	1
c1ccc(cc1)Cn1cnc2c1cc(cc2)c1nc2c([nH]1)cccc2	1515	1	1	1	3	2	1	101	1	120	1	0.00	1
O=C1OC2CCCOC2c2c1cccc2	1516	2	2	0	2	2	0	101	0	209	0	0.00	0
O=c1[nH]c(=O)[nH]nc1c1ccco1	1517	1	1	0	1	1	0	24	0	27	0	0.00	0
O=C1CC2C3CCCC3CCC2c2c1cccc2	1518	1	1	1	2	2	1	149	1	181	1	0.00	0
O=C(c1ccccc1)Nc1cccc2c1C(=O)c1ccccc1C2=O	1519	1	1	0	1	1	0	141	0	161	0	0.00	0
O=C1c2c(cccc2C(=O)c2c1cccc2)NS(=O)(=O)c1ccccc1	1520	1	1	0	1	1	0	18	0	19	0	0.00	0
O=C1CCC(=O)N1c1ccccc1	1521	1109	1104	463	1305	1152	466	314	151	163878	973	79.00	1
c1ccc2c(c1)c1nnoc1cc2	1522	1	1	0	1	1	0	27	0	30	0	0.00	0
O=c1nc2[nH]ncnc2c(=O)[nH]1	1523	8	8	8	8	8	8	239	86	1212	238	3089.00	0
O=C(c1ccc2c(c1)ccc1c2[nH]c2c1cccc2)Nc1ccccc1	1524	1	1	1	1	1	1	121	3	139	3	3.00	0
c1ccc2c(c1)c1[nH]c3c(c1cc2)cccc3	1525	1	1	1	1	1	1	121	3	139	3	3.00	0
O=C(c1ccc2c(c1)cccc2)Nc1ccccc1	1526	56	55	43	62	56	43	271	85	6958	173	371.00	0
O=C(c1ccccc1)Oc1ccc2c(c1)cccc2	1527	10	8	4	10	8	4	146	3	836	6	2.00	1
C(Nc1ccccc1)CNc1ccccc1	1528	12	12	5	13	13	5	189	5	1712	7	1.00	1
O=S(=O)(c1ccccc1)Nc1ccc(cc1)Nc1ccccc1	1529	4	4	2	4	4	2	102	1	387	2	0.00	0
C(CNc1ccccc1)CNc1ccccc1	1530	3	3	1	4	4	1	169	2	399	2	0.00	1
O=C(c1ccccc1)Nc1ccc2c(c1)cccc2	1531	30	30	20	32	31	21	183	24	3125	39	55.00	0
O=C1NC(=O)C(=O)N1	1532	157	157	16	159	157	16	184	20	12615	25	1.00	0
O=C(c1ccc2c(c1)c1ccccc1[nH]2)Nc1ccccc1	1533	1	1	1	1	1	1	127	12	145	12	53.00	0
O=C(c1ccc2c(c1)oc1c2cccc1)Nc1ccccc1	1534	1	1	1	1	1	1	123	1	141	1	0.00	0
c1ccc2c(c1)Oc1c3c2cccc3ccc1	1535	1	1	0	1	1	0	119	0	137	0	0.00	0
c1cnc2c(c1)c1cccnc1cc2	1536	1	1	1	1	1	1	122	1	140	1	0.00	0
c1cnc2c(c1)ccc1c2cccn1	1537	2	2	0	3	3	0	123	0	161	0	0.00	0
c1ccc2c(c1)Cc1c2nc2c(c1)cccc2	1538	3	3	1	3	3	1	97	1	153	1	0.00	0
c1ccc(cc1)c1ncc(o1)c1ccccc1	1539	16	16	8	16	16	8	185	16	1173	22	35.00	0
c1ccc(cc1)c1ncco1	1540	1129	1119	704	1504	1273	724	326	194	165511	1555	222.00	1
S=C1SCN(CN1Cc1ccccc1)Cc1ccccc1	1541	3	3	2	5	3	2	124	2	335	3	1.00	1
S=C1SCNCN1Cc1ccccc1	1542	12	12	10	15	13	11	177	7	1766	26	21.00	1
S=C1NCN(CS1)Cc1ccccc1	1543	4	4	2	6	4	2	124	2	354	3	1.00	1
c1ccc2c(c1)Cc1ccccc1CN2	1544	1	1	1	1	1	1	176	1	198	1	0.00	0
O=c1c2cc3OCOc3cc2[nH]c2c1cccc2	1545	2	2	0	2	2	0	22	0	29	0	0.00	0
O=c1ccc2c(o1)c1ccoc1cc2	1546	8	8	4	8	8	4	185	6	1123	7	3.00	0
O=c1ccc2c(c1)[nH]c1c2cc[nH]c1	1547	1	1	1	1	1	1	122	4	140	4	6.00	0
O=C1N(c2ccccc2)C(=O)c2c1cccc2	1548	219	217	69	252	225	69	255	69	29325	131	23.00	0
O=c1[nH]c2ccccc2c2c1C=CCO2	1549	3	3	1	3	3	1	179	4	389	4	1.00	0
O=c1cccc2c1nc1ccccc1[nH]2	1550	2	2	2	3	3	3	131	15	249	16	121.00	0
O=C(Nc1ccc2c(c1)cccn2)Nc1ccc2c(c1)cccn2	1551	1	1	1	1	1	1	116	1	134	1	0.00	1
O=c1c2ccc3c(c2[nH]c2c1cccc2)OCO3	1552	1	1	0	1	1	0	27	0	30	0	0.00	0
O=c1c2ccccc2nc2n1cccc2	1553	38	37	18	45	43	18	212	22	5709	31	13.00	0
O=c1ccc2c(c1)sc1c(n2)cccc1	1554	2	2	1	2	2	1	19	4	34	4	11.00	0
c1ccc(cn1)c1cccnc1	1555	3	3	0	3	3	0	177	0	308	0	0.00	0
n1ccc(cc1)c1ccccn1	1556	6	6	6	10	9	6	195	14	938	15	30.00	0
c1ccc(cc1)C1CCCc2c1cccc2	1557	5	5	0	5	5	0	57	0	183	0	0.00	1
O=c1[nH]c2c(n1C1CCN(CC1)CCOc1ccccc1)cccc2	1558	1	1	0	1	1	0	18	0	19	0	0.00	0
C1CCN(CC1)CCOc1ccccc1	1559	82	82	18	84	82	18	205	33	3160	50	30.00	1
O=C(NC(=O)c1ccccc1)Nc1ccccc1	1560	32	32	16	32	32	16	147	17	3806	29	20.00	0
c1ccc(cc1)c1ccn(n1)c1ccccc1	1561	587	583	334	686	602	337	333	195	79754	1151	331.00	1
C1CN=C(O1)NC(C1CC1)C1CC1	1562	1	1	1	1	1	1	174	1	197	1	0.00	1
C1CN=C(O1)NCC1CC1	1563	1	1	1	1	1	1	174	1	197	1	0.00	1
C1COC=N1	1564	65	65	31	66	66	31	236	43	9312	81	44.00	1
C1CC1CC1CC1	1565	14	14	5	15	14	5	186	13	2092	15	8.00	1
C1C2N1C(=O)N=C2	1566	1	1	0	1	1	0	22	0	25	0	0.00	0
O=C1CC2CCCC3C42C(O1)OC(OO4)CC3	1567	3	3	0	5	4	0	104	0	224	0	0.00	1
O=S1(=O)NCCc2c1scc2	1568	1	1	0	1	1	0	54	0	63	0	0.00	1
c1ccc(cc1)C1CCN(CC1)CC1COc2c(O1)cccc2	1569	1	1	0	1	1	0	5	0	6	0	0.00	0
C1CCN(CC1)CC1COc2c(O1)cccc2	1570	2	2	0	2	2	0	175	0	198	0	0.00	0
C1CCN(C1)CC#CC(c1ccccc1)c1ccccc1	1571	2	2	2	2	2	2	148	8	273	13	39.00	1
C1CCN(C1)CC#CCc1ccccc1	1572	5	5	3	5	5	3	182	9	789	20	24.00	1
O=S(=O)(c1ccccc1)CCS(=O)(=O)c1ccccc1	1573	1	1	0	1	1	0	26	0	29	0	0.00	0
O=C(c1ccccc1)Oc1cccc2c1cccc2	1574	7	7	3	7	7	3	182	13	771	14	19.00	1
O=C(Nc1ccccc1)CC(=O)Nc1ccccc1	1575	17	17	2	18	17	2	170	1	2039	2	0.00	1
O=C(c1ccccc1)Nc1cccc2c1cccc2	1576	28	28	10	28	28	10	156	10	3177	15	5.00	0
O=C(c1cccc2c1cccc2)c1ccccc1	1577	13	13	4	13	13	4	155	13	1262	16	12.00	0
O=C(c1ccc2c(c1)cccc2)c1ccccc1	1578	4	4	2	4	4	2	108	7	189	8	19.00	0
O=C(c1ccccc1)NCCNC(=O)c1ccccc1	1579	32	31	4	32	31	4	179	4	3391	4	0.00	0
c1ccc(cc1)c1[nH]cnc1c1ccccc1	1580	60	60	43	72	66	44	236	69	9195	171	216.00	0
c1ccc(cc1)c1c[nH]cn1	1581	230	230	78	259	243	79	273	100	20922	267	98.00	0
c1ccc(cc1)c1cnc[nH]1	1582	527	517	158	610	536	161	297	134	36695	477	118.00	0
n1cnc(nc1)c1ccco1	1583	3	3	0	3	3	0	168	0	393	0	0.00	0
O=c1ccc2c(o1)ccc1c2cccc1	1584	63	62	34	76	63	34	228	39	7381	69	50.00	0
c1ccc2c(c1)nsn2	1585	672	670	214	858	749	218	313	154	103608	515	49.00	1
O=C(c1ccccc1)N1CCCCC1	1586	1872	1840	379	2156	1879	380	323	147	187515	613	20.00	0
O=c1ssc(c1)c1ccccc1	1587	1	1	0	1	1	0	27	0	30	0	0.00	0
O=c1ccss1	1588	1	1	0	1	1	0	27	0	30	0	0.00	0
O=c1nc[nH][nH]1	1589	15	15	2	17	15	2	190	3	2345	3	0.00	0
O=c1[nH]c2c([nH]1)[nH]c(=O)[nH]c2=O	1590	8	8	0	9	9	0	177	0	541	0	0.00	0
O=C1CC=NN1Cc1ccccc1	1591	5	5	4	5	5	4	156	12	737	14	35.00	1
O=S1c2ccccc2Oc2c1cccc2	1592	1	1	0	1	1	0	22	0	25	0	0.00	0
S=C(N1CCOCC1)Cc1ccccc1	1593	9	9	3	9	9	3	154	5	1202	7	2.00	0
O=C(c1nccnc1)NCN1CCOCC1	1594	1	1	0	2	2	0	99	0	114	0	0.00	1
O=c1oc2ccccc2cc1c1ccccc1	1595	93	91	66	110	94	67	240	67	12714	199	190.00	0
O=C1OCCC1(c1ccccc1)c1ccccc1	1596	1	1	0	1	1	0	36	0	39	0	0.00	0
O=C1OCCC1c1ccccc1	1597	1	1	0	1	1	0	36	0	39	0	0.00	0
O=C1CCCO1	1598	343	319	100	366	326	101	244	90	45814	199	31.00	1
O=C(CC(=O)c1ccccc1)Nc1ccccc1	1599	19	18	9	21	20	9	160	16	1796	20	22.00	0
c1ccc(cc1)NC1=NCCS1	1600	65	65	32	70	69	32	236	48	9495	88	52.00	0
C1CSC=N1	1601	493	488	227	541	499	227	303	146	71899	614	127.00	1
O=S(=O)(c1ccccc1)N1CC=CN1	1602	1	1	0	1	1	0	19	0	22	0	0.00	0
C1NNC=C1	1603	1	1	0	1	1	0	19	0	22	0	0.00	0
C1CCC(CC1)NC1CCN(CC1)Cc1ccccc1	1604	1	1	0	1	1	0	27	0	30	0	0.00	0
C1CCC(CC1)NC1CCNCC1	1605	13	13	6	15	14	6	190	11	1690	15	10.00	0
N1CCC(CC1)OC1c2ccccc2CCc2c1cccc2	1606	1	1	0	1	1	0	13	0	14	0	0.00	0
O=C1ON=C(C1)c1ccccc1	1607	1	1	0	1	1	0	27	0	30	0	0.00	0
C1C=NOC1=O	1608	2	2	0	2	2	0	27	0	60	0	0.00	0
O=c1[nH]cnc2c1[nH]cn2	1609	3	3	0	4	3	0	167	0	231	0	0.00	0
C1OCc2c(O1)cncc2	1610	1	1	0	1	1	0	161	0	173	0	0.00	0
c1ccc(nc1)c1nc2c([nH]1)cccc2	1611	30	30	17	32	30	17	212	33	3218	62	90.00	0
O=c1c2ccccc2[nH]c(=O)c2c1cccc2	1612	1	1	0	1	1	0	17	0	18	0	0.00	0
c1ccc(cc1)c1[nH]nc(c1)c1ccccc1	1613	11	11	11	11	11	11	187	22	1661	31	95.00	0
c1ccc(nc1)c1cccc(n1)c1ccccn1	1614	1	1	1	1	1	1	183	27	205	27	191.00	0
c1ccc(cc1)n1c2ccccc2c2c1cccc2	1615	2	2	1	2	2	1	129	3	272	3	1.00	0
O=C(c1ccccc1C(=O)c1ccccc1)c1ccccc1	1616	4	4	0	4	4	0	112	0	197	0	0.00	0
O=S1c2ccccc2Nc2c1cccc2	1617	2	2	1	2	2	1	101	1	208	1	0.00	0
c1ccc2c(c1)nc(cc2)c1ccc2c(n1)cccc2	1618	2	2	0	2	2	0	96	0	189	0	0.00	0
O=C1CC2CCCN3C2c2n1c1ccccc1c2CC3	1619	2	2	0	2	2	0	122	0	176	0	0.00	1
N(CCc1ccccc1)CCOc1ccccc1	1620	2	2	1	3	3	1	128	1	233	1	0.00	1
c1ccc(cc1)C(Cn1ncnc1)Cc1ccncn1	1621	1	1	0	2	2	0	49	0	60	0	0.00	1
n1ccc(nc1)CCCn1cncn1	1622	1	1	0	2	2	0	49	0	60	0	0.00	1
c1ccc(cc1)CCc1ccncn1	1623	1	1	0	2	2	0	49	0	60	0	0.00	1
O1CCN(CC1)CCCc1ccc(cc1)COc1ccccc1	1624	1	1	1	2	2	1	100	3	115	3	3.00	1
O=C(c1ccccc1)C1CCN(CC1)CCCn1c(=O)[nH]c2c1cccc2	1625	1	1	0	1	1	0	5	0	5	0	0.00	0
O=C(Nc1on[n+](c1)CCc1ccccc1)Nc1ccccc1	1626	1	1	0	1	1	0	142	0	162	0	0.00	0
O=C(Nc1c[nH+]no1)Nc1ccccc1	1627	1	1	0	1	1	0	142	0	162	0	0.00	0
c1ccc(cc1)CC[n+]1nocc1	1628	3	3	1	3	3	1	185	1	551	1	0.00	0
O=c1cccc2c(c1)CCCc1c2ccc(c1)OC1CCCCO1	1629	1	1	0	1	1	0	50	0	59	0	0.00	0
O=C1C=CC=CCCCCCCCCC=COC2C(=O)c3c4c(cc(N1)c1c4nc4n1cccc4)ccc3O2	1630	1	1	1	3	2	2	84	4	96	4	12.00	1
O=c1oc2c(s1)cccc2	1631	29	29	28	36	34	29	212	44	4289	110	248.00	1
c1ccc2c(c1)CC[n+]1c2cc2ccccc2c1	1632	1	1	1	1	1	1	143	6	164	6	12.00	1
O=C1Nc2ccccc2Oc2c1cccc2	1633	10	10	7	10	10	7	159	21	1404	21	54.00	1
O=C1NCCS1	1634	10	10	2	11	10	2	89	2	416	2	0.00	0
O=c1ccc2c(o1)c1CCCOc1cc2	1635	99	98	64	107	99	64	228	35	10588	138	77.00	1
c1ccc(cc1)CNc1ccc(cc1)c1cncnc1	1636	1	1	0	1	1	0	22	0	25	0	0.00	0
O=C(c1ccncc1)NNC(=O)c1ccncc1	1637	1	1	0	1	1	0	137	0	157	0	0.00	0
O=C(c1ccncc1)NN=C1CCCC=C1	1638	1	1	0	1	1	0	26	0	29	0	0.00	0
N=C1CCCC=C1	1639	40	40	15	41	40	15	218	27	5706	43	19.00	0
c1ccc(cc1)Nc1ccc(cc1)c1ccc(cc1)Nc1ccccc1	1640	1	1	1	1	1	1	69	2	80	2	2.00	0
c1ccc(cc1)Nc1ccc(cc1)c1ccccc1	1641	1	1	1	1	1	1	69	2	80	2	2.00	0
O=C1C2CCCCC2C2C3C1CCCC3NCN2	1642	4	3	2	5	4	2	190	16	421	18	47.00	0
O=C1Cc2ccc3c(c2CNCCc2c1cccc2)OCO3	1643	1	1	0	2	2	0	132	0	153	0	0.00	0
C1Nc2cccc3c2c(N1)ccc3	1644	60	59	48	64	62	50	239	84	7503	229	516.00	0
O=c1ccc2c(o1)c1CCCN3c1c(c2)CCC3	1645	6	5	5	7	6	5	200	29	727	42	244.00	0
C1Oc2c(O1)cc1c(c2)CC[n+]2c1cc1ccccc1c2	1646	1	1	0	1	1	0	5	0	5	0	0.00	0
O=c1ccc2c(c1)oc1c(n2)cccc1	1647	2	2	1	2	2	1	99	12	120	12	48.00	0
O=c1ccoc2c1cc1c(c2)OCc2c1cccc2	1648	1	1	0	1	1	0	13	0	14	0	0.00	0
N=C1C=CC(=N)C=C1	1649	3	2	1	3	3	1	125	5	253	5	4.00	1
O=C1C[NH+]=C(c2c(N1)cccc2)c1ccccc1	1650	1	1	0	1	1	0	27	0	30	0	0.00	0
O=C1C[NH+]=Cc2c(N1)cccc2	1651	1	1	0	1	1	0	27	0	30	0	0.00	0
O=c1oc(=O)c2c(c3c1cccc3)cccc2	1652	1	1	0	1	1	0	25	0	28	0	0.00	0
O=C1C(=O)c2cccnc2c2c1cccn2	1653	1	1	1	1	1	1	5	1	6	1	1.00	0
S=C1SCN(CN1CCc1ccccc1)CCc1ccccc1	1654	1	1	0	1	1	0	12	0	13	0	0.00	0
S=C1SCNCN1CCc1ccccc1	1655	1	1	0	1	1	0	12	0	13	0	0.00	0
S=C1NCN(CS1)CCc1ccccc1	1656	1	1	0	1	1	0	12	0	13	0	0.00	0
O=c1cc[nH]c(n1)N1CCN(CC1)c1ccccc1	1657	27	27	7	28	27	7	180	9	3288	10	1.00	0
O=c1cc[nH]c(n1)N1CCNCC1	1658	53	52	8	61	53	8	193	10	6933	11	0.00	0
c1ccc2c(c1)n[nH+]c1c2cccc1	1659	1	1	0	1	1	0	27	0	30	0	0.00	0
O=c1c2c(NCCN3CCCCC3)cccc2sc2c1cccc2	1660	1	1	0	1	1	0	20	0	23	0	0.00	0
c1ccc(cc1)C=NNc1ccccn1	1661	78	78	57	80	78	57	185	46	8668	161	183.00	0
c1ccc(nc1)NN=Cc1ccco1	1662	6	6	4	6	6	4	148	13	690	14	36.00	0
c1ccc(nc1)NN=Cc1ccc2c(c1)OCO2	1663	3	3	3	3	3	3	139	4	334	6	9.00	0
O=c1[nH]cnc2c1cc1ccccc1c2	1664	1	1	0	1	1	0	97	0	112	0	0.00	0
S=C1NCCN1	1665	122	117	45	124	117	45	169	24	8452	100	34.00	0
O=S(=O)(c1ccccc1)NCCNS(=O)(=O)c1ccccc1	1666	9	9	2	12	11	2	180	2	1126	2	0.00	0
c1ccc(cc1)Oc1cncnc1	1667	4	4	3	4	4	3	123	3	314	3	3.00	1
O=S1(=O)N=CNc2c1cncn2	1668	1	1	0	1	1	0	27	0	30	0	0.00	0
c1ccc2c(c1)c1ccccc1CCCC2	1669	4	4	1	4	4	1	114	1	433	1	0.00	0
c1cc2Oc3ccc(cc3)CC3NCCc4c3cc(Oc3c5C(Cc(c1)c2)NCCc5ccc3)cc4	1670	3	3	3	4	4	3	119	6	280	6	14.00	0
O=C(c1ccccn1)NNCc1ccccc1	1671	1	1	0	1	1	0	26	0	29	0	0.00	0
O=C(c1ccccc1)NNC1CCN(CC1)Cc1ccccc1	1672	1	1	0	1	1	0	26	0	29	0	0.00	0
O=C(c1ccccc1)NNC1CCNCC1	1673	1	1	0	1	1	0	26	0	29	0	0.00	0
O=c1ccc2c(o1)cc1c(c2)CC(O1)COC1CCCCO1	1674	1	1	1	1	1	1	138	2	159	2	1.00	0
O=S1c2ccccc2Sc2c1cccc2	1675	1	1	0	1	1	0	27	0	30	0	0.00	0
c1ccc(cc1)c1scnc1c1ccccc1	1676	26	25	21	34	26	21	169	32	3711	56	111.00	0
c1ccc(cc1)c1cncs1	1677	59	57	40	72	58	40	227	64	8540	160	213.00	1
c1cnc(nc1)Nc1nc2c([nH]1)cccc2	1678	1	1	1	1	1	1	163	2	185	2	1.00	0
O=c1[nH]c2nc([nH]c2c(=O)[nH]1)CCCCc1nc2c([nH]1)cccc2	1679	1	1	1	1	1	1	23	1	26	1	0.00	0
O=C1C=CC=CC1=O	1680	12	12	10	12	12	10	206	66	1455	99	822.00	0
O=C1CC2OCC=C3C4C2C2N1c1ccccc1C12CC[NH+](C1C4)C3	1681	1	0	0	1	0	0	0	0	0	0		0
O=C1CC2C(O1)CCC1C(C2)C(=O)CC1	1682	3	3	0	3	3	0	114	0	371	0	0.00	0
O=C1COC(=C1)C=CCOc1ccc2c(c1)oc(=O)cc2	1683	1	1	0	1	1	0	18	0	19	0	0.00	0
C1OC=CC1=O	1684	7	7	1	7	7	1	171	1	941	1	0.00	0
O=C1CCC2C1C=COC2OC1CCCCO1	1685	2	2	0	2	2	0	51	0	70	0	0.00	0
O=C1CCC2C1C=COC2	1686	2	2	0	2	2	0	51	0	70	0	0.00	0
O=C1CCCc2c1cc(o2)c1ccccc1	1687	1	1	0	1	1	0	17	0	18	0	0.00	0
O=C1CCCc2c1cco2	1688	28	28	7	28	28	7	207	10	4161	12	1.00	0
C1=CC2C(NC1)Cc1c3c2cccc3[nH]c1	1689	1	1	1	1	1	1	101	8	117	8	28.00	0
O=C1NC2(OC2c2ccccc2)C(=O)Nc2c1cccc2	1690	2	2	2	2	2	2	139	8	283	9	27.00	0
O=C1NC2(CO2)C(=O)Nc2c1cccc2	1691	2	2	2	2	2	2	139	8	283	9	27.00	0
c1ccc(cc1)C1Cc2c(O1)cccc2	1692	3	3	0	3	3	0	88	0	185	0	0.00	0
c1ccc2c(c1)OCC2	1693	304	292	93	353	298	93	266	89	29712	182	41.00	1
O=C1c2nc3ccccc3c(=O)n2c2c1cccc2	1694	1	1	1	1	1	1	138	3	159	3	3.00	0
O=C1CSC(N1c1scnn1)c1cccs1	1695	1	1	0	1	1	0	5	0	5	0	0.00	0
O=C1CSC(N1)c1cccs1	1696	5	5	2	5	5	2	171	1	713	2	0.00	0
C1SCNC1=O	1697	192	191	94	208	197	94	248	64	29071	186	49.00	0
C1SCC(=O)N1c1nncs1	1698	5	5	1	6	6	1	152	2	480	2	0.00	0
O=C1OC2C3(C1)C(=O)OC1C3(CC2)CC(=O)O1	1699	2	2	0	2	2	0	144	0	212	0	0.00	0
O=C1OCCN1c1ccccc1	1700	5	5	1	6	6	1	135	3	313	3	0.00	1
O=C1Oc2ccc3c(c2Oc2c1cccc2)COC3=O	1701	2	2	2	2	2	2	139	19	280	23	167.00	0
O=C1CSC(=S)N1c1ccccc1	1702	13	13	7	13	13	7	181	16	1572	22	29.00	0
O=c1c(Cc2c[nH]n(c2=O)c2ccccc2)c[nH]n1c1ccccc1	1703	39	38	14	52	42	15	212	21	5175	43	16.00	0
O=c1[nH][nH]cc1Cc1c[nH]n(c1=O)c1ccccc1	1704	39	38	14	52	42	15	212	21	5175	43	16.00	0
O=c1[nH][nH]cc1Cc1c[nH][nH]c1=O	1705	95	94	51	118	105	52	247	62	12885	193	115.00	0
O=C(OC1CCCCC1)C=CC(=O)OC1CCCCC1	1706	1	1	0	1	1	0	27	0	30	0	0.00	0
C1CCC(=NNc2ccccc2)CC1	1707	18	18	13	18	18	13	160	22	2662	27	45.00	0
N=C1CCCCC1	1708	164	163	92	169	166	92	251	70	22011	197	87.00	0
c1ccc(cc1)C(c1ccncc1)c1ccccc1	1709	5	5	1	5	5	1	144	2	525	2	0.00	0
O=C(c1ccccc1)Cc1ccccn1	1710	10	10	5	11	10	5	171	6	1015	7	4.00	0
c1cc(cc(c1)Cc1ccccc1)Cc1ccccc1	1711	1	1	0	1	1	0	16	0	17	0	0.00	0
O=P(OCc1ccccc1)OCc1ccccc1	1712	5	4	0	6	5	0	85	0	173	0	0.00	0
O=C1C=CC(=O)N1Cc1ccccc1	1713	17	17	9	18	17	9	206	30	2265	37	62.00	0
O=c1ccc(=O)n([nH]1)c1ccccc1	1714	6	6	1	6	6	1	147	1	542	1	0.00	0
O=c1ccc(=O)[nH][nH]1	1715	17	17	3	17	17	3	184	4	1680	5	0.00	0
O=C1NC(=O)NC(=O)C1=Cc1ccccc1	1716	127	127	100	135	129	101	226	55	17600	263	171.00	0
O=C1NC(=O)C(=C)C(=O)N1	1717	1187	1162	648	1359	1199	651	332	211	174198	2145	298.00	0
C1CCN(CC1)C1CCN(CC1)Cc1ccccc1	1718	23	23	3	24	23	3	200	8	2512	8	0.00	0
C1CCN(CC1)C1CCNCC1	1719	318	309	88	366	317	88	265	89	43166	182	25.00	1
O=c1[nH]c2c3c1cccc3ccc2	1720	164	164	83	204	184	85	263	96	23847	195	88.00	0
c1ccc(cc1)CSc1ncnc2c1[nH]cn2	1721	7	7	3	7	7	3	171	4	1146	4	1.00	0
C1CCc2c(C1)ncnc2	1722	47	46	23	51	47	23	238	46	7280	66	50.00	0
O=C1C(=[NH+]c2c1cccc2)c1ccccc1	1723	2	2	1	2	2	1	93	9	107	9	29.00	0
O=C1C=[NH+]c2c1cccc2	1724	2	2	1	2	2	1	93	9	107	9	29.00	0
O=C1C(=Cc2c(C1=O)cccc2)C1CCC(CC1)c1ccccc1	1725	1	1	1	1	1	1	58	1	67	1	0.00	0
O=C1C(=Cc2c(C1=O)cccc2)C1CCCCC1	1726	1	1	1	1	1	1	58	1	67	1	0.00	0
c1ccc(cc1)CCc1ccccn1	1727	18	18	5	18	18	5	151	6	1438	6	1.00	0
O=c1[nH]n(c2c1cccc2)Cc1ccccc1	1728	71	69	2	93	69	2	103	2	1116	2	0.00	0
O=c1[nH][nH]c2c1cccc2	1729	179	171	9	207	171	9	128	14	2671	16	1.00	0
O=C1Cc2c3c1cccc3ccc2	1730	1	1	0	1	1	0	139	0	159	0	0.00	0
O=c1ccnc2n1[nH]cn2	1731	177	176	42	196	182	42	213	34	27322	55	4.00	0
O=C1NCNCN1	1732	8	4	0	8	4	0	172	0	516	0	0.00	0
n1ccc(cc1)SSc1ccncc1	1733	1	1	1	1	1	1	94	2	109	2	1.00	0
O=C1CCCCCN1C(=O)c1ccc(cc1)C(=O)N1CCCCCC1=O	1734	1	1	0	1	1	0	159	0	181	0	0.00	0
O=C1CCCCCN1	1735	453	217	65	468	223	67	242	65	19258	158	41.00	0
O=C1CCCCCN1C(=O)c1ccccc1	1736	18	18	8	25	22	9	189	14	2913	20	10.00	0
O=C1Cc2c(O1)cccc2	1737	2	2	1	2	2	1	117	1	165	1	0.00	1
O=C(c1ccccc1)OCCOC(=O)c1ccccc1	1738	6	6	0	7	6	0	149	0	735	0	0.00	0
O=S(=O)(c1ccccc1)Cc1ccccc1	1739	70	70	23	73	70	23	208	33	9798	54	16.00	1
c1ccc(cc1)c1ccc(cc1)c1cscn1	1740	11	11	9	13	11	9	174	31	1579	46	178.00	0
O1CCN(CC1)c1ncnc2c1[nH]cn2	1741	1	1	0	2	2	0	107	0	129	0	0.00	0
C1CCN(CC1)c1nc2c(s1)cccc2	1742	85	83	64	106	94	67	251	77	12648	188	201.00	0
O=P(c1ccccc1)(c1ccccc1)Cc1ccccc1	1743	26	26	9	27	26	9	157	17	2928	19	11.00	0
O=P(c1ccccc1)Cc1ccccc1	1744	101	101	32	115	101	32	212	36	13142	52	12.00	0
O=P(c1ccccc1)(Oc1ccccc1)Oc1ccccc1	1745	1	1	1	1	1	1	121	2	139	2	1.00	0
O=P(c1ccccc1)Oc1ccccc1	1746	8	8	2	8	8	2	182	3	896	3	0.00	0
c1ccc(cc1)c1[nH]cc(c1)c1ccccc1	1747	4	4	2	4	4	2	104	3	332	3	2.00	0
O=C1C(=C2CCCCC2)CCCC1=C1CCCCC1	1748	1	0	0	1	0	0	0	0	0	0		0
c1ccc(cc1)Nc1n[nH]cn1	1749	4	4	3	4	4	3	175	5	593	7	7.00	0
c1ccc(nc1)c1cccs1	1750	39	38	22	41	39	23	213	44	5287	60	76.00	0
S=c1sscc1c1ccccc1	1751	2	1	0	2	1	0	26	0	29	0	0.00	0
S=c1ccss1	1752	3	2	1	4	3	2	171	10	264	12	34.00	1
O=C(c1ccccc1)CCCCC(=O)c1ccccc1	1753	2	2	1	2	2	1	27	1	44	1	0.00	0
O=c1cccco1	1754	228	227	89	239	230	89	259	99	33622	287	81.00	1
O=S(=O)(c1ccccc1)CS(=O)(=O)c1ccccc1	1755	11	11	1	11	11	1	171	1	467	1	0.00	0
c1ccc(cc1)C(c1cccnc1)c1ccccc1	1756	1	1	0	1	1	0	27	0	30	0	0.00	0
c1ccc(cc1)Cc1cccnc1	1757	21	21	7	22	22	8	205	29	2565	34	34.00	0
c1ccc(nc1)c1nc(nc(n1)c1ccccn1)c1ccccn1	1758	1	1	1	1	1	1	127	7	145	7	18.00	0
c1ccc(nc1)c1ncnc(n1)c1ccccn1	1759	1	1	1	1	1	1	127	7	145	7	18.00	0
c1ccc(nc1)c1ncncn1	1760	2	2	2	2	2	2	180	8	332	9	21.00	0
N1CCN(CC1)CCCN1c2ccccc2CCc2c1cccc2	1761	1	1	0	1	1	0	13	0	14	0	0.00	0
O=C(c1ccccc1)c1cccc(c1)C(=O)c1ccccc1	1762	1	1	0	1	1	0	44	0	50	0	0.00	0
c1ccc(cc1)N=Nc1nc2c(s1)cccc2	1763	1	1	1	1	1	1	90	6	103	6	17.00	0
O=c1ccnc2n1cn[nH]2	1764	36	36	17	36	36	17	194	21	5570	26	12.00	0
O=S(=O)(c1ccccc1)N1CCN(CC1)c1ccccc1	1765	296	293	92	390	313	95	265	81	37566	209	33.00	0
C1CCc2c(C1)nc1c(n2)CCCC1	1766	1	1	0	1	1	0	122	0	140	0	0.00	0
N=C1CCNCC1	1767	156	154	67	158	154	67	254	60	22876	140	39.00	0
C(Oc1ccccc1)COc1ccccc1	1768	141	135	73	156	136	73	244	58	17487	149	67.00	0
O1CCN(CC1)c1nc2c(s1)cccc2	1769	59	57	18	63	57	18	205	20	6203	33	9.00	0
O=C1N=NC(=O)N1c1ccccc1	1770	1	1	1	1	1	1	99	1	114	1	0.00	0
O=C1N=NC(=O)N1	1771	1	1	1	1	1	1	99	1	114	1	0.00	0
O=C1NC(=O)C(S1)Cc1ccc(cc1)OCCNc1ccccn1	1772	1	1	0	2	2	0	78	0	88	0	0.00	1
O=C1NC(=O)SC1Cc1ccccc1	1773	7	7	4	8	8	4	183	6	1004	6	3.00	1
O=C1SCC(=O)N1	1774	223	223	77	267	231	77	238	48	33561	120	14.00	1
c1ccc(cc1)OCCNc1ccccn1	1775	19	19	10	21	20	10	195	13	2216	17	12.00	1
c1ccc(cc1)NCc1ccccn1	1776	69	69	24	82	70	24	192	26	9002	47	13.00	1
O=c1c2ccccc2nc2n1CCCCC2	1777	140	139	47	158	142	47	281	66	18399	124	34.00	0
C1C(CC1c1ccccc1)c1ccccc1	1778	18	17	6	25	17	6	192	20	2739	20	13.00	0
c1ccc(cc1)c1nncnc1c1ccccc1	1779	57	56	26	69	57	26	206	36	7549	58	34.00	0
c1ccc(cc1)c1cnncn1	1780	92	91	51	105	92	51	233	76	12567	145	125.00	0
O=C(Nc1ccccc1)CN1CCCCC1	1781	290	288	85	334	299	87	262	89	39120	180	29.00	1
O=P(c1ccccc1)(Nc1ccccc1)Nc1ccccc1	1782	1	1	0	1	1	0	23	0	26	0	0.00	0
O=P(c1ccccc1)Nc1ccccc1	1783	16	16	12	25	16	12	165	13	2355	34	38.00	0
O=P(Nc1ccccc1)Nc1ccccc1	1784	13	13	7	13	13	7	182	11	1772	16	13.00	0
O=C1CC(=NN1c1ccccc1)c1ccccc1	1785	3	3	1	3	3	1	138	3	196	3	1.00	0
O=C1NN=C(C1)c1ccccc1	1786	12	12	3	12	12	3	151	14	1037	17	14.00	0
O=P(N1CCOCC1)(N1CCOCC1)Oc1ccccc1	1787	1	1	0	1	1	0	25	0	28	0	0.00	0
O=P(N1CCOCC1)Oc1ccccc1	1788	3	3	0	3	3	0	27	0	64	0	0.00	0
O=P(N1CCOCC1)N1CCOCC1	1789	35	35	12	51	37	13	188	15	5564	23	6.00	0
c1coc(c1)C1OCC2(CO1)COC(OC2)c1ccco1	1790	1	1	0	1	1	0	112	0	130	0	0.00	0
C1OCC2(CO1)COC(OC2)c1ccco1	1791	1	1	0	1	1	0	112	0	130	0	0.00	0
O1COCC2(C1)COCOC2	1792	7	7	0	7	7	0	149	0	804	0	0.00	0
O=C1CC(=O)NC(=S)N1	1793	51	51	15	52	51	15	170	20	3482	43	21.00	1
O=C1CCCN1Cc1ccccc1	1794	392	387	73	447	397	73	256	71	43114	117	8.00	0
O=C1c2ccccc2C(=O)N1c1cccc2c1cccc2	1795	3	3	0	3	3	0	102	0	347	0	0.00	0
C1CNC2C(N1)NCCN2	1796	1	1	0	1	1	0	142	0	158	0	0.00	0
C1CCN(CC1)CCc1ccccn1	1797	1	1	0	1	1	0	26	0	29	0	0.00	0
O=c1oc2cc(ccc2cc1c1ccccc1)Nc1ncncn1	1798	1	0	0	1	0	0	0	0	0	0		0
O=c1ccc2c(o1)cc(cc2)Nc1ncncn1	1799	1	0	0	1	0	0	0	0	0	0		0
c1ccc(cc1)c1c[nH]nc1	1800	146	144	77	162	149	77	254	89	22068	227	117.00	1
O=[AsH]1c2ccccc2c2c1cccc2	1801	1	0	0	1	0	0	0	0	0	0		0
O=C1Nc2ccccc2CCc2c1cccc2	1802	1	1	0	1	1	0	48	0	54	0	0.00	0
O=C(CCc1ccco1)CCc1ccco1	1803	1	1	0	1	1	0	26	0	29	0	0.00	0
O=C(c1ccccc1)N1CCN(CC1)C(=O)c1ccccc1	1804	20	20	6	29	22	7	187	8	3158	10	2.00	0
O=C1COc2c1cccc2	1805	9	9	3	9	9	3	177	5	1058	6	2.00	0
c1ccc(cc1)SCc1ccccc1	1806	166	166	84	181	168	84	241	79	22178	220	101.00	0
c1ccc(nc1)c1nc2ccccc2nc1c1ccccn1	1807	12	12	11	15	14	12	186	17	1802	36	70.00	0
c1ccc(nc1)c1cnc2c(n1)cccc2	1808	12	12	11	15	14	12	186	17	1802	36	70.00	0
c1ccc(cc1)COc1ccc2c(c1)cc[nH]2	1809	17	17	11	20	19	11	204	30	2004	33	68.00	0
C1CCN2C(=NCCC2)CC1	1810	1	1	0	1	1	0	174	0	196	0	0.00	0
c1ccc2c(c1)n[nH]c2	1811	99	99	34	102	99	34	191	27	14491	60	11.00	1
O=S(=O)(c1cnc[nH]1)Oc1ccccc1	1812	2	2	1	2	2	1	26	1	58	1	0.00	0
c1ccc(cc1)Cc1cccc2c1cccn2	1813	1	1	1	1	1	1	14	1	15	1	1.00	0
N1CCN(CC1)CCNCc1ccccn1	1814	1	1	1	1	1	1	167	5	189	5	7.00	0
c1ccc2c(c1)cc1c(c2)ncs1	1815	1	1	0	1	1	0	27	0	30	0	0.00	0
c1ccc(cc1)N=Nc1ccccn1	1816	2	1	1	2	1	1	19	2	22	2	3.00	0
O=C(c1ccccc1)C1CC1	1817	11	11	2	11	11	2	165	5	810	5	1.00	0
C1CCN(C1)C1CCN(CC1)Cc1ccccc1	1818	1	1	0	1	1	0	27	0	30	0	0.00	0
N1CCC(CC1)N1CCCC1	1819	11	11	1	11	11	1	139	1	1230	1	0.00	0
c1ccc(cc1)c1nc2ccccc2nc1c1ccccc1	1820	54	51	34	64	52	34	227	58	6850	120	170.00	0
c1ccc(cc1)c1cnc2c(n1)cccc2	1821	116	111	70	132	113	70	254	95	15706	221	204.00	0
C(CN1CCOCC1)CN1CCOCC1	1822	1	1	0	1	1	0	161	0	183	0	0.00	0
O=C(N(C(=O)c1cccnc1)Cc1ccccc1)c1cccnc1	1823	1	1	0	1	1	0	27	0	30	0	0.00	0
O=C(c1cccnc1)NC(=O)c1cccnc1	1824	1	1	0	1	1	0	27	0	30	0	0.00	0
O=C(c1cccnc1)NCc1ccccc1	1825	90	89	23	95	91	24	219	47	10843	77	23.00	1
O=C1CCCCCN1C(=O)c1cccc(c1)C(=O)N1CCCCCC1=O	1826	1	1	0	1	1	0	161	0	183	0	0.00	0
O=P(N1CCOCC1)(Oc1ccccc1)Oc1ccccc1	1827	2	2	0	2	2	0	27	0	36	0	0.00	0
c1ccc(cc1)c1nc2c(o1)cccc2	1828	216	212	187	261	222	189	307	140	33170	638	506.00	1
O=P1(CC=CC1)c1ccccc1	1829	2	2	0	2	2	0	169	0	197	0	0.00	0
O=P1CC=CC1	1830	2	2	0	2	2	0	169	0	197	0	0.00	0
c1ccc2c(c1)n1CCCc1n2	1831	3	3	0	4	3	0	180	0	377	0	0.00	0
O=c1oc(nc2c1cccc2)c1ccccc1NS(=O)(=O)c1ccc2c(c1)cccc2	1832	1	1	1	1	1	1	137	2	158	2	1.00	0
O=c1oc(nc2c1cccc2)c1ccccc1	1833	48	48	30	48	48	30	195	26	6579	60	41.00	0
O=c1ocnc2c1cccc2	1834	94	91	57	96	92	57	212	40	12682	115	61.00	0
O=S(=O)(c1ccc2c(c1)cccc2)Nc1ccccc1	1835	28	28	10	33	28	10	181	15	3878	19	7.00	0
O=C(c1ccc2c(c1)cccc2)NCCCN1CCOCC1	1836	3	3	1	3	3	1	87	1	272	1	0.00	0
O=C(Cc1ccccc1)NC1CCCCC1	1837	254	252	73	353	275	74	264	83	34095	172	27.00	0
O=S(=O)(c1ccccc1)Nc1cccc2c1nccc2	1838	13	13	8	17	15	10	203	48	1848	115	465.00	0
O=C1CCCC(=C1)c1ccccc1	1839	226	226	52	227	227	52	225	46	14155	96	19.00	0
C1CCc2c(C1)cnc1c2CCCC1	1840	1	1	0	1	1	0	100	0	115	0	0.00	0
O=C1C=CC(=O)N1c1ccccc1N1C(=O)C=CC1=O	1841	1	1	1	1	1	1	27	2	30	2	3.00	0
O=C(c1cccnc1)Nc1ccccn1	1842	14	14	4	14	14	4	181	1	1793	4	0.00	0
O=C(c1ccccc1)OCCn1cncc1	1843	5	5	3	6	5	3	171	4	794	5	2.00	0
O=C(n1cccn1)COc1ccccc1	1844	14	14	5	15	14	5	173	4	2063	6	1.00	0
O=S(=O)(c1ccccc1)Nc1ccc(cc1)c1ccccc1	1845	5	5	1	5	5	1	43	1	155	1	0.00	0
O=C1c2cccc(c2C(=O)c2c1cccc2Sc1ccccc1)Sc1ccccc1	1846	1	1	1	1	1	1	115	1	132	1	0.00	0
O=C1c2c(cccc2C(=O)c2c1cccc2)Sc1ccccc1	1847	2	2	1	2	2	1	119	1	248	1	0.00	0
c1ccc(cc1)c1nnc(o1)c1ccco1	1848	48	48	42	64	51	42	233	51	8291	156	199.00	0
c1coc(c1)c1ocnn1	1849	200	198	125	236	207	125	271	98	30846	397	182.00	0
O=C1OC2C3C1=COC(C3C=C2)OC1CCCCO1	1850	1	1	0	1	1	0	49	0	55	0	0.00	0
O=C1OC2C3C1=COCC3C=C2	1851	1	1	0	1	1	0	49	0	55	0	0.00	0
O=C(NN1CCCCC1)NN1CCCCC1	1852	1	1	0	1	1	0	5	0	6	0	0.00	0
O=C1C(=O)NCC1=Cc1ccccc1	1853	420	405	119	649	477	121	250	57	59244	195	12.00	0
C=C1CNC(=O)C1=O	1854	693	657	200	1055	757	205	281	88	90195	332	20.00	0
c1ccc(cn1)C=Cc1ccncc1	1855	1	1	0	1	1	0	27	0	30	0	0.00	0
O=C(CC(=O)OCc1ccccc1)OCc1ccccc1	1856	1	1	0	1	1	0	26	0	29	0	0.00	0
C1CCC(OC1)Oc1ccc2c(c1)cccc2	1857	1	1	0	1	1	0	48	0	54	0	0.00	0
O=c1[nH][nH]c(=O)n1c1ccccc1	1858	6	6	1	8	7	1	171	1	1079	1	0.00	0
O1CCN(CC1)c1nc(nc(n1)N1CCOCC1)N1CCOCC1	1859	1	1	0	1	1	0	94	0	109	0	0.00	0
O1CCN(CC1)c1ncnc(n1)N1CCOCC1	1860	134	127	38	176	138	39	235	51	17957	81	16.00	0
O1CCN(CC1)c1ncncn1	1861	333	323	117	431	347	119	269	109	47263	285	54.00	0
O=C1C=CC(=O)N1c1ccc(cc1)c1nc2c(o1)cccc2	1862	1	1	1	1	1	1	13	2	14	2	4.00	0
O=C1CCC2(O1)CCC1C2CCC2C1CC=C1C2CCCC1	1863	1	1	0	1	1	0	135	0	156	0	0.00	0
c1ccc(cn1)CN1C=NCC1	1864	1	1	1	1	1	1	98	1	113	1	0.00	0
C(Cc1ccncc1)Cc1ccncc1	1865	1	1	0	1	1	0	47	0	53	0	0.00	0
O=C1NCCc2c1[nH]c1c2cccc1	1866	15	15	10	19	19	10	192	14	2073	21	18.00	0
c1ccc(cc1)CNc1cccc2c1non2	1867	2	2	2	2	2	2	135	13	290	13	64.00	0
C1CCC(CC1)c1ncc(o1)c1ccccc1	1868	1	1	1	1	1	1	27	1	30	1	0.00	0
C1CCC(CC1)c1ncco1	1869	1	1	1	1	1	1	27	1	30	1	0.00	0
O=c1cccc([nH]1)c1ccccc1	1870	53	53	30	53	53	30	232	52	7900	70	66.00	0
O=C1COc2c(N1)nccc2	1871	41	41	7	45	42	7	179	8	4945	11	0.00	0
c1ccc(cc1)c1cccnn1	1872	309	308	180	320	310	180	270	106	39399	431	162.00	1
O=C(c1ccccc1)Nc1ccc(cc1)c1ccccc1	1873	5	4	1	7	5	1	149	1	523	1	0.00	0
O=C1OCC=C2C1=COC(C2)OC1CCCCO1	1874	1	1	1	1	1	1	51	1	57	1	0.00	0
O=C1OCC=C2C1=COCC2	1875	1	1	1	1	1	1	51	1	57	1	0.00	0
c1ccc(cc1)SCCc1ccncc1	1876	7	7	5	8	8	5	170	5	983	7	4.00	0
O=C1NC(=O)C(N1S(=O)(=O)c1ccccc1)(c1ccccc1)c1ccccc1	1877	1	1	0	1	1	0	10	0	11	0	0.00	0
O=C1NC(=O)N(C1c1ccccc1)S(=O)(=O)c1ccccc1	1878	1	1	0	1	1	0	10	0	11	0	0.00	0
O=C1NC(=O)CN1S(=O)(=O)c1ccccc1	1879	1	1	0	1	1	0	10	0	11	0	0.00	0
O=C(c1cncs1)Nc1ccccc1	1880	123	121	60	133	125	60	233	61	17381	115	50.00	1
O=S(=O)(c1ccccc1)N1CCOCC1	1881	4089	4046	958	4982	4309	975	342	239	425919	1876	49.00	0
O=C1NCCc2c1cc1OCOc1c2	1882	2	2	1	2	2	1	143	1	316	1	0.00	0
c1ccc(cc1)N1CC1	1883	8	8	0	9	8	0	141	0	613	0	0.00	0
O=C1CCC2C(=C1)CCCC2=O	1884	1	1	0	1	1	0	27	0	30	0	0.00	0
O=C(C(c1ccccc1)CN1CCCCC1)c1ccccc1	1885	2	2	1	2	2	1	26	1	58	1	0.00	0
O=C(c1ccccc1)CCN1CCCCC1	1886	12	11	5	14	11	5	173	7	722	8	7.00	1
O=C1C2C3CCC(C2C(=O)N1c1ccccc1)O3	1887	6	6	2	6	6	2	106	2	449	2	0.00	0
O=C1NC(=O)C2C1C1CCC2O1	1888	20	20	3	20	20	3	147	3	1749	3	0.00	0
C1CCC2C(C1)C1=CCC3C(C1CC2)CC=C3	1889	1	1	0	1	1	0	26	0	29	0	0.00	0
O=c1c(cccn1Cc1ccccc1)OCc1ccccc1	1890	1	1	0	1	1	0	13	0	14	0	0.00	0
O=c1[nH]cccc1OCc1ccccc1	1891	1	1	0	1	1	0	13	0	14	0	0.00	0
O=c1ccccn1Cc1ccccc1	1892	245	241	92	252	242	92	268	86	35430	183	40.00	0
c1ccc2c(c1)[nH+]c[nH]2	1893	7	7	4	8	7	4	160	11	995	11	15.00	0
O=C(c1ccccc1)c1ccc(cc1)N1CCOCC1	1894	13	13	8	15	13	8	190	9	2054	15	9.00	0
c1ccc2c(c1)OC1(C=C2)Cc2c(N1)cccc2	1895	5	5	5	5	5	5	194	20	803	26	112.00	0
C1CCC2C(C1)CC=C1C2CCC=C1	1896	2	1	1	2	1	1	75	1	87	1	0.00	0
O=C(c1ccccc1)NCCSSCCNC(=O)c1ccccc1	1897	2	2	0	2	2	0	132	0	178	0	0.00	0
C1CCC(C1)Cc1ccccc1	1898	15	15	5	15	15	5	199	21	2187	23	17.00	1
O=C1c2ccccc2C(c2c1c(ccc2)OC1CCCCO1)C1c2ccccc2C(=O)c2c1cccc2OC1CCCCO1	1899	3	3	3	6	6	5	98	13	224	22	182.00	1
O=C1c2c(cccc2C(c2c1cccc2)C1c2ccccc2C(=O)c2c1cccc2)OC1CCCCO1	1900	3	3	3	6	6	5	98	13	224	22	182.00	1
O=C1c2c(cccc2Cc2c1cccc2)OC1CCCCO1	1901	3	3	3	6	6	5	98	13	224	22	182.00	1
O=C1c2ccccc2C(c2c1cccc2)C1c2ccccc2C(=O)c2c1cccc2	1902	3	3	3	6	6	5	98	13	224	22	182.00	1
C1CCC(OC1)OC1OC=CC2C1C=CC2	1903	4	4	0	4	4	0	144	0	303	0	0.00	0
O1C=CC2C(C1)C=CC2	1904	5	5	0	5	5	0	144	0	356	0	0.00	0
O=C1C=C2CCCCC2C2C1C1CCCC1CC2	1905	5	5	1	6	6	1	86	1	285	1	0.00	0
O=C(NS(=O)(=O)c1ccc(cc1)CCN1C(=O)Cc2c(C1=O)cccc2)NC1CCCCC1	1906	1	1	0	3	2	0	99	0	114	0	0.00	1
O=C1NC(=O)c2c(C1)cccc2	1907	25	25	10	27	26	10	203	15	3290	20	9.00	1
O=C1Cc2ccccc2C(=O)N1CCc1ccccc1	1908	2	2	1	4	3	1	176	3	311	3	1.00	1
O=P1OCC2C(O1)CC(O2)n1c(Sc2ccccc2)nc2c1ncnc2	1909	1	1	0	2	2	0	80	0	90	0	0.00	0
c1ccc(cc1)Sc1nc2c([nH]1)ncnc2	1910	1	1	0	2	2	0	80	0	90	0	0.00	0
O=C(c1cccnc1Oc1ccccc1)Nc1ccccc1	1911	7	7	2	7	7	2	147	3	961	3	0.00	0
O=C(c1cccnc1)Nc1ccccc1	1912	544	537	190	592	550	192	309	144	74916	508	75.00	0
O=S(=O)(c1nn2c(n1)nccc2)Nc1ccccc1	1913	4	4	2	6	4	2	180	2	703	2	0.00	0
C1CCN(CC1)Cc1cccc(c1)OCCCNc1nc2c(s1)cccc2	1914	1	1	1	1	1	1	81	2	91	2	2.00	0
c1ccc(cc1)OCCCNc1nc2c(s1)cccc2	1915	1	1	1	1	1	1	81	2	91	2	2.00	0
C1CCC(OC1)Oc1ccccc1	1916	59	59	18	62	61	18	174	22	5385	32	11.00	1
O=c1ccc2c(o1)c1CCOc1cc2	1917	7	7	3	7	7	3	147	4	1014	4	1.00	0
O=C(c1ccccc1)CN1CCOCC1	1918	12	12	5	14	12	5	180	5	1009	6	2.00	0
O=C(N1CCCCC1)CNS(=O)(=O)c1cccc2c1NCCC2	1919	1	1	0	2	2	0	50	0	61	0	0.00	1
O=C(NC(Cc1ccccc1)CCC(Cc1ccccc1)NC(=O)CN1CCCNC1=O)COc1ccccc1	1920	1	0	0	1	0	0	0	0	0	0		1
O=C(CN1CCCNC1=O)NC(Cc1ccccc1)CCCCc1ccccc1	1921	1	0	0	1	0	0	0	0	0	0		1
O=C(CN1CCCNC1=O)NCCc1ccccc1	1922	1	0	0	1	0	0	0	0	0	0		1
O=C1NCCCN1	1923	110	109	29	129	110	29	221	36	14756	54	9.00	1
O=C(CN1CCCNC1=O)NCCCCCc1ccccc1	1924	1	0	0	1	0	0	0	0	0	0		1
C(CCc1ccccc1)CCCc1ccccc1	1925	5	2	1	7	3	1	136	11	212	11	21.00	1
O=C(COc1ccccc1)NCCCC(Cc1ccccc1)NC(=O)CN1CCCNC1=O	1926	1	0	0	1	0	0	0	0	0	0		1
O=C(COc1ccccc1)NCCCCNC(=O)CN1CCCNC1=O	1927	1	0	0	1	0	0	0	0	0	0		1
O=C(COc1ccccc1)NCCCCCc1ccccc1	1928	1	0	0	1	0	0	0	0	0	0		1
O=C(NC(Cc1ccccc1)CCCNC(=O)CN1CCCNC1=O)COc1ccccc1	1929	1	0	0	1	0	0	0	0	0	0		1
O=C(COc1ccccc1)NCCc1ccccc1	1930	105	104	33	117	108	33	222	50	12620	70	22.00	1
O=C(NC(Cc1ccccc1)CCCCc1ccccc1)COc1ccccc1	1931	1	0	0	1	0	0	0	0	0	0		1
O=C(C1C(=N)c2c(C1=O)cccc2)C(c1ccccc1)c1ccccc1	1932	1	1	1	1	1	1	29	3	32	3	8.00	0
O=C(C1C(=N)c2c(C1=O)cccc2)Cc1ccccc1	1933	1	1	1	1	1	1	29	3	32	3	8.00	0
O=C1CC(=N)c2c1cccc2	1934	12	12	11	12	12	11	169	23	1628	29	93.00	0
O=C1OC(=O)C2C1C1CCC2O1	1935	3	3	1	3	3	1	145	7	268	7	7.00	0
O=C(c1cocc1)NC1CCCCC1	1936	3	3	1	3	3	1	100	1	256	1	0.00	0
O=C1CCCN1C1CCOc2c1cccc2	1937	1	1	0	3	2	0	140	0	162	0	0.00	0
O=C1CCCC=CC(=O)OC2CC(CCCC=CC=CCCCCC(=O)CCC1)OC1(C2)CCCCO1	1938	2	2	2	3	2	2	64	9	100	9	68.00	0
O=C(c1ccc2c(c1)[nH]c(=O)o2)c1ccccc1	1939	1	1	0	1	1	0	23	0	26	0	0.00	0
O=C1Nc2c(C31CCN1C3CC3C=COCC3C1)cccc2	1940	5	5	0	7	7	0	143	0	620	0	0.00	0
O=C1OC2C(C1)CCC1C2CC=CC1=O	1941	1	1	0	2	2	0	111	0	122	0	0.00	0
O=c1oc2ccccc2cc1c1nc2c([nH]1)cccc2	1942	10	10	10	11	11	10	201	42	1466	62	355.00	0
c1ccc(cc1)SC1=Nc2c(C1)cccc2	1943	1	1	0	1	1	0	5	0	5	0	0.00	0
c1ccc2c(c1)N=CC2	1944	6	6	2	6	6	2	155	20	401	20	57.00	0
c1ccc(cc1)N=Nc1ccc2c(c1)cccn2	1945	3	3	1	3	3	1	123	5	200	5	4.00	0
O=C(c1ccccc1)Nc1ncn[nH]1	1946	39	39	17	41	40	17	192	15	5268	25	8.00	0
O=C1NC(=O)NC21CCCC2	1947	298	298	38	305	300	38	247	44	25454	56	3.00	0
c1ccc(cn1)c1ccn[nH]1	1948	1	1	0	1	1	0	26	0	29	0	0.00	0
c1ccc(cc1)C=NNc1nc2c(o1)cccc2	1949	10	10	9	10	10	9	155	15	1198	29	79.00	0
O=C(c1ccccc1)NOC(=O)c1ccccc1	1950	2	2	1	2	2	1	139	1	297	1	0.00	0
c1ccc2c(c1)c1ncsc1cc2	1951	10	10	8	12	10	8	197	16	1420	23	45.00	0
O=S(=O)(c1ccccc1)Oc1ccccc1	1952	257	257	145	314	269	145	256	98	33197	330	131.00	1
O=C(C(c1ccccc1)c1ccccc1)c1ccccc1	1953	4	4	1	4	4	1	86	1	200	1	0.00	0
O=C(N1c2ccccc2Sc2c1cccc2)c1ccccc1	1954	9	9	6	9	9	6	161	20	1225	31	79.00	0
c1ccc2c(c1)nncn2	1955	4	4	0	4	4	0	27	0	78	0	0.00	0
S=C(N1CCOCC1)Cc1cccnc1	1956	1	1	1	1	1	1	129	2	150	2	1.00	0
O=C(N1CCOCC1)CN1C(=O)c2c(C1=O)cccc2	1957	6	6	2	7	6	2	173	2	1098	2	0.00	0
O=C(C1C(=O)c2c(C1=O)cccc2)c1ccccc1	1958	3	3	1	3	3	1	175	2	477	2	0.00	0
O=c1[nH]c(=O)c2c([nH]1)ncn2Cc1ccccc1	1959	389	384	175	587	448	183	287	115	59645	415	76.00	0
O=C1CSCCN1	1960	115	105	11	116	105	11	194	11	4742	18	1.00	0
O=C1NC(=O)NC21CCCCCCC2	1961	52	52	10	61	54	10	184	14	5026	15	2.00	0
O=C1CCC2C(=C1)CCC1C2CCCC1	1962	1	1	0	1	1	0	15	0	16	0	0.00	0
O=C(c1ccccc1)OCC1OC1	1963	2	2	1	2	2	1	27	1	58	1	0.00	0
O=c1ccsc2c1cccc2	1964	8	8	3	9	9	3	182	16	933	17	20.00	0
O=C(c1ccccc1)NCCCN1CCOCC1	1965	112	112	19	124	113	19	223	29	12979	35	3.00	0
O=c1nc[nH]c2c1ncn2c1ccccc1	1966	7	7	1	7	7	1	123	1	411	1	0.00	0
O=C(Nc1ccccc1)C=Cc1ccccc1	1967	506	503	254	551	511	255	308	155	64715	670	177.00	1
c1ccc(cc1)C(c1ccc2c(c1)nccc2)Nc1ccccc1	1968	2	2	1	2	2	1	28	5	55	5	15.00	0
c1ccc(cc1)NCc1ccc2c(c1)nccc2	1969	7	7	6	7	7	6	164	33	752	54	416.00	0
c1ccc(cc1)Cc1ccc2c(c1)nccc2	1970	80	74	68	81	74	68	251	93	9052	1051	2426.00	0
O=C1NC(C(=N1)c1ccccc1)c1ccccc1	1971	2	2	1	2	2	1	175	7	322	7	7.00	0
O=C1NCC(=N1)c1ccccc1	1972	2	2	1	2	2	1	175	7	322	7	7.00	0
C1NC(=O)N=C1	1973	4	4	1	4	4	1	176	7	495	7	3.00	0
O=C1N=CC(N1)c1ccccc1	1974	3	3	1	3	3	1	175	7	345	7	5.00	0
O=C(Cc1ccccc1)Cc1ccccc1	1975	4	4	0	4	4	0	27	0	106	0	0.00	0
O=C(c1ccccc1)C=Cc1ccccc1	1976	289	285	193	302	292	195	295	166	31991	870	685.00	1
O=C1CCC2C(=C1)CCC1C2CCC2C1CCC2=C	1977	3	3	0	3	3	0	27	0	83	0	0.00	0
O1CCN(CC1)CC(c1ccccc1)N1CCOCC1	1978	10	10	2	12	10	2	183	2	772	2	0.00	0
O1CCN(CC1)CCN1CCOCC1	1979	29	29	3	31	29	3	185	3	1470	3	0.00	0
O1CCN(CC1)CCc1ccccc1	1980	38	38	9	40	38	9	192	15	3156	17	5.00	0
C1CCN(C1)c1ccnc2c1cccc2	1981	4	4	2	4	4	2	188	17	531	19	45.00	0
O=C(c1ccccc1)CC(C(=O)c1ccccc1)c1ccccc1	1982	2	2	1	2	2	1	23	1	31	1	0.00	0
O=C(c1ccccc1)CCC(=O)c1ccccc1	1983	3	3	2	3	3	2	30	3	62	3	8.00	0
O=C(OCC1CCCO1)CCCCC(=O)OCC1CCCO1	1984	1	1	0	1	1	0	27	0	30	0	0.00	0
O=C(c1ccccc1)C=Cc1ccc2c(c1)OCO2	1985	7	7	4	7	7	4	144	6	487	8	11.00	0
C1CCc2c(N1)c1ccccc1cc2	1986	2	2	1	2	2	1	139	2	183	2	0.00	0
O=C1NNC(C1)c1ccccc1	1987	7	7	3	7	7	3	152	7	863	7	5.00	0
C1=CC2C(CO1)CN1C(C2)c2[nH]c3c(c2CC1)cccc3	1988	2	2	1	3	3	2	163	6	200	6	12.00	1
c1ccc(nc1)CCc1ccccn1	1989	2	2	0	2	2	0	27	0	60	0	0.00	0
O=C1OC2C(C1=C)CC=CCCC1C(C2)O1	1990	1	1	1	1	1	1	23	3	26	3	8.00	0
c1ccc(cc1)c1ncn[nH]1	1991	241	240	107	269	246	107	273	92	32936	283	82.00	1
O=C1OCCN1N=Cc1ccco1	1992	4	4	2	5	5	2	143	3	254	3	2.00	1
O=S(=O)(c1ccccc1)NCc1ccccc1	1993	1019	1004	329	1277	1075	334	321	164	126646	625	54.00	0
O=C(c1cc2c(o1)cccc2)c1ccccc1	1994	36	36	27	43	39	27	202	32	5869	72	73.00	0
O=C(C1CCC=CO1)OCC1CCC=CO1	1995	1	1	0	1	1	0	27	0	30	0	0.00	0
O=[n+]1c2CCCCc2[nH]c2c1cccc2	1996	8	8	6	8	8	6	185	20	1321	20	49.00	0
c1ccc(nc1)NN=Cc1cccc2c1cccc2	1997	1	1	0	1	1	0	26	0	29	0	0.00	0
O=C(c1ccccc1)NN(Cc1ccccc1)Cc1ccccc1	1998	1	1	0	1	1	0	25	0	28	0	0.00	0
O=C(c1ccccc1)NNCc1ccccc1	1999	4	4	2	4	4	2	100	6	285	6	10.00	1
[truncated: 141,099 more rows]
