# Supplementary material for: Badapple: promiscuity patterns from noisy evidence
Source: J Cheminform. 2016 May 28;8:29. doi: 10.1186/s13321-016-0137-3 (PMC4884375; doi:10.1186/s13321-016-0137-3)
Supplement: Supplementary file 2 — 10.1186/s13321-016-0137-3 Supplementary files. [file 13321_2016_137_MOESM2_ESM.zip › SupplementaryMaterial/badapple_pc1_scaf_scores.csv]

scafsmi	id	cTested	cActive	sTested	sActive	aTested	aActive	wTested	wActive	pScore	inDrug
O=c1[nH][nH]c2c1COCC2	134260	0	0	63	0	0	0	0	0		FALSE
[NH2+]1CCN(CC1)c1ccccc1	44	0	0	0	0	0	0	0	0		FALSE
O=C(C1CC1)Cc1ccccc1	103457	0	0	1	0	0	0	0	0		TRUE
c1ccc(cc1)c1cc2c(o1)CCCC2	129405	0	0	26	0	0	0	0	0		FALSE
c1ccc(c[nH+]1)C#CC1CC1	138424	0	0	1	0	0	0	0	0		FALSE
C1COC(C1)n1cnc2c1ccnc2	70	0	0	2	0	0	0	0	0		FALSE
C1N=Cc2c(NC1)cccc2	140768	0	0	8	0	0	0	0	0		TRUE
O=C(N1CCNCC1)Oc1ccccn1	137153	0	0	1	0	0	0	0	0		FALSE
C1CCC23C(=CCON3OCC2)C1	129423	0	0	1	0	0	0	0	0		FALSE
O=C(c1ccc(cc1)CN1CCNCC1)Nc1cccc(c1)Nc1nccc(n1)c1cccnc1	628	0	0	0	0	0	0	0	0		TRUE
C1Oc2c(O1)cc1c(c2)CNC1	141317	0	0	1	0	0	0	0	0		FALSE
O=c1ncnc2n1cccn2	6027	0	0	1	0	0	0	0	0		FALSE
c1coc(c1)C=Cc1ccco1	90109	0	0	1	0	0	0	0	0		FALSE
c1ccc(cc1)OCC[NH2+]Cc1ccccc1	1020	0	0	0	0	0	0	0	0		TRUE
O=C(C1CCN(CC1)Cc1ccccc1)NC(c1ccsc1)c1ccccc1	131373	0	0	8	0	0	0	0	0		FALSE
O=S(=O)(c1ccccc1)C1NC1	136963	0	0	1	0	0	0	0	0		FALSE
C1CCN(CC1)C(c1nnnn1c1ccc2c(c1)OCCO2)C1CC1	134526	0	0	1	0	0	0	0	0		FALSE
N1CCN(CC1)CCCN1c2ccccc2CCc2c1cccc2	1761	0	0	1	0	0	0	0	0		FALSE
O=C(N1CCN(CC1)C(=O)C1CC1)CC1CC2CCC=C2N(C1=O)Cc1cccc2c1cccc2	136295	0	0	1	0	0	0	0	0		FALSE
C1CCN(C1)Cc1ccnc2c1cccc2	136580	0	0	2	0	0	0	0	0		FALSE
O=C(CSc1nnc(n1c1ccccc1)c1ccccc1)NN=Cc1ccc(cc1)c1ccccc1	42293	0	0	4	0	0	0	0	0		FALSE
O=C(c1ccncc1)NN=Cc1ccccc1NS(=O)(=O)c1ccccc1	5018	0	0	1	0	0	0	0	0		FALSE
O=C(c1ccc2c(c1)cccc2)CSc1nnc(n1c1ccccc1)COc1ccccc1	43936	0	0	2	0	0	0	0	0		FALSE
C1CCCC=CCNC1	136733	0	0	1	0	0	0	0	0		FALSE
S=c1[nH]nc(n1N=Cc1ccc(cc1)OCc1ccccc1)c1ccccc1	44610	0	0	5	0	0	0	0	0		FALSE
O=c1cccc2n1CCC12OCCO1	7078	0	0	1	0	0	0	0	0		FALSE
O=C(Nc1ccc2c(c1)c1ccccc1[nH]2)CSc1nnc(n1c1ccccc1)c1cccnc1	44751	0	0	1	0	0	0	0	0		FALSE
C1CCC(CC1)Nc1c(nc2n1cccn2)c1ccccc1	27952	0	0	2	0	0	0	0	0		FALSE
O=C(N1CCCCC1)NC1CCCC1	141894	0	0	1	0	0	0	0	0		FALSE
O=C(c1ccc(cc1)c1sc2c(c1)nc[nH]c2=O)N1CCOCC1	131527	0	0	2	0	0	0	0	0		FALSE
O=c1n(CCn2nncc2)n(c2c1cccc2)Cc1ccccc1	141791	0	0	2	0	0	0	0	0		FALSE
O=c1[nH]c(Nc2ccccc2)nc2c1sc(c2)c1ccccc1	131551	0	0	5	0	0	0	0	0		FALSE
c1ccc(cc1)C1CN(C1)Cc1ccccn1	141744	0	0	1	0	0	0	0	0		FALSE
c1ccc(cc1)OC1CCN(C1)Cc1csc2c1cccc2	131580	0	0	7	0	0	0	0	0		FALSE
O=C1N(c2ccc(cc2)NC(=O)c2ccccn2)C(=O)C2C1C1C=CC2C1	138898	0	0	1	0	0	0	0	0		FALSE
O=C(c1[nH]nc(c1)c1ccccc1)N1CCN(CC1)c1ccncc1	131581	0	0	2	0	0	0	0	0		FALSE
O=C1NC(C(C1)(Sc1ccccc1)C(=O)N1CCNCC1)c1ccccc1	141300	0	0	11	0	0	0	0	0		FALSE
O=C(c1[nH]ncc1)N1CCN(CC1)c1ccncc1	131582	0	0	2	0	0	0	0	0		FALSE
O=C(CCC1CCCO1)NCCN1CCOCC1	134345	0	0	1	0	0	0	0	0		FALSE
c1ccc(cc1)CN1CCOC(C1)n1cnc2c1ncnc2N1CCCC1	131608	0	0	7	0	0	0	0	0		FALSE
O=C(CCC1CCC(O1)n1cnc2c1ncnc2)NCCc1ccccc1	135544	0	0	2	0	0	0	0	0		FALSE
O=C(N1CCCCC1c1ccno1)c1ccccn1	131611	0	0	3	0	0	0	0	0		FALSE
O=C(C1Nc2ccccc2N=C1c1ccccc1)NCc1ccccc1	137795	0	0	8	0	0	0	0	0		FALSE
O=C(c1ccncc1)Nc1cnc2n1cccc2OCCC1CCCCC1	131670	0	0	1	0	0	0	0	0		FALSE
O=C1CCCC(=C1)C#Cc1ccc2c(c1)cccc2	130789	0	0	1	0	0	0	0	0		FALSE
O=C(c1ccccc1)Nc1ccn(c(=O)n1)CCOC(=O)c1ccccc1	7116	0	0	1	0	0	0	0	0		FALSE
O=C(CC1CC2CCCCC=C2N(C1=O)Cc1ccc2c(c1)OCO2)NCC1CCCCC1	138023	0	0	1	0	0	0	0	0		FALSE
O=C(C1CCN1C(=O)Cc1ccc(cc1)c1ccccc1)NS(=O)(=O)c1ccccn1	131698	0	0	1	0	0	0	0	0		FALSE
O=C(c1[nH]cnc1c1ccccc1)NC1CCNCC1	135002	0	0	3	0	0	0	0	0		FALSE
O=C(c1ccc(cc1)C1CCCCC1)N1CCC1C(=O)NS(=O)(=O)c1ccccc1	131722	0	0	8	0	0	0	0	0		FALSE
c1ccc(cc1)Nc1ncnc2c1ncn2C1OCCN(C1)Cc1cccs1	132523	0	0	1	0	0	0	0	0		FALSE
O=C(c1noc(c1)C1CCCCN1S(=O)(=O)c1ccccc1)NCc1ccccc1	131729	0	0	6	0	0	0	0	0		FALSE
O=C1NCCC(Oc2c1cc(C#CC1CC1)cn2)CNCc1ccncc1	130329	0	0	1	0	0	0	0	0		FALSE
O=C(c1ccccc1)Nc1cnc2n1cccc2OCCn1cccc1	131753	0	0	3	0	0	0	0	0		FALSE
O=C(NS(=O)(=O)Cc1ccccc1)Cn1nnc(c1)COc1ccccc1	132346	0	0	1	0	0	0	0	0		FALSE
O=C(C1CCN(CC1)Cc1ccc(cc1)Oc1ccccc1)NC(c1ncccn1)c1ccccc1	131823	0	0	2	0	0	0	0	0		FALSE
O=C(Nc1ccc(cc1)S(=O)(=O)Nc1ccncn1)CSc1nnc(n1Cc1ccco1)COc1ccccc1	88888	0	0	1	0	0	0	0	0		FALSE
O=C(c1noc(c1)C1CCCCN1C(=O)c1ccn[nH]1)N1CCOCC1	131861	0	0	1	0	0	0	0	0		FALSE
O=C(N1CCCCC1)OCc1nnn(c1)Cc1ccccc1	140721	0	0	1	0	0	0	0	0		FALSE
O=C(c1ccc(nc1)Cc1c[nH]c2c1cccc2)N1CCN(CC1)Cc1ccccc1	131886	0	0	1	0	0	0	0	0		FALSE
O=C1COc2c(C(N1Cc1ccccc1)c1nnnn1C1CCCCC1)cccc2	140957	0	0	1	0	0	0	0	0		FALSE
O=C(C1CCCCC1)Nc1cnc2n1cc(cc2)C(=O)N1CCN(CC1)C(=O)c1ccco1	131926	0	0	1	0	0	0	0	0		FALSE
c1cc2ncnc3n2c(c1)ncn3	6699	0	0	1	0	0	0	0	0		FALSE
n1[nH]nc(n1)c1ccc(cc1)c1n[nH]nn1	5087	0	0	1	0	0	0	0	0		FALSE
O=C(N1CCC1CNS(=O)(=O)c1ccccc1)Nc1ccccc1	141754	0	0	1	0	0	0	0	0		FALSE
O=C(C1Oc2c(C1)c(ccn2)c1ccccc1Oc1ccccc1)NCc1ccc(cc1)N1CCNCC1	132089	0	0	1	0	0	0	0	0		FALSE
O=c1[nH]c2c(n1C1CCN(CC1)Cc1ccc(cc1)c1cnc3c(n1)cc1c(c3)nc[nH]1)cccc2	108286	0	0	1	0	0	0	0	0		FALSE
C1CCC(C1)Nc1ncnc2c1ncn2C1OCCN(C1)Cc1ccco1	132090	0	0	1	0	0	0	0	0		FALSE
c1coc(c1)C1=NC(=Nc2nc3c([nH]2)cccc3)N=C1c1ccco1	94023	0	0	1	0	0	0	0	0		FALSE
O1CCN(CC1)c1ncnc2c1ncn2C1OCCN(C1)Cc1ccccc1	132096	0	0	9	0	0	0	0	0		FALSE
O=C(c1ccccc1)OCC1CN(Cc2ccc3c(c2)OCO3)CC(O1)n1ccc2c1ncnc2	133506	0	0	1	0	0	0	0	0		FALSE
O=C(c1noc(c1)C1CCCCN1S(=O)(=O)c1cccs1)NCc1cccnc1	132130	0	0	1	0	0	0	0	0		FALSE
O=C(Oc1ccccc1)NCCCCCc1ccccc1	141630	0	0	2	0	0	0	0	0		FALSE
O1CCN(CC1)c1ncnc2c1ncn2C1OCCN(C1)Cc1ccc2c(c1)OCO2	132168	0	0	1	0	0	0	0	0		FALSE
O=C(c1cnc2c(c1)cc1c(c2)OCO1)NCc1cccnc1	138902	0	0	1	0	0	0	0	0		FALSE
O1CCN(CC1)CCN1CCOC(C1)n1cnc2c1ncnc2N1CCOCC1	132171	0	0	1	0	0	0	0	0		FALSE
O=C(c1cnc2c(c1)cccc2)NC1CC1	135828	0	0	1	0	0	0	0	0		FALSE
O=C1CCCN1CCOc1cnc(c(n1)NC(=O)c1cc2c(s1)cccc2)c1ccccc1	132198	0	0	1	0	0	0	0	0		FALSE
O=C(c1[nH]cnc1c1ccccc1)NCCc1c[nH]c2c1cccc2	135031	0	0	1	0	0	0	0	0		FALSE
O=C(c1ccc2c(c1)nc(s2)C1=CCCCO1)NCc1ccccc1	132211	0	0	1	0	0	0	0	0		FALSE
O=C(OC1CCC23C(C1)CCCC(=O)N3CCC2)NCc1ccccc1	142546	0	0	31	0	0	0	0	0		FALSE
O=C(c1cccc(c1)c1cnc2n1cc(nc2)c1ccccc1)N1CCNCC1	132242	0	0	1	0	0	0	0	0		FALSE
O=C(N1CCC2(C1Nc1c2cccc1)n1ccc2c1cccc2)CNC1CCCCC1	141361	0	0	1	0	0	0	0	0		FALSE
O=C(C1CCN1C(=O)C1(CCC1)c1ccccc1)Nc1ccccc1	132279	0	0	1	0	0	0	0	0		FALSE
O=C(c1ccc2c(c1)nc(o2)CCc1ccccc1)NCCc1c[nH]nc1	125384	0	0	1	0	0	0	0	0		FALSE
C1CCN(CC1)Cc1ccc(cc1)Cc1ncc([nH]1)c1ccccc1	132285	0	0	4	0	0	0	0	0		FALSE
O=C1NCCC(OCCCCCOc2c1cc(cc2)NS(=O)(=O)c1ccccc1)CNCc1ccccc1	127838	0	0	3	0	0	0	0	0		FALSE
c1ccc(cc1)CCN1CCOC(C1)n1cnc2c1ncnc2NCc1ccccc1	132300	0	0	2	0	0	0	0	0		FALSE
N(CC1CCC1)CC1NCC1c1ccccc1	141750	0	0	1	0	0	0	0	0		FALSE
O=C(C1CCN1C(=O)c1ccccc1CCc1ccccc1)Nc1[nH]nc(c1)C1CC1	132301	0	0	1	0	0	0	0	0		FALSE
O=C(c1ccccc1)Nc1ncc(s1)c1ccnn1Cc1ccccc1	129288	0	0	5	0	0	0	0	0		FALSE
O=C(N1CCC1C(=O)Nc1ccccc1)Cc1ccc(cc1)c1ccccc1	132311	0	0	8	0	0	0	0	0		FALSE
O=C(OC1CC2C(=O)N(C(=O)C2C2C1CN(C2)S(=O)(=O)c1ccccc1)c1ccccc1)NCc1ccccc1	129477	0	0	3	0	0	0	0	0		FALSE
O=C(N1CCOCC1)COc1cccn2c1ncc2	132328	0	0	4	0	0	0	0	0		FALSE
C=C1CN(C2=NC(CC(=O)N12)c1ccc2c(c1)OCO2)CC1CC1	142511	0	0	1	0	0	0	0	0		FALSE
O=C(C1CCN(C1)C(=O)c1cocn1)NS(=O)(=O)C1CC1	132341	0	0	1	0	0	0	0	0		FALSE
O=C(OC1CC2C(=O)NC(=O)C2C(C1OC(=O)NCc1ccco1)CNS(=O)(=O)c1ccccc1)NCc1ccco1	129654	0	0	1	0	0	0	0	0		FALSE
O=C(NN1CCCCC1)NN1CCCCC1	1852	0	0	1	0	0	0	0	0		FALSE
c1ccc(cc1)C1NCCC(C1)n1nnc(c1)c1ccccc1	129785	0	0	40	0	0	0	0	0		FALSE
O=S(c1ccccc1)ONc1cccc(c1)NOS(=O)c1ccccc1	5088	0	0	1	0	0	0	0	0		FALSE
O=C(c1ccncc1)NCC1=C(CC2N(C1CC2)Cc1ccco1)c1cccc2c1cccc2	130726	0	0	1	0	0	0	0	0		FALSE
O=C(C1CCN(C1)C(=O)C1(CCCC1)c1ccccc1)NS(=O)(=O)C1CC1	132378	0	0	1	0	0	0	0	0		FALSE
O=C(c1ccc2n(c1)ccn2)NC1CCN(CC1)Cc1ccccc1	131286	0	0	7	0	0	0	0	0		FALSE
C1CCC(C1)Nc1ncnc2c1ncn2C1OCCN(C1)Cc1ccccc1	132395	0	0	6	0	0	0	0	0		FALSE
O=C1C(ON=CN1Cc1ccccc1)CCc1ccccc1	131619	0	0	4	0	0	0	0	0		FALSE
O=C(C1CCCCC1)Nc1cnc2n1cc(cc2)C(=O)NCCOc1ccccc1	132403	0	0	1	0	0	0	0	0		FALSE
O=C(N1CCC1C(=O)NC1CCCCCC1)Cc1ccc(cc1)c1ccccc1	131932	0	0	1	0	0	0	0	0		FALSE
O=C(C(c1ccccc1)c1ccccc1)Nc1scc(n1)CCc1ccccc1	132454	0	0	1	0	0	0	0	0		FALSE
O=c1[nH]c(NCc2ccncc2)nc2c1scc2	132388	0	0	2	0	0	0	0	0		FALSE
c1ccc(cc1)CNc1ncnc2c1ncn2C1OCCN(C1)Cc1ccc(cc1)c1ccccc1	132462	0	0	2	0	0	0	0	0		FALSE
O=C(C1CCN1C(=O)c1ccccc1CCc1ccccc1)Nc1ccc2c(c1)OCCO2	133112	0	0	1	0	0	0	0	0		FALSE
O=C(N1CCOCC1c1onc(c1)C(=O)NCc1ccccc1)CC=Cc1ccccc1	132500	0	0	1	0	0	0	0	0		FALSE
c1ccc(cc1)c1ccc(cc1)CN1CCOC(C1)n1cnc2c1ncnc2NC1CC1	133246	0	0	1	0	0	0	0	0		FALSE
O=C(C1CCN(CC1)Cc1ccc(cc1)Oc1ccccc1)NC(c1ccsc1)c1ccccc1	132524	0	0	3	0	0	0	0	0		FALSE
O=C(C1CCNCCC1)Nc1ccc2c(c1)[nH]nc2	133405	0	0	1	0	0	0	0	0		FALSE
c1ccc(cc1)NCCN1CCOC(C1)n1cnc2c1ncnc2NCc1ccncc1	132542	0	0	1	0	0	0	0	0		FALSE
O=C(C1CCN1C(=O)Cc1cccc2c1cccc2)NCc1cccs1	133472	0	0	1	0	0	0	0	0		FALSE
c1ccc(cc1)CC1CCN(C1)CCc1ccc2c(c1)CCO2	7765	0	0	1	0	0	0	0	0		TRUE
O=S1(=O)NC(C(C1)N1CCN(CC1)CC1CC1)COCc1ccccc1	134216	0	0	2	0	0	0	0	0		FALSE
O=C(Nc1scc(n1)CCOCc1ccccc1)NCCc1ccccc1	132642	0	0	1	0	0	0	0	0		FALSE
O=C(CCC1CCCO1)NCC(c1ccccc1)c1ccccc1	134343	0	0	3	0	0	0	0	0		FALSE
O=C(C1CCN(CC1)Cc1c[nH]c2c1cccc2)NC(c1nccnc1)c1ccc(cc1)c1ccccc1	132647	0	0	1	0	0	0	0	0		FALSE
O=c1[nH]c2c(n1C1CCN(CC1)C(c1nnnn1Cc1ccccc1)C1CC1)cccc2	134568	0	0	1	0	0	0	0	0		FALSE
O=C(c1ccc(c2c1occ2)c1c[nH]nc1)N1CCNCC1	132732	0	0	1	0	0	0	0	0		FALSE
c1ccc(cc1)C(n1cnc2c1cccc2)c1nc2c([nH]1)cccc2	135085	0	0	4	0	0	0	0	0		FALSE
O=C(Cn1nnc(c1COc1ccc2c(c1)cccc2)c1ccccc1)NCC1CC1	132742	0	0	1	0	0	0	0	0		FALSE
O=C(Nc1ccc2c(c1)OCCO2)CC1CC1	135240	0	0	8	0	0	0	0	0		FALSE
O=C(C1CCN1C(=O)C1(CC1)c1ccccc1)NS(=O)(=O)c1ccc2c(c1)CCO2	132803	0	0	1	0	0	0	0	0		FALSE
O=C1N(Cc2ccco2)C(c2c1cccc2)c1nc2c([nH]1)cccc2	135449	0	0	1	0	0	0	0	0		FALSE
O=C(N1CCCCC1c1onc(c1)C(=O)Nc1cccc2c1CCCC2)CCCc1ccccc1	132856	0	0	1	0	0	0	0	0		FALSE
O=C(c1ccccc1)N1CCC(CC1)n1nnc2c1cccn2	141999	0	0	1	0	0	0	0	0		FALSE
c1ccc(cc1)N1CCN(CC1)c1ncnc2c1ncn2C1OCCN(C1)Cc1cccnc1	132863	0	0	1	0	0	0	0	0		FALSE
O=C(Nc1ccc2c(c1)[nH]cn2)Nc1cccc(c1)Cc1ccccc1	133145	0	0	1	0	0	0	0	0		FALSE
c1ccc(cc1)CN1CCC(C1)Oc1ccccc1c1[nH]ncc1	132911	0	0	1	0	0	0	0	0		FALSE
O=C(c1[nH]cnc1)NC1CCCCCC1	135014	0	0	1	0	0	0	0	0		FALSE
O=C1CN(CCN2CC(=O)N(C(=O)C2)Cc2ccccc2)CC(=O)N1	5100	0	0	1	0	0	0	0	0		FALSE
O=S1(=O)NC(COc2c1c(ccc2)N1CCN(CC1)Cc1ccccc1)Cc1ccccc1	136394	0	0	2	0	0	0	0	0		FALSE
O=C(c1cc2n(n1)cccn2)Nc1cccs1	32873	0	0	0	0	0	0	0	0		FALSE
O=C1CCC(N1CCCN1CCOCC1)c1nnnn1c1ccccc1	136505	0	0	1	0	0	0	0	0		FALSE
O=C(C1CCN(CC1)CCOc1ccccc1)NC(c1ccc2c(c1)OCO2)c1ccccn1	132929	0	0	3	0	0	0	0	0		FALSE
c1ccc(cc1)c1cnc(o1)c1cnccn1	137488	0	0	2	0	0	0	0	0		FALSE
c1ccc(cc1)N1CCN(CC1)c1ncnc2c1ncn2C1OCCN(C1)Cc1ccncc1	132931	0	0	1	0	0	0	0	0		FALSE
O=C(C1Nc2ccccc2N=C1c1ccccc1)Nc1ccccc1	137783	0	0	4	0	0	0	0	0		FALSE
N1CCN(CC1)c1ncnc(c1)c1ccc(cc1)OCc1ccccc1	133009	0	0	1	0	0	0	0	0		FALSE
O=c1c(nc2c(n1C(c1nc3c([nH]1)cccc3)c1ccccn1)cccc2)c1ccco1	137979	0	0	1	0	0	0	0	0		FALSE
O=C(c1cccc2c1occ2c1c[nH]nc1)NCc1ccccc1	133032	0	0	2	0	0	0	0	0		FALSE
O=C(N1CCC(CC1)c1ccccc1)CC1CC2CCCCC=C2N(C1=O)Cc1ccc2c(c1)OCO2	138028	0	0	1	0	0	0	0	0		FALSE
O=C(c1noc(c1)C1COCCN1C(=O)c1ccc2c(c1)CCO2)NCc1ccccc1	133040	0	0	1	0	0	0	0	0		FALSE
O=C(OC1CCNNC1CNS(=O)(=O)c1ccccc1)NC1CCCC1	130611	0	0	1	0	0	0	0	0		FALSE
O=C(N1CCC1C(=O)Nc1[nH]nc(c1)C1CC1)CC(c1ccccc1)c1ccccc1	133063	0	0	1	0	0	0	0	0		FALSE
O=C(C1CCC(O1)n1cnc2c1ncnc2)NC(C(=O)N1CCN(CC1)C(=O)c1ccccc1)CCc1ccccc1	139122	0	0	1	0	0	0	0	0		FALSE
O=C(C1CCN(CC1)Cc1ccc2c(c1)OCO2)NC(c1cnccn1)c1ccc(cc1)c1ccccc1	133120	0	0	1	0	0	0	0	0		FALSE
O=C1N(CCc2c([nH]c3c2cccc3)C2Nc3c(C2=O)cccc3)C(=O)c2c1cccc2	138537	0	0	1	0	0	0	0	0		FALSE
O=C(C1CCN(CC1)Cc1ccc2c(c1)OCO2)NC(c1cnccn1)c1ccccc1	133124	0	0	1	0	0	0	0	0		FALSE
O=C(C1CCC(O1)n1ccc(=O)[nH]c1=O)NC(C(=O)N1CCN(CC1)C(=O)N1CCCCC1)Cc1ccccc1	139230	0	0	1	0	0	0	0	0		FALSE
c1ccc(cn1)CN1CCOC(C1)n1cnc2c1ncnc2N1CCCC1	133131	0	0	1	0	0	0	0	0		FALSE
O=C(NC1CCCCC21C(=O)Nc1c2cc(cc1)c1cnccn1)CCc1ccccc1	140089	0	0	1	0	0	0	0	0		FALSE
N1CCN(CC1)c1cc(nc2n1ncc2)c1cnc2c(c1)cccc2	133200	0	0	1	0	0	0	0	0		FALSE
O=S(=O)(c1ccc(cc1)N1CCCC1)NCc1nn[nH]c1	141179	0	0	2	0	0	0	0	0		FALSE
O=C(c1ccc2n(c1)c(NCc1cc3c(s1)cccc3)cn2)NCCCn1cncc1	133207	0	0	1	0	0	0	0	0		FALSE
O=S(=O)(c1ccc(cc1)N1CCCCC1)NCc1nnn(c1)Cc1ccccc1	141180	0	0	1	0	0	0	0	0		FALSE
O=C(C1CCN(CC1)CCCOc1ccccc1)NC(c1nccnc1)c1ccc(cc1)c1ccccc1	133240	0	0	1	0	0	0	0	0		FALSE
C1CC=C(C1)c1ccc(cc1)C1CN(C1)c1nccs1	141727	0	0	1	0	0	0	0	0		FALSE
C1COC(C1)c1onc(n1)c1ccc(cc1)C1OCCO1	133263	0	0	1	0	0	0	0	0		FALSE
c1ccc(cc1)CSc1ncccc1c1nc2c([nH]1)cccc2	141924	0	0	1	0	0	0	0	0		FALSE
C1CN(Cc2cccs2)CC(O1)n1cnc2c1ncnc2NCc1ccncc1	133324	0	0	1	0	0	0	0	0		FALSE
O=C(N1CCN(CC1)c1ccccn1)CNS(=O)(=O)c1cc2c(s1)cccc2	142128	0	0	1	0	0	0	0	0		FALSE
O=C(c1noc(c1)C1CCCN(C1)S(=O)(=O)c1ccccc1)Nc1ccccc1	133332	0	0	1	0	0	0	0	0		FALSE
O=S(=O)(c1ccccc1)N1CCC(CC1)c1nc2n(c1)cccc2	142138	0	0	4	0	0	0	0	0		FALSE
c1ccc(cc1)c1ccc(cc1)CN1CCOC(C1)n1cnc2c1ncnc2N1CCCC1	133345	0	0	1	0	0	0	0	0		FALSE
O=C(N(Cc1cccs1)CCc1c[nH]c2c1cccc2)NCc1ccccc1	142144	0	0	1	0	0	0	0	0		FALSE
C1CCC(OC1)CC1CCCC2(O1)CCC(O2)C1CCC(O1)C1CCC(O1)C1CCCCO1	1197	0	0	0	0	0	0	0	0		FALSE
O=C(NC1CCCC1)CNC(=O)c1ncsc1	142164	0	0	2	0	0	0	0	0		FALSE
O=C(NC(Cc1ccccc1)CCC(Cc1ccccc1)NC(=O)CN1CCCNC1=O)COc1ccccc1	1920	0	0	1	0	0	0	0	0		TRUE
O=C(c1csc(n1)c1ccccc1)N(Cc1ccccc1)Cc1ccccc1	142170	0	0	1	0	0	0	0	0		FALSE
O=C1OC(c2c1cccc2)(c1ccccc1)N(c1ccccc1)Nc1ccccc1	5169	0	0	1	0	0	0	0	0		FALSE
O=C(N1CCCc2c1cccc2)C1CCCN(C1)S(=O)(=O)c1cccc2c1nccc2	142223	0	0	1	0	0	0	0	0		FALSE
O=C(Cc1cccc2c1cccc2)NC1CCCCCC1	33091	0	0	0	0	0	0	0	0		FALSE
O=S(=O)(c1cccs1)N1CCCC(C1)c1noc(n1)c1ccccc1	142236	0	0	3	0	0	0	0	0		FALSE
O=C(NS(=O)(=O)c1conc1)Cn1nnc(c1)COc1ccccc1	133361	0	0	1	0	0	0	0	0		FALSE
O=C(C1CCN(CC1)c1cncnc1)NC1CCCCC1	142238	0	0	1	0	0	0	0	0		FALSE
O=C(C1CCN(CC1)Cc1ccc(cc1)Oc1ccccc1)NC(c1cccnc1)c1ccccc1	133382	0	0	1	0	0	0	0	0		FALSE
O=C(N1CCN(CC1)C(=O)c1ccco1)CC1C2CCCC=C2N(C1=O)CCc1ccccc1	142265	0	0	1	0	0	0	0	0		FALSE
O=C(C1CCN(CC1)Cc1ccccc1)NC(c1cccnc1)c1ccccc1	133385	0	0	1	0	0	0	0	0		FALSE
O=C1CC(C(N1C(=O)Nc1ccccc1)c1ccccc1)C(=O)N1CCOCC1	142270	0	0	1	0	0	0	0	0		FALSE
O=C(Nc1ccccc1)CN1CCN(CC1)c1ncnc(c1)c1cccc2c1c1ccccc1o2	133423	0	0	1	0	0	0	0	0		FALSE
O=c1n(c2ccccc2)c(=O)n2n1C1CCCCC1=CC12N=CNC1Cc1ccccc1	142281	0	0	1	0	0	0	0	0		FALSE
O=C(c1noc(c1)C1CCCN(C1)S(=O)(=O)c1cccc2c1nccc2)NCc1cccnc1	133482	0	0	1	0	0	0	0	0		FALSE
O=c1n(c2ccccc2)c(=O)n2n1C1CCCCC1=CC12N=CN(C1Cc1ccccc1)Cc1ccccc1	142284	0	0	1	0	0	0	0	0		FALSE
O=C1CCCN1CCOc1cnc(c(n1)NC(=O)c1cc2c(s1)cccc2)C=Cc1ccccc1	133488	0	0	1	0	0	0	0	0		FALSE
O=C1COc2c(C(N1C1CC1)c1nnnn1c1ccc3c(c1)cccc3)cccc2	140961	0	0	1	0	0	0	0	0		FALSE
O=C(N1CCCCC1c1onc(c1)C(=O)Nc1ccc2c(c1)OCO2)CCc1ccccc1	133493	0	0	1	0	0	0	0	0		FALSE
C1=CCN(CC1)c1ncnc(n1)N1CCCc2c1cccc2	6230	0	0	1	0	0	0	0	0		FALSE
O=C(C1CCN(CC1)Cc1ccc(cc1)Oc1ccccc1)NC(c1nccnc1)c1ccccc1	133510	0	0	1	0	0	0	0	0		FALSE
O=C(CC1CC2COC(C=C2NC1=O)COCc1ccccc1)NCCCCc1ccccc1	139809	0	0	8	0	0	0	0	0		FALSE
O=C(c1cc2c(o1)cccc2)Nc1cc2c(s1)CCCC2	33355	0	0	0	0	0	0	0	0		FALSE
O=C(Nc1cccc(c1)OC1CCCC1)Nc1ccc2c(c1)[nH]c(n2)C1CCCCO1	133560	0	0	1	0	0	0	0	0		FALSE
O=C(N1CCCC(C1)c1onc(c1)C(=O)Nc1ccccc1)OCc1ccccc1	133533	0	0	1	0	0	0	0	0		FALSE
O=C1C(CC(=O)N2CCSCC2)CC2C(=CCOC2C2CC2)N1Cc1ccco1	142320	0	0	1	0	0	0	0	0		FALSE
O=C(N1CCCC(C1)c1ccno1)OCc1ccccc1	133534	0	0	1	0	0	0	0	0		FALSE
O=C1COc2c(N1)cc(cc2)C(=O)NCCCN1CCCC1	141888	0	0	1	0	0	0	0	0		FALSE
O=C1CC(CCn2nnc(c2)c2ccccc2)OC(C1)c1ccccc1	133695	0	0	2	0	0	0	0	0		FALSE
O=C(n1ccc2c1cccc2)c1ccc2c(c1)OCO2	29985	0	0	1	0	0	0	0	0		FALSE
N=c1c2c(cn(c2ncn1C1CCOCC1)Cc1ccccc1)c1ccccc1	133771	0	0	1	0	0	0	0	0		FALSE
O=C1NCCc2c1c(no2)c1ccc(cc1)n1nnc(c1)COc1ccccc1	141835	0	0	1	0	0	0	0	0		FALSE
N=c1c2c(ncn1C1CCCCC1)n(c(c2c1ccccc1)c1ccccc1)Cc1ccccc1	133778	0	0	1	0	0	0	0	0		FALSE
O=C1CC(CN1S(=O)(=O)c1ccccc1)(Sc1ccccc1)C(=O)N1CCNCC1	141339	0	0	1	0	0	0	0	0		FALSE
O=C1CCOC(=O)C2CCCN2C(=O)CNC(=O)C2CCCN2C(=O)C2N(C(=O)COC(=O)C3N(C(=O)CN1)CCC3)CCC2	133793	0	0	1	0	0	0	0	0		FALSE
C1CCc2c(C1)nc(nc2)c1ccco1	6032	0	0	1	0	0	0	0	0		FALSE
N=c1c2c(ncn1C1CCCCC1)n(c(c2c1ccccc1)c1ccccc1)CCc1ccccc1	133801	0	0	1	0	0	0	0	0		FALSE
O=C(N1CCCC(C1)c1onc(c1)C(=O)NCc1ccccc1)Cc1ccccc1	132441	0	0	1	0	0	0	0	0		FALSE
C1CCC(CC1)CN1CC2CONC2CC1c1ccc(cc1)c1ccccc1	133828	0	0	2	0	0	0	0	0		FALSE
C=C1OCc2c1cc(OCc1ccccc1)cc2	138252	0	0	2	0	0	0	0	0		FALSE
O=C1OC(c2c1cccc2)N(c1ccccc1)Nc1ccccc1	5170	0	0	1	0	0	0	0	0		FALSE
O=C1NCC(C1)CNS(=O)(=O)c1ccccc1	141227	0	0	1	0	0	0	0	0		FALSE
O=C(N1CCC2CC1c1ccc(cc21)N1CCN(CC1)Cc1ccccc1)OCc1ccccc1	133831	0	0	1	0	0	0	0	0		FALSE
O=C(C1Cc2c(O1)nccc2c1ccc2c(c1)OCO2)Nc1ccc2c(c1)OCO2	133152	0	0	2	0	0	0	0	0		FALSE
O=S(=O)(N1CC2CONC2CC1c1ccc(cc1)c1ccccc1)c1ccccc1	133834	0	0	3	0	0	0	0	0		FALSE
O=C(c1c[nH]cc1c1ccccc1)NCCc1c[nH]c2c1cccc2	135986	0	0	40	0	0	0	0	0		FALSE
O=C(CC1OCC2C(C1)c1cc(ccc1O2)NS(=O)(=O)c1ccccc1)NCc1ccc(cc1)Oc1ccccc1	133835	0	0	1	0	0	0	0	0		FALSE
O=C(C1CSCC(=O)N1CCc1ccccc1)Nc1ccccc1	137572	0	0	3	0	0	0	0	0		FALSE
O=C1N(c2ccccc2)C(=O)C2C1C1CN(C(C1=CC2)c1ccccc1)S(=O)(=O)c1ccccc1	133839	0	0	9	0	0	0	0	0		FALSE
O=C(c1ccc2c(c1)OCO2)NC1CCCOC1	137204	0	0	2	0	0	0	0	0		FALSE
O=C1NC(=O)C2C1C1CN(C(C1=CC2)c1ccccc1)S(=O)(=O)c1ccccc1	133844	0	0	21	0	0	0	0	0		FALSE
c1ccc2c(c1)c(c[nH]2)Cc1ccc2n1cccc2	140228	0	0	1	0	0	0	0	0		FALSE
O=c1n2C3CNCC3=CCn2c(=O)n1c1ccccc1	133875	0	0	10	0	0	0	0	0		FALSE
O=C1CC(CN1C(=O)C=Cc1ccccc1)C(=O)N1CCOCC1	141213	0	0	1	0	0	0	0	0		FALSE
C1C=C2CNCC2n2n1c(=O)[nH]c2=O	133876	0	0	10	0	0	0	0	0		FALSE
O=S(=O)(c1ccc2c(c1)NCC2)NCCCNCc1ccccc1	129370	0	0	2	0	0	0	0	0		FALSE
C1CC=C2C(C1)CNC2c1ccccc1	133886	0	0	4	0	0	0	0	0		FALSE
O=C1CNS(=O)(=O)CCN1Cc1nnn(c1)CCC1OCCO1	129859	0	0	42	0	0	0	0	0		FALSE
O=C1NC(=O)C(=N1)Nc1nc(cn1Cc1ccccc1)Cc1ccccc1	9553	0	0	0	0	0	0	0	0		FALSE
O=S1(=O)CC(CN1Cc1ccccc1)N1CCN(CC1)Cc1ccccc1	134210	0	0	4	0	0	0	0	0		FALSE
O=C1C=CC(=O)C2=C1C1CN(C(C1C=C2)c1ccccc1)S(=O)(=O)c1ccccc1	133889	0	0	1	0	0	0	0	0		FALSE
O=C(N1CCC1C(=O)Nc1cccc2c1CCCC2)CCc1ccccc1	132335	0	0	1	0	0	0	0	0		FALSE
O=C1C2C3CC(c4cccs4)N(CC3=CCC2C(=O)N1c1ccccc1)S(=O)(=O)c1ccccc1	133905	0	0	2	0	0	0	0	0		FALSE
O=C1C(CC(=O)N2CCSCC2)CC2C(=CC(OC2)COCc2ccccc2)N1CCc1ccccc1	140635	0	0	1	0	0	0	0	0		FALSE
O=c1n(c2ccccc2)c(=O)n2n1CC=C1C2CC(NC1)c1ccccc1	133922	0	0	3	0	0	0	0	0		FALSE
N(=C1C2CC3C1C3C2)N=C1C2CC3C1C3C2	4948	0	0	1	0	0	0	0	0		FALSE
O=c1n2C3CC(NCC3=CCn2c(=O)n1c1ccccc1)c1cccs1	133930	0	0	1	0	0	0	0	0		FALSE
O=C(c1ccccc1)Nc1ccc(c2c1cccc2)NC(=O)c1ccccc1	5268	0	0	1	0	0	0	0	0		FALSE
O=S(=O)(N1CC2=CCC(N(C2CC1c1ccccc1)S(=O)(=O)c1ccccc1)c1cccs1)c1ccccc1	133953	0	0	1	0	0	0	0	0		FALSE
c1ccc(cc1)NN=C(c1cccs1)c1ccccc1	5288	0	0	1	0	0	0	0	0		FALSE
O=C1CC(c2cccs2)N(C2C1CN(C(C2)c1ccccc1)S(=O)(=O)c1ccccc1)S(=O)(=O)c1ccccc1	133961	0	0	1	0	0	0	0	0		FALSE
O=C1C(=C(c2ccccc2)N2CCOCC2)Cc2c1cccc2	5331	0	0	1	0	0	0	0	0		FALSE
O=C1CC(NC2C1CN(CC2)S(=O)(=O)c1ccccc1)c1cccs1	133967	0	0	1	0	0	0	0	0		FALSE
C1CCCCC(C1)c1ccccc1	5537	0	0	1	0	0	0	0	0		FALSE
O=C1CC(c2ccccc2)N(C2C1CN(C(C2)c1cccs1)S(=O)(=O)c1ccccc1)S(=O)(=O)c1ccccc1	133969	0	0	1	0	0	0	0	0		FALSE
O=C1c2ccccc2CCC21OC2c1cccnc1	5861	0	0	1	0	0	0	0	0		FALSE
O=C(COc1ccccc1)NCCCC(Cc1ccccc1)NC(=O)CN1CCCNC1=O	1926	0	0	1	0	0	0	0	0		TRUE
O=C(OC1CCCC2C1CNC2)NCc1ccccc1	129538	0	0	3	0	0	0	0	0		FALSE
O=C1N(CNS(=O)(=O)c2ccccc2)C(=O)c2c1cccc2	5227	0	0	1	0	0	0	0	0		FALSE
O=C1N(CCc2c1c(no2)c1ccccc1)Cc1nnn(c1)c1ccccc1	135165	0	0	6	0	0	0	0	0		FALSE
O=C(c1cccc(c1)Nc1nccc(n1)c1cccnc1)Nc1cccc(c1)n1ccnc1	9574	0	0	1	0	0	0	0	0		TRUE
O=C(c1c[nH]c(c1c1cccc2c1cccc2)C(=O)c1ccccc1)NCc1ccccc1	136983	0	0	3	0	0	0	0	0		FALSE
O=C1CC(c2ccccc2)N(C2C1CNC(C2)c1cccs1)S(=O)(=O)c1ccccc1	133970	0	0	1	0	0	0	0	0		FALSE
O=C(C(=O)c1cccs1)N1CCC(CC1)CNS(=O)(=O)c1ccccc1	139315	0	0	9	0	0	0	0	0		FALSE
O=C1CCN(C2C1CN(C(C2)c1cccs1)S(=O)(=O)c1ccccc1)S(=O)(=O)c1ccccc1	133976	0	0	1	0	0	0	0	0		FALSE
C1OCCOCCOCCOc2c(OC1)c(CC1CO1)c(cc2)CC1CO1	6056	0	0	1	0	0	0	0	0		FALSE
O=C1CC2C(=O)N(C(=O)C2C2C1C(NC2)c1ccccc1)C1CCCCC1	134020	0	0	4	0	0	0	0	0		FALSE
O=S(=O)(c1ccc2c(c1)cncn2)c1ccccc1	6173	0	0	1	0	0	0	0	0		FALSE
O=C1CC2C(=O)N(C(=O)C2C2C1C(c1cccc3c1cccc3)N(C2)S(=O)(=O)c1ccccc1)C1CCCCC1	134027	0	0	1	0	0	0	0	0		FALSE
O=S(=O)(N1c2ccccc2n2c(C1c1cccnc1)ccc2)c1ccccc1	6211	0	0	1	0	0	0	0	0		FALSE
O=c1oc2ccccc2cc1c1nnc(o1)c1cccs1	34454	0	0	0	0	0	0	0	0		FALSE
C(=CCSc1ccccn1)CSc1ccccn1	6393	0	0	1	0	0	0	0	0		FALSE
O=C(CC1CC(=CN(C1=O)CCC1=CCCCC1)C(=O)N1CCOCC1)NCc1ccccc1	134032	0	0	1	0	0	0	0	0		FALSE
C(Cc1c[nH]c2c1cccc2)Cc1c[nH]c2c1cccc2	6754	0	0	1	0	0	0	0	0		FALSE
O=C(Nc1conc1)OC1C(NNCC1OC(=O)Nc1conc1)CNS(=O)(=O)c1ccccc1	134039	0	0	1	0	0	0	0	0		FALSE
c1ccc2c(c1)nc(cn2)N1CC1	6933	0	0	1	0	0	0	0	0		FALSE
O=C(NC(c1ccccc1)c1ccccc1)CC1CC(=CNC1=O)C(=O)N1CCCCCC1	134060	0	0	4	0	0	0	0	0		FALSE
O=C(Nc1ccc2c(c1)cccc2)OC1CCS(=O)(=O)C1	6951	0	0	1	0	0	0	0	0		FALSE
O=C1N(CCc2ccccc2)C(Cc2ccccc2)CN(C1=O)CCN1CCCC1CN1CCNC(=O)C1=O	134076	0	0	6	0	0	0	0	0		FALSE
O=C(NS(=O)(=O)c1ccccc1)NC1=NCN(C=N1)c1ccccc1	6960	0	0	1	0	0	0	0	0		FALSE
O=C(c1cccc(c1)Nc1nccc(n1)c1cccnc1)Nc1ccccc1	9576	0	0	1	0	0	0	0	0		TRUE
O=C(C12OC3CC(O2)CC(O1)C3)N1CCOCC1	6969	0	0	1	0	0	0	0	0		FALSE
O=C(c1cc2c(n1Cc1ccccn1)CC1C2C(Cc2ccccc2)N(C1)C(=O)c1ccccc1)N1CCCC1	77947	0	0	1	0	0	0	0	0		FALSE
O=C(N1CCN(CC1)C(=O)c1ccc2c(c1)[nH]cn2)OCc1ccccc1	141881	0	0	1	0	0	0	0	0		FALSE
S=C1N(CCN1C(Cc1ccccc1)CN1CCCC1CN1CCNC1=S)CCc1ccccc1	134080	0	0	3	0	0	0	0	0		FALSE
O=C(N1CCCCNC(=O)c2c(OCC1)ccc(c2)NC(=O)c1nocc1)C1CC1	137320	0	0	1	0	0	0	0	0		FALSE
S=C1N(CCN1C(Cc1ccccc1)CN1CCCC1CN1CCNC1=S)CC1CCCCCC1	134086	0	0	1	0	0	0	0	0		FALSE
O=C(C1CCN1C(=O)C1(CCCC1)c1ccccc1)Nc1ccn[nH]1	133075	0	0	1	0	0	0	0	0		FALSE
O=C(c1cc2c(n1Cc1ccccn1)CC1C2CN(C1)C(=O)c1ccccc1)N1CCCC1	77948	0	0	1	0	0	0	0	0		FALSE
O=C1CCCn2nncc2COC(CCN1)CNC(=O)c1ccccc1	127841	0	0	16	0	0	0	0	0		FALSE
O=S1(=O)N(CC(Oc2c1c(ccc2)N1CCCCC1)COCc1ccccc1)Cc1ccccc1	134105	0	0	2	0	0	0	0	0		FALSE
O=C(N1C(=O)CC(C1c1ccccc1)(Sc1ccccc1)C(=O)N1CCCC1)Nc1ccccc1	141301	0	0	1	0	0	0	0	0		FALSE
O=S1(=O)N(CC(Oc2c1c(ccc2)NCc1ccccc1)COCc1ccccc1)Cc1ccccc1	134160	0	0	1	0	0	0	0	0		FALSE
O=C1CCC(N1C(=O)Nc1ccccc1)c1ccccc1	141307	0	0	4	0	0	0	0	0		FALSE
O=S1(=O)N(Cc2ccccc2)CC(Oc2c1c(ccc2)N1CCCCC1)c1ccccc1	134164	0	0	4	0	0	0	0	0		FALSE
O=C(c1cocc1)N1CCN(CC1)c1cc(nc2n1nc(c2)c1ccccc1)c1ccccc1	128213	0	0	7	0	0	0	0	0		FALSE
O=S1(=O)CC(CN1C1CCCCC1)N1CCC(CC1)Cc1ccccc1	134225	0	0	1	0	0	0	0	0		FALSE
c1ccc(cc1)Cn1c(nc2c1cccc2)c1ccc2c(c1)CCO2	137549	0	0	1	0	0	0	0	0		FALSE
O=C(c1cccc(c1)c1ccc2c(n1)sc(n2)NC(=O)C1CC1)Nc1ccc(cc1)CN1CCNCC1	134230	0	0	1	0	0	0	0	0		FALSE
O=C(c1ccc2c(c1)OCO2)NCCC1CCC(CO1)NC(=O)c1cnccn1	137363	0	0	1	0	0	0	0	0		FALSE
O=C1NCN(C21CCN(CC2)C(c1nnnn1C1CCCC1)CCc1ccccc1)c1ccccc1	134240	0	0	1	0	0	0	0	0		FALSE
O=C(C1CCN1)NS(=O)(=O)Cc1ccccc1	131272	0	0	32	0	0	0	0	0		FALSE
O=C1C(=CN2CCOCC2)Cc2c1cccc2	5332	0	0	1	0	0	0	0	0		FALSE
c1cnc(cn1)c1cocc1	132320	0	0	1	0	0	0	0	0		FALSE
O=C(N1CC2C(C1Cc1ccccc1)c1c(C2)n(cc1)CCN1CCOCC1)c1ccccc1	78008	0	0	2	0	0	0	0	0		FALSE
c1ccc(cc1)Oc1ccc(cc1)N1C=CC(C=C1)c1ccccc1	137440	0	0	4	0	0	0	0	0		FALSE
O=C1NCNC21CCN(CC2)C(c1nnn[nH]1)CCc1ccccc1	134247	0	0	8	0	0	0	0	0		FALSE
O=C(c1ccncc1)NC1CCC(OC1)CCn1nnc(c1)c1ccccn1	137433	0	0	1	0	0	0	0	0		FALSE
O=C(NCc1ccc2c(c1)OCO2)CCC1CCC(O1)n1ccc(=O)[nH]c1=O	134336	0	0	2	0	0	0	0	0		FALSE
[nH]1nnc(c1)c1ccc(cc1)c1nn[nH]c1	129996	0	0	9	0	0	0	0	0		FALSE
O=C(CCc1cncn1COCc1ccccc1)NCC1CCC(O1)n1cnc2c1[nH]cnc2=O	134394	0	0	1	0	0	0	0	0		FALSE
C1COC2C(C1)OC(CC2)CCc1ccc(cc1)c1ccccc1	142021	0	0	29	0	0	0	0	0		FALSE
O=C(C1CCC(O1)n1cnc2c1ncnc2)NCc1cnn(c1)c1ccccc1	134419	0	0	1	0	0	0	0	0		FALSE
O=C(N1CCCC1)CSc1nnc(n1c1ccccc1)c1ccncc1	34743	0	0	1	0	0	0	0	0		FALSE
O=C(c1cc2c(n1CCN1CCOCC1)CC1C2C(NC1)Cc1ccccc1)N1CCCC1	78010	0	0	1	0	0	0	0	0		FALSE
O=C(C1CCCN(C1)S(=O)(=O)c1cccs1)Nc1c[nH][nH]c1=O	141962	0	0	2	0	0	0	0	0		FALSE
O=C(Nc1ccccn1)COc1ccc(cc1)CNCC1CCC(O1)n1ccc(=O)[nH]c1=O	134484	0	0	1	0	0	0	0	0		FALSE
C1CC(C1)CSc1nncn1Cc1ccccc1	141912	0	0	1	0	0	0	0	0		FALSE
O=c1ccn(c(=O)[nH]1)C1CCC(O1)CNCc1cn(nc1c1ccccc1)c1ccccc1	134487	0	0	1	0	0	0	0	0		FALSE
O=C(C(n1c2ccccc2nc(c1=O)c1cc2c([nH]1)cccc2)c1ccc(cc1)c1ccccc1)NCc1ccccc1	137883	0	0	1	0	0	0	0	0		FALSE
O=C(Nc1nccs1)COc1ccc(cc1)CNCC1CCC(O1)n1ccc(=O)[nH]c1=O	134491	0	0	1	0	0	0	0	0		FALSE
O=C1CCCC2C3(N1CCC3)CCC(C2)NCc1ccco1	142540	0	0	2	0	0	0	0	0		FALSE
O=c1[nH]c2c(n1C1CCN(CC1)C(c1nnnn1c1ccc3c(c1)OCCO3)c1cc3c(o1)cccc3)cccc2	134492	0	0	1	0	0	0	0	0		FALSE
O=C(CC1OCC(C=C1)NS(=O)(=O)c1ccccc1)NCc1ccccc1	137220	0	0	2	0	0	0	0	0		FALSE
O=C(c1cn(c2c1cccc2)c1ccccc1)N1CCCC1	34658	0	0	0	0	0	0	0	0		FALSE
O=C(Nc1cccc2c1cccc2)CSc1nnc([nH]1)Cc1cccs1	43607	0	0	4	0	0	0	0	0		FALSE
O=C(N1CC2C(C1Cc1ccccc1)c1c(C2)n(cc1)Cc1cccc2c1OCOC2)c1ccccc1	78039	0	0	2	0	0	0	0	0		FALSE
O=S(=O)(c1c[nH]cn1)N1CCCC(C1)c1ccno1	132472	0	0	1	0	0	0	0	0		FALSE
C1CCN(CC1)C(c1nnnn1c1ccc2c(c1)OCCO2)c1cc2c(o1)cccc2	134495	0	0	1	0	0	0	0	0		FALSE
O=c1c(nc2c(n1C(c1nc3c([nH]1)cccc3)CCc1ccccc1)cccc2)c1cccnc1	137988	0	0	1	0	0	0	0	0		FALSE
O=c1[nH]c2c(n1C1CCN(CC1)Cc1nnn[nH]1)cccc2	134499	0	0	89	0	0	0	0	0		FALSE
O=C(NCc1cccs1)C=CC1CCC(O1)n1cnc2c1ncnc2	135580	0	0	1	0	0	0	0	0		FALSE
O=C(N1CC2C(C1Cc1ccccc1)c1c(C2)n(c(c1)C(=O)N1CCCC1)Cc1cccc2c1OCOC2)c1ccccc1	78079	0	0	1	0	0	0	0	0		FALSE
O=C1NCCCCC1NC(=O)c1cccs1	138427	0	0	5	0	0	0	0	0		FALSE
O=c1[nH]c2c(n1C1CCN(CC1)C(c1cc3c(o1)cccc3)c1nnn[nH]1)cccc2	134501	0	0	7	0	0	0	0	0		FALSE
O=C(C1CNCC(=O)N1CCc1c[nH]c2c1cccc2)Nc1ccc2c(c1)OCCO2	137837	0	0	1	0	0	0	0	0		FALSE
O=c1[nH]c2c(n1C1CCN(CC1)C(c1nnnn1c1ccc3c(c1)OCCO3)c1ccccc1)cccc2	134502	0	0	4	0	0	0	0	0		FALSE
c1cc2occc2c(c1)n1cncc1	132150	0	0	4	0	0	0	0	0		FALSE
O=C(c1cc2c(n1CC1CC1)CC1C2C(Cc2ccccc2)N(C1)C(=O)c1ccccc1)N1CCCC1	78091	0	0	1	0	0	0	0	0		FALSE
O=C(CCc1c[nH]c2c1cccc2)NCC(c1ccccc1)c1ccccc1	142647	0	0	6	0	0	0	0	0		FALSE
O=c1[nH]c2c(n1C1CCN(CC1)C(c1[nH]nnn1)c1ccccc1)cccc2	134504	0	0	30	0	0	0	0	0		FALSE
O=C1C(CC(=O)N2CCNCC2)CC2C(=CCOC2C2CC2)N1Cc1cccc2c1cccc2	140686	0	0	3	0	0	0	0	0		FALSE
O=c1[nH]c2c(n1C1CCN(CC1)C(c1nnnn1c1ccc3c(c1)OCCO3)c1cccs1)cccc2	134527	0	0	1	0	0	0	0	0		FALSE
O=C(c1ccccc1)NC1=NC2(CN1Cc1ccccc1)C=C1CCCCC1n1n2c(=O)[nH]c1=O	141447	0	0	4	0	0	0	0	0		FALSE
O=c1[nH]c2c(n1C1CCN(CC1)C(c1nnn[nH]1)c1cccs1)cccc2	134531	0	0	7	0	0	0	0	0		FALSE
O=c1cc(cnn1c1ccccc1)c1cccs1	129404	0	0	1	0	0	0	0	0		FALSE
O=c1[nH]c2c(n1C1CCN(CC1)C(c1nnnn1c1ccccc1)c1cc3c(o1)cccc3)cccc2	134538	0	0	2	0	0	0	0	0		FALSE
O=C(C1CCCN(C1)S(=O)(=O)c1cccc2c1cccc2)Nc1c[nH][nH]c1=O	141960	0	0	1	0	0	0	0	0		FALSE
C1CCC(OC1)C1CCC(O1)C1CCC(O1)C1CCC2(O1)CCCCO2	1198	0	0	0	0	0	0	0	0		FALSE
C1CNC(C1)CCSc1ccccn1	141923	0	0	1	0	0	0	0	0		FALSE
O=C(COc1ccccc1)NCCCCNC(=O)CN1CCCNC1=O	1927	0	0	1	0	0	0	0	0		TRUE
O=C(c1ccc[nH]1)NCC#CCNCc1ccccc1	141365	0	0	1	0	0	0	0	0		FALSE
O=C1c2ccccc2CCC21OC2c1ccccc1	5335	0	0	3	0	0	0	0	0		FALSE
O=C1NC(=O)C2C1C1CN(C(C1=CC2)c1cccc2c1cccc2)S(=O)(=O)c1ccccc1	134012	0	0	6	0	0	0	0	0		FALSE
O=C(Nc1scc(n1)c1ccccc1)CSc1nnc2n1c1cc3OCOc3cc1cc2	34877	0	0	1	0	0	0	0	0		FALSE
O=C1NC(=S)NC(C1)c1ccccc1	62018	0	0	1	0	0	0	0	0		FALSE
O=C(C(=CNc1ccccc1)[n+]1ccccc1)c1ccn(c1)c1ccccc1	78673	0	0	0	0	0	0	0	0		FALSE
O=c1c(nc2c(n1C(c1nc3c([nH]1)cccc3)CCc1ccccc1)cccc2)c1cc2c([nH]1)cccc2	137992	0	0	1	0	0	0	0	0		FALSE
O=c1[nH]c2c(n1C1CCN(CC1)Cc1nnnn1c1ccccc1)cccc2	134539	0	0	21	0	0	0	0	0		FALSE
O=C(CC1CC=CN(C1=O)CCCN1CCCC1=O)NCCCCc1ccccc1	130535	0	0	4	0	0	0	0	0		FALSE
O=c1[nH]c2c(n1C1CCN(CC1)C(c1nnnn1c1ccccc1)c1ccccc1)cccc2	134542	0	0	7	0	0	0	0	0		FALSE
O=C1Nc2ccccc2N=CC1N(C(=O)c1ccnc2c1cccc2)c1ccccc1	135407	0	0	3	0	0	0	0	0		FALSE
c1ccc(cc1)CCC(c1nnnn1c1ccccc1)N1CCCCC1	134546	0	0	2	0	0	0	0	0		FALSE
N=C1NC2(CN1Cc1ccccc1)C=C1CCCCC1n1n2c(=O)n(c1=O)c1ccccc1	141444	0	0	2	0	0	0	0	0		FALSE
O=c1[nH]c2c(n1C1CCN(CC1)C(c1nnnn1c1ccccc1)c1cccs1)cccc2	134550	0	0	2	0	0	0	0	0		FALSE
O=C(c1ccccc1)NC1=NC2(CN1)C=C1CCCCC1n1n2c(=O)n(c1=O)c1ccccc1	141433	0	0	5	0	0	0	0	0		FALSE
O=c1[nH]c2c(n1C1CCN(CC1)C(c1nnnn1c1ccccc1)c1cccc3c1cccc3)cccc2	134552	0	0	2	0	0	0	0	0		FALSE
O=C1NCCC(CNCC2CCCCC2)OCCCCCOc2c1cc(cc2)NS(=O)(=O)c1ccccc1	127904	0	0	2	0	0	0	0	0		FALSE
O=c1[nH]c2c(n1C1CCN(CC1)C(c1nnnn1c1ccccc1)c1ccnc3c1cccc3)cccc2	134554	0	0	1	0	0	0	0	0		FALSE
O=C(Cc1ccccn1)NC1CCCOC1	137195	0	0	3	0	0	0	0	0		FALSE
O=c1[nH]c2c(n1C1CCN(CC1)C(c1nnnn1Cc1ccccc1)c1ccccc1)cccc2	134561	0	0	4	0	0	0	0	0		FALSE
O=C(OCC1c2ccccc2c2c1cccc2)NCC(=O)OCc1ccccc1	140192	0	0	1	0	0	0	0	0		FALSE
O=c1[nH]c2c(n1C1CCN(CC1)C(c1nnnn1Cc1ccccc1)c1ccnc3c1cccc3)cccc2	134565	0	0	1	0	0	0	0	0		FALSE
O=C(c1csc(n1)c1ccccc1)NNC(=O)c1ccccc1	125327	0	0	1	0	0	0	0	0		FALSE
O=c1[nH]c2c(n1C1CCN(CC1)C(c1nnnn1Cc1ccccc1)c1cccs1)cccc2	134571	0	0	1	0	0	0	0	0		FALSE
O=C(N1CCCC(C1)c1ncno1)Nc1ccc2c(c1)OCO2	142020	0	0	1	0	0	0	0	0		FALSE
O=c1[nH]c2c(n1C1CCN(CC1)C(c1nnnn1Cc1ccccc1)c1cccc3c1cccc3)cccc2	134573	0	0	1	0	0	0	0	0		FALSE
O=S(=O)(N1CSCC1c1ccccc1)c1ccccc1	138415	0	0	1	0	0	0	0	0		FALSE
C1CCN(CC1)C(c1nnnn1C1CCCCC1)c1ccccc1	134581	0	0	4	0	0	0	0	0		FALSE
c1ccc(cc1)CCc1nc2n(c1Nc1ccccc1)cccn2	80345	0	0	2	0	0	0	0	0		FALSE
O=c1[nH]c2c(n1C1CCN(CC1)C(c1nnnn1C1CCCCC1)C1CC1)cccc2	134588	0	0	1	0	0	0	0	0		FALSE
O=C1c2ccccc2C(N1CCCn1ccnc1)c1nnnn1c1ccc2c(c1)OCCO2	136930	0	0	1	0	0	0	0	0		FALSE
O=c1[nH]c2c(n1C1CCN(CC1)C(c1nnnn1C1CCCCC1)c1cccs1)cccc2	134591	0	0	1	0	0	0	0	0		FALSE
O=C(c1ccccc1)NC1CC(=O)N2C(C1)c1[nH]c3c(c1CC2)cccc3c1ccccc1	139582	0	0	6	0	0	0	0	0		FALSE
O=c1[nH]c2c(n1C1CCN(CC1)C(c1nnnn1C1CCCC1)c1ccccc1)cccc2	134597	0	0	4	0	0	0	0	0		FALSE
O=C(C1Nc2ccccc2N=C1c1ccccc1)NC1CCCC1	137822	0	0	13	0	0	0	0	0		FALSE
O=c1[nH]c2c(n1C1CCN(CC1)C(c1ccnc3c1cccc3)c1nnnn1C1CCCC1)cccc2	134600	0	0	1	0	0	0	0	0		FALSE
O=C(CC1CC2CCCCC=C2N(C1=O)Cc1cccc2c1cccc2)NCc1ccco1	136625	0	0	1	0	0	0	0	0		FALSE
C1CCN(CC1)C(c1ccnc2c1cccc2)c1nnnn1C1CCCC1	134602	0	0	1	0	0	0	0	0		FALSE
S=C(C(=N)C(=O)c1ccccc1)Nc1ccccc1	85873	0	0	1	0	0	0	0	0		FALSE
N1CCC(CC1)C1(OCCO1)c1cc2c([nH]1)cccc2	5362	0	0	1	0	0	0	0	0		FALSE
O=C(NS(=O)(=O)c1ccccc1)Cn1nnc(c1)c1ccccn1	132460	0	0	1	0	0	0	0	0		FALSE
O=C(c1ccc(cc1)S(=O)(=O)N1CCCCC1)Nc1ccccc1c1nc2c(o1)cccc2	79373	0	0	0	0	0	0	0	0		FALSE
O=C1N(CCc2c1c(no2)c1ccccc1)Cc1nnn(c1)Cc1ccccc1	135161	0	0	4	0	0	0	0	0		FALSE
O=c1[nH]c2c(n1C1CCN(CC1)C(c1nnnn1C1CCCC1)c1cccs1)cccc2	134606	0	0	1	0	0	0	0	0		FALSE
O=S1(=O)CC=NN=C(C1)c1ccccc1	5366	0	0	1	0	0	0	0	0		FALSE
O=c1[nH]c2c(n1C1CCN(CC1)C(c1cccc3c1cccc3)c1nnnn1C1CCCC1)cccc2	134607	0	0	1	0	0	0	0	0		FALSE
S=C1NCCN1N=Cc1ccco1	68291	0	0	1	0	0	0	0	0		FALSE
c1ccc(cc1)C=CCN1CCN(CC1)Cc1nnnn1c1ccc2c(c1)OCCO2	134614	0	0	10	0	0	0	0	0		FALSE
O=C(C(c1ccc(cc1)c1ccccc1)N1CCN(CC1)c1ccnc2c1cccc2)NC1CCCC1	138321	0	0	1	0	0	0	0	0		FALSE
c1ccc(cc1)C=CCN1CCN(CC1)C(c1nnnn1c1ccc2c(c1)OCCO2)C1CC1	134627	0	0	1	0	0	0	0	0		FALSE
O=C1Nc2ccccc2N=CC1N(C(=O)c1ccccc1)CCCn1cncc1	135456	0	0	1	0	0	0	0	0		FALSE
c1ccc(cc1)C=CCN1CCN(CC1)C(c1nnnn1c1ccccc1)c1oc2c(c1)cccc2	134634	0	0	2	0	0	0	0	0		FALSE
O=C(C1Nc2ccccc2N=C1c1ccc2c(c1)OCO2)Nc1ccccc1	137785	0	0	8	0	0	0	0	0		FALSE
N1CCN(CC1)C(c1nnnn1c1ccc2c(c1)OCCO2)c1cccs1	134647	0	0	1	0	0	0	0	0		FALSE
C1=CC=CN(CC=C1)Cc1ccccc1	93900	0	0	1	0	0	0	0	0		FALSE
C1CCC(CC1)n1nnnc1C(c1ccccc1)N1CCN(CC1)CC=Cc1ccccc1	134656	0	0	4	0	0	0	0	0		FALSE
S=c1[nH]c2c([nH]1)nccn2	94041	0	0	1	0	0	0	0	0		FALSE
c1ccc(cc1)CCC(c1nnnn1C1CCCC1)N1CCN(CC1)CC=Cc1ccccc1	134667	0	0	1	0	0	0	0	0		FALSE
O=C1C=CC(=NNc2[nH]cnc(=O)c2)C=C1	94043	0	0	1	0	0	0	0	0		FALSE
O=C(c1cccn2c1nc1cc3ccccc3cc1c2=O)N1CCOCC1	80311	0	0	0	0	0	0	0	0		FALSE
O=c1[nH]c(=S)[nH]c2c1C(OCC2)CCc1ccccc1	135840	0	0	4	0	0	0	0	0		FALSE
C1CCC(C1)n1nnnc1C(N1CCN(CC1)CC=Cc1ccccc1)C1CC1	134671	0	0	1	0	0	0	0	0		FALSE
c1ccc(cc1)CCc1c[nH]c2c1c(ccc2)c1ccccc1	135690	0	0	1	0	0	0	0	0		FALSE
O=C(c1sc(nc1c1ccccc1)Nc1ccccc1)c1ccccc1	134677	0	0	1	0	0	0	0	0		FALSE
O=C1C=Cc2c(C1=CNN1CCN(CC1)Cc1ccccc1)cccc2	96790	0	0	1	0	0	0	0	0		FALSE
O=C(c1ccco1)N1CCN(CC1)C1CN(S(=O)(=O)C1)Cc1nnn(c1)Cc1ccccc1	134703	0	0	1	0	0	0	0	0		FALSE
O=C(C1C2C=CC3(C1C(=O)N(C3)Cc1ccccc1)O2)NCc1cccs1	142014	0	0	1	0	0	0	0	0		FALSE
O=S1(=O)CC(CN1C1CCCC1)N1CCN(CC1)CC1CC1	134763	0	0	1	0	0	0	0	0		FALSE
O=C(CC1CCC2C(O1)COc1c(C(=O)N2)cccc1)NCCCN1CCOCC1	138550	0	0	2	0	0	0	0	0		FALSE
O=C1NCNC21CCN(CC2)C(c1cc2c(o1)cccc2)c1nnn[nH]1	134771	0	0	5	0	0	0	0	0		FALSE
O1CCN(CC1)CCN1CCOC(C1)n1cnc2c1ncnc2NC1CC1	132453	0	0	1	0	0	0	0	0		FALSE
O=C1NCN(C21CCN(CC2)C(c1nnnn1c1ccc2c(c1)OCCO2)c1ccccc1)c1ccccc1	134775	0	0	4	0	0	0	0	0		FALSE
O=C1C(CC(=O)N2CCOCC2)CC2C(=CCOC2C2CC2)N1CCc1ccccc1	140536	0	0	1	0	0	0	0	0		FALSE
O=C1NCN(C21CCN(CC2)C(c1[nH]nnn1)c1ccccc1)c1ccccc1	134778	0	0	26	0	0	0	0	0		FALSE
O=S(=O)(c1ccccc1)NN=CC=CC=NNS(=O)(=O)c1ccccc1	100604	0	0	1	0	0	0	0	0		FALSE
O=C1NCN(C21CCN(CC2)C(c1nnnn1c1ccc2c(c1)OCCO2)CCc1ccccc1)c1ccccc1	134781	0	0	1	0	0	0	0	0		FALSE
O=C(C1CCCN1)Nc1ccc2c(c1)cc[nH]2	132351	0	0	1	0	0	0	0	0		FALSE
c1ccc(cc1)c1onc(c1)c1noc(c1)c1ccccc1	5392	0	0	1	0	0	0	0	0		FALSE
O=c1[nH][nH]cc1CN1CCN(CC1)c1ncc(cn1)Cc1ccccc1	138453	0	0	1	0	0	0	0	0		FALSE
C1CCN(CC1)CCNc1c2CCCc2cc2n1c1ccccc1n2	35446	0	0	0	0	0	0	0	0		FALSE
O=S(=O)(c1ccccc1)Nc1sc(c(n1)c1ccco1)c1ccco1	105451	0	0	1	0	0	0	0	0		FALSE
O=C(C1C=C(C(=N)S1)C(=O)NC1CCCCC1)Nc1sc2c(c1)CCC2	80857	0	0	0	0	0	0	0	0		FALSE
O=S(=O)(N(Cc1cccs1)CCc1ccccc1)c1cccs1	142130	0	0	1	0	0	0	0	0		FALSE
O=C(Nc1ccccc1c1ccccc1)CSc1nnc(n1c1ccccc1)c1ccncc1	81086	0	0	1	0	0	0	0	0		FALSE
O=C(Nc1ccc2c(c1)cccn2)CCCCCN1C(=O)C2C(C1=O)C1CC2C=C1	79552	0	0	1	0	0	0	0	0		FALSE
O=C1NCNC21CCN(CC2)C(c1nnnn1c1ccc2c(c1)OCCO2)CCc1ccccc1	134782	0	0	1	0	0	0	0	0		FALSE
C1CC2C(N1)CN(CC2)CCc1ccccc1	138437	0	0	2	0	0	0	0	0		FALSE
O=C1NCN(C21CCN(CC2)C(c1ccnc2c1cccc2)c1nnnn1c1ccc2c(c1)OCCO2)c1ccccc1	134783	0	0	1	0	0	0	0	0		FALSE
O=C(N1C=CN(C(=O)C1)CCc1ccccc1)C1CCCCC1	108352	0	0	1	0	0	0	0	0		FALSE
O=C1NCNC21CCN(CC2)C(c1nnnn1c1ccc2c(c1)OCCO2)c1cccs1	134796	0	0	1	0	0	0	0	0		FALSE
O=C(N1CCC1C(=O)NS(=O)(=O)c1cccs1)CC1CCCCC1	133428	0	0	1	0	0	0	0	0		FALSE
O=C1NCNC21CCN(CC2)C(c1ccnc2c1cccc2)c1nnnn1c1ccccc1	134812	0	0	2	0	0	0	0	0		FALSE
O=C(N1CCCC(C1)c1ccno1)c1cccs1	131815	0	0	6	0	0	0	0	0		FALSE
O=C1NC2SCc3c(CSC1NC2=O)cccc3	133636	0	0	1	0	0	0	0	0		FALSE
O=C(C1Oc2c(C1)c(ccn2)c1ccccc1)NCCCc1ccccc1	132636	0	0	8	0	0	0	0	0		FALSE
O=C1NCN(C21CCN(CC2)C(c1nnnn1Cc1ccccc1)c1oc2c(c1)cccc2)c1ccccc1	134821	0	0	1	0	0	0	0	0		FALSE
c1ccc(cn1)c1ccc2n(c1)cnn2	132377	0	0	3	0	0	0	0	0		FALSE
O=C1NCNC21CCN(CC2)C(c1nnnn1Cc1ccccc1)c1cc2c(o1)cccc2	134822	0	0	1	0	0	0	0	0		FALSE
O=S(Nc1ccccc1)CCCc1ccccc1	7340	0	0	1	0	0	0	0	0		FALSE
O=C1NCN(C21CCN(CC2)C(c1nnnn1Cc1ccccc1)c1ccccc1)c1ccccc1	134825	0	0	4	0	0	0	0	0		FALSE
O=C(Nc1ccc2c(c1)[nH]nc2)CSc1nnc([nH]1)c1cccnc1	45050	0	0	1	0	0	0	0	0		FALSE
O=C1NCN(C21CCN(CC2)C(c1nnnn1Cc1ccccc1)c1ccnc2c1cccc2)c1ccccc1	134829	0	0	1	0	0	0	0	0		FALSE
O=C(c1ccccc1)C(=O)NCc1ccccc1	109617	0	0	1	0	0	0	0	0		FALSE
O=C(CSc1nc2c([nH]1)cccc2)NN=Cc1cnn(c1)c1ccccc1	35449	0	0	2	0	0	0	0	0		FALSE
O=C1CON=C(N1)c1ccccc1c1ccco1	132368	0	0	1	0	0	0	0	0		FALSE
O=C1NCN(C21CCN(CC2)C(c1nnnn1Cc1ccccc1)C1CC1)c1ccccc1	134831	0	0	1	0	0	0	0	0		FALSE
O=C(C1COC(CN1)CCc1ccccc1)NCc1ccccn1	142407	0	0	1	0	0	0	0	0		FALSE
O=C1NCN(C21CCN(CC2)C(c1nnnn1Cc1ccccc1)c1cccs1)c1ccccc1	134833	0	0	1	0	0	0	0	0		FALSE
O=C(c1ccccc1)N=C1NC2(CN1Cc1ccccc1)C=CCn1n2c(=O)[nH]c1=O	142301	0	0	1	0	0	0	0	0		FALSE
O=C1NCN(C21CCN(CC2)C(c1nnnn1C1CCCCC1)CCc1ccccc1)c1ccccc1	134843	0	0	1	0	0	0	0	0		FALSE
O=c1oc2c([nH]1)ccc(c2)S(=O)(=O)N1CCNCCC1	142070	0	0	1	0	0	0	0	0		FALSE
O=C1NCNC21CCN(CC2)C(c1nnnn1C1CCCCC1)CCc1ccccc1	134844	0	0	1	0	0	0	0	0		FALSE
O=C(CC1C2CNCC=C2N(C1=O)Cc1ccccc1)NCc1ccccc1	140849	0	0	3	0	0	0	0	0		FALSE
O=C(N1CCCC1)CSc1nc2scc(c2c(=O)[nH]1)c1ccco1	35456	0	0	0	0	0	0	0	0		FALSE
O=C1N(Cc2ccccc2)C(Nc2c1cccc2)c1cccc(c1)COc1ccccc1	118182	0	0	2	0	0	0	0	0		FALSE
c1ccc(cc1)c1nnc2n1N=C(CS2)c1ccc2c(c1)OCO2	82350	0	0	1	0	0	0	0	0		FALSE
O=C(N1CCC(CC1)c1ccccc1)CC1C(=O)N2C3=C(CCCC13)CCC2	141616	0	0	1	0	0	0	0	0		FALSE
O=C1NCN(C21CCN(CC2)C(c1ccnc2c1cccc2)c1nnnn1C1CCCCC1)c1ccccc1	134845	0	0	1	0	0	0	0	0		FALSE
O=C(N1CCC2C(C1)CCCN2)COCc1ccccc1	139968	0	0	3	0	0	0	0	0		FALSE
O=C1NCN(C21CCN(CC2)C(c1nnnn1C1CCCCC1)C1CC1)c1ccccc1	134847	0	0	1	0	0	0	0	0		FALSE
O=C(OCc1ccccc1)NCCc1n[nH]nn1	5565	0	0	1	0	0	0	0	0		FALSE
S=C1SC(=Cc2cn(nc2c2ccc(cc2)OCc2ccccc2)c2ccccc2)C(=O)N1	82546	0	0	3	0	0	0	0	0		FALSE
O=C(N1CCN(CC1)S(=O)(=O)c1ccccc1)CSc1nc2ccccc2nc1N1CCOCC1	120882	0	0	3	0	0	0	0	0		FALSE
O=C1NCN(C21CCN(CC2)C(c1cccc2c1cccc2)c1nnnn1C1CCCCC1)c1ccccc1	134851	0	0	1	0	0	0	0	0		FALSE
O=C(c1ccccc1)C1CCN(CC1)c1ncnc2c1ccs2	125330	0	0	4	0	0	0	0	0		FALSE
O=C1NCN(C21CCN(CC2)C(c1nnnn1C1CCCC1)c1ccccc1)c1ccccc1	134856	0	0	4	0	0	0	0	0		FALSE
O=C1N(Cc2ccccc2)C(=O)C2C1C1CN(C(C1C(=O)C2)c1cccc2c1cccc2)S(=O)(=O)c1ccccc1	134025	0	0	1	0	0	0	0	0		FALSE
O=S1(=O)N=C(OC(=N1)Nc1ccccc1)Nc1ccccc1	5570	0	0	1	0	0	0	0	0		FALSE
O=C(N(c1ccccc1)Cc1nc2c([nH]1)cccc2)Cc1ccccc1	135375	0	0	1	0	0	0	0	0		FALSE
O=C(c1ccc(cc1)N1C(=O)c2c(C1=O)cccc2)Nc1ccc(cc1)N1CCCCC1	35495	0	0	0	0	0	0	0	0		FALSE
c1ccc(cc1)n1nnnc1SCCCn1c2ccccc2c2c1cccc2	125885	0	0	1	0	0	0	0	0		FALSE
O=C(c1c[nH]c2c(c1=O)cccn2)Nc1cccc(c1)S(=O)(=O)N1CCOCC1	82739	0	0	0	0	0	0	0	0		FALSE
O=C(c1sc(=O)n(c1)Cc1ccccc1)Nc1ccccc1	131554	0	0	6	0	0	0	0	0		FALSE
O=C1NCN(C21CCN(CC2)C(c1nnnn1C1CCCC1)c1ccnc2c1cccc2)c1ccccc1	134858	0	0	1	0	0	0	0	0		FALSE
O=C1NC(=O)C2C1C1C=CC2N2C1OC1(C(=O)Nc3c1cccc3)C1=C2CCCC1=O	139671	0	0	1	0	0	0	0	0		FALSE
S=C(N1Cc2cnnn2c2c(C1)cc(cc2)N1CCOCC1)NCCc1ccccc1	134909	0	0	1	0	0	0	0	0		FALSE
c1ccc(cc1)C1C=CC2C3C1CCN(C13CO1)CCC2	127775	0	0	1	0	0	0	0	0		FALSE
O=C(c1[nH]cc2c1c(=O)[nH]c2=O)Nc1ccccc1	135138	0	0	2	0	0	0	0	0		FALSE
O=C(Nc1ccc2c(c1)C(=O)NCCC(OCCCCCO2)CNC(=O)Nc1ccccc1)NC1CCCCC1	127887	0	0	2	0	0	0	0	0		FALSE
O=C(C(N1CCNCC1)CCc1ccccc1)Nc1ccc2c(c1)OCCO2	135218	0	0	2	0	0	0	0	0		FALSE
O=C1Nc2ccccc2N=CC1Nc1ccccc1	135393	0	0	7	0	0	0	0	0		FALSE
O=C(Nc1ccc2c(c1)c1ccccc1[nH]2)CSc1nnc(n1Cc1ccco1)c1ccccc1	83303	0	0	1	0	0	0	0	0		FALSE
O=C(c1ccccc1)Nc1ccc2c(c1)C(=O)NCCC(OCCCCCO2)CNS(=O)(=O)c1ccccc1	127888	0	0	2	0	0	0	0	0		FALSE
O=C(C(c1ccnc2c1cccc2)N1CCN(CC1)CC=Cc1ccccc1)Nc1ccc2c(c1)OCCO2	135231	0	0	1	0	0	0	0	0		FALSE
O=C(c1ccccc1)Nc1ccc2c(c1)C(=O)NCCC(OCCCCCO2)CNCc1ccc2c(c1)OCO2	127890	0	0	2	0	0	0	0	0		FALSE
O=C(C(N1CCC(CC1)Cc1ccccc1)C1CC1)Nc1ccc2c(c1)OCCO2	135248	0	0	1	0	0	0	0	0		FALSE
O=C1CCCn2nncc2COC(CCN1)CNS(=O)(=O)c1ccc(nc1)Oc1ccccc1	127924	0	0	7	0	0	0	0	0		FALSE
O=C(C(c1ccnc2c1cccc2)N1CCCCC1)NC1CCCCC1	135268	0	0	1	0	0	0	0	0		FALSE
O=C(C1NC2C(C1)(N1CCCC1)c1c(N2)cccc1)NCCc1ccccc1	140733	0	0	1	0	0	0	0	0		FALSE
O=c1ccc(c[nH]1)C(=O)N(C(c1nc2c([nH]1)cccc2)CCc1ccccc1)c1ccccc1	135362	0	0	1	0	0	0	0	0		FALSE
O=C(CN1CCCNC1=O)NC(Cc1ccccc1)CCCCc1ccccc1	1921	0	0	1	0	0	0	0	0		TRUE
O=c1ccn(c2c1ccc(c2)N1CCCC1)c1ccccc1	35708	0	0	0	0	0	0	0	0		FALSE
O=C(CN(S(=O)(=O)c1cccc2c1nccc2)c1ccccc1)Nc1c[nH]n(c1=O)c1ccccc1	142085	0	0	1	0	0	0	0	0		FALSE
O=C(N(C1C(=O)Nc2c(N=C1c1ccc3c(c1)OCO3)cccc2)c1ccc(cc1)N1CCOCC1)c1cnccn1	135390	0	0	1	0	0	0	0	0		FALSE
O=C(C1CCCN(C1)Cc1c[nH]cn1)Nc1ccc(cc1)c1ccccc1	128800	0	0	1	0	0	0	0	0		FALSE
O=C1Nc2ccccc2N=CC1N(C(=O)c1cnccn1)c1ccc(cc1)N1CCOCC1	135397	0	0	3	0	0	0	0	0		FALSE
O=C(c1ccco1)NC1CCN2C(C1)c1[nH]c3c(c1CC2)cccc3c1ccccc1	141072	0	0	2	0	0	0	0	0		FALSE
O=C(N(C1C(=O)Nc2c(N=C1c1ccc3c(c1)OCO3)cccc2)CCc1ccccc1)CSc1ncccn1	135400	0	0	1	0	0	0	0	0		FALSE
O=C(OC1Cn2c(=O)[nH]c(=O)n2C2C1CN(C2)S(=O)(=O)c1ccccc1)Nc1conc1	129531	0	0	1	0	0	0	0	0		FALSE
O=C1Nc2ccccc2N=CC1N(C(=O)CSc1ncccn1)CCc1ccccc1	135401	0	0	1	0	0	0	0	0		FALSE
O=C(NC1CCCCC1)NCC1CCNC(=O)CCCn2c(CO1)cnn2	127950	0	0	8	0	0	0	0	0		FALSE
O=C(c1ccccc1)N=C1N(Cc2c1cccc2)c1cccc(c1)S(=O)(=O)N1CCOCC1	84444	0	0	0	0	0	0	0	0		FALSE
O=C(OC12CC3C(=O)N(C(=O)C3CC2CN(C1)S(=O)(=O)c1ccccc1)c1ccccc1)NCc1ccco1	129567	0	0	1	0	0	0	0	0		FALSE
O=C(C1CCC(=O)N1C1CCNCC1)Nc1ccccc1	135467	0	0	1	0	0	0	0	0		FALSE
O=c1ccc(=O)n2n1CCC1C2CN(C1)S(=O)(=O)c1ccccc1	129547	0	0	10	0	0	0	0	0		FALSE
O=C(C1CCC(=O)N1CCCn1cncc1)Nc1ccccc1	135478	0	0	1	0	0	0	0	0		FALSE
C1CCC(CC1)CN1CCC(CC1c1ccccc1)n1nnc(c1)c1ccccc1	129804	0	0	7	0	0	0	0	0		FALSE
O=C(NC(C(=O)NCc1ccco1)Cc1ccccc1)CCC1CCCO1	135513	0	0	2	0	0	0	0	0		FALSE
c1ccc(cc1)Cn1nncc1c1ccc(cc1)c1c[nH]nn1	129991	0	0	1	0	0	0	0	0		FALSE
O=C(CCC1CCC(O1)n1cnc2c1ncnc2)NCC1CCN(CC1)Cc1ccccc1	135519	0	0	1	0	0	0	0	0		FALSE
O=C(OC1Cn2c(=O)ccc(=O)n2C(C1OC(=O)NCc1ccco1)CNS(=O)(=O)c1ccccc1)NCc1ccco1	130045	0	0	1	0	0	0	0	0		FALSE
O=C(NC1C(=O)N2C1SCC2)Cc1cscc1	1240	0	0	0	0	0	0	0	0		TRUE
O=C1CC(CC2N1CCc1c2cc(cc1)N1CCNCC1)NC(=O)c1cccnc1	129780	0	0	1	0	0	0	0	0		FALSE
O=S(=O)(c1ccc2c(c1)cncn2)c1ccc2c(c1)cccc2	2123	0	0	1	0	0	0	0	0		FALSE
O=C(Nc1ccc2c(c1)OCO2)NCC1CCNS(=O)(=O)c2c(O1)cc(cc2)C#Cc1cccnc1	130173	0	0	1	0	0	0	0	0		FALSE
O=C(NC1CCCCC1)CCN1C(=O)CCC1=O	5592	0	0	1	0	0	0	0	0		FALSE
O=C(NC1CCCCC1)CC1OCC2C(C1)c1cc(ccc1O2)NS(=O)(=O)c1ccccc1	130139	0	0	1	0	0	0	0	0		FALSE
O=C(c1c(sc2c1CCCC2)NC(=O)c1cc2c(o1)cccc2)NCc1cccnc1	36739	0	0	0	0	0	0	0	0		FALSE
O=C(OC12CC3C(=O)N(C(=O)C3CC2CN(C1)S(=O)(=O)c1ccccc1)c1ccccc1)NC1CC1	130565	0	0	1	0	0	0	0	0		FALSE
O=C(NCc1ccc2c(c1)OCO2)CCC1CCC(O1)n1cnc2c1ncnc2NC(=O)c1ccccc1	135563	0	0	1	0	0	0	0	0		FALSE
O=C1NCCC(Oc2c1cc(cn2)c1ccncc1)CNS(=O)(=O)c1ccccc1	130272	0	0	1	0	0	0	0	0		FALSE
O=C(NCC1CCCCC1)C=CC1CCC(O1)n1cnc2c1ncnc2NC(=O)c1ccccc1	135574	0	0	1	0	0	0	0	0		FALSE
O=C(OC1C(OC(=O)NC2CC2)Cn2n(C1CNS(=O)(=O)c1ccccc1)c(=O)[nH]c2=O)NC1CC1	130589	0	0	1	0	0	0	0	0		FALSE
O=C(NCc1cccs1)C=CC1CCC(O1)n1cnc2c1ncnc2NC(=O)c1ccccc1	135579	0	0	1	0	0	0	0	0		FALSE
O=C(OC1C(NNCC1OC(=O)NC1CC1)CNS(=O)(=O)c1ccccc1)NC1CC1	130627	0	0	1	0	0	0	0	0		FALSE
O=C(N1CCN(CC1)c1ccccc1)C=CC1CCC(O1)n1cnc2c1ncnc2NC(=O)c1ccccc1	135586	0	0	1	0	0	0	0	0		FALSE
O=C(c1ccccc1)Nc1cnc2n1cccc2OCc1conc1	131081	0	0	1	0	0	0	0	0		FALSE
O=C(NC(C(=O)Nc1ccccc1)Cc1ccccc1)CCC1CCC(O1)n1ccc(=O)[nH]c1=O	135593	0	0	1	0	0	0	0	0		FALSE
O=C(C1CCN1Cc1ccccc1)Nc1ccc2c(c1)OCO2	131189	0	0	6	0	0	0	0	0		FALSE
O=C(NC(C(=O)NCC1CCCCC1)Cc1ccccc1)CCC1CCC(O1)n1ccc(=O)[nH]c1=O	135601	0	0	2	0	0	0	0	0		FALSE
O=C(Nc1nnc(s1)C1CCCO1)Nc1ccccc1	131240	0	0	48	0	0	0	0	0		FALSE
O=C(NC(C(=O)NCc1ccc2c(c1)OCO2)Cc1ccccc1)CCC1CCCO1	135616	0	0	1	0	0	0	0	0		FALSE
c1ccc(cc1)OCCNc1ncnc2c1sc(c2)c1ccccc1	131247	0	0	5	0	0	0	0	0		FALSE
O=C(N1CSCC1)C1CCC(O1)n1ccc(=O)[nH]c1=O	135632	0	0	1	0	0	0	0	0		FALSE
O=C(N1CCOCC1)CN1CCc2c(C1=O)c(no2)c1ccccc1	141829	0	0	10	0	0	0	0	0		FALSE
c1ccc(cc1)C1=NN=C2C(CC1)CCCC2	86037	0	0	0	0	0	0	0	0		FALSE
c1ccc(cc1)CN1Cc2ccccc2N(C(C1)Cc1cccnc1)c1ccccc1	130862	0	0	1	0	0	0	0	0		FALSE
c1ccc(cc1)c1c(OCc2ccc3c(n2)cccc3)ccc2c1c(c[nH]2)c1ccccc1	135705	0	0	1	0	0	0	0	0		FALSE
O=C(C1CCN1C(=O)CCc1ccccc1)NS(=O)(=O)c1ccccn1	131416	0	0	1	0	0	0	0	0		FALSE
O=C1CCC(N1)COc1ccc2c(c1c1ccccc1)c(c[nH]2)c1ccccc1	135713	0	0	1	0	0	0	0	0		FALSE
O=C(C1CCN1C(=O)C1CC1)Nc1ccc2c(c1)[nH]cn2	131535	0	0	1	0	0	0	0	0		FALSE
O=C(Cn1nnc(n1)c1ccc2c(c1)OCO2)NCC(=O)NC1CCCC1	135743	0	0	0	0	0	0	0	0		FALSE
O=C(c1noc(c1)C1CCCCN1C(=O)c1ccn[nH]1)Nc1cccc2c1CCCC2	131626	0	0	1	0	0	0	0	0		FALSE
O=C(CC1CC(=CN(C1=O)CCC1=CCCCC1)C(=O)N1CCCCCC1)NCCCCc1ccccc1	135784	0	0	1	0	0	0	0	0		FALSE
c1ccc(cc1)Cc1scc(n1)c1ccc2c(c1)OCO2	131754	0	0	11	0	0	0	0	0		FALSE
O=C(c1ccc(cc1)CNC(=O)c1ccccc1)NC1CCCC1	86091	0	0	1	0	0	0	0	0		FALSE
O=c1[nH]c(NCc2ccc3c(c2)cco3)nc2c1sc(c2)c1ccccc1	131853	0	0	4	0	0	0	0	0		FALSE
O=C(CC1CC(=CN(C1=O)CCC1=CCCCC1)C(=O)N1CCCCCC1)NCCc1ccccn1	135788	0	0	1	0	0	0	0	0		FALSE
O=C(c1ccc(cc1)c1nccnc1)N1CCOCC1	131880	0	0	1	0	0	0	0	0		FALSE
O=C(CC1CC(=CN(C1=O)CCC1=CCCCC1)C(=O)N1CCCCCC1)NC1CCCC1	135790	0	0	1	0	0	0	0	0		FALSE
O=C(C1CCN1C(=O)C1(CC1)c1ccccc1)NS(=O)(=O)c1cccs1	132070	0	0	2	0	0	0	0	0		FALSE
O=C(C1CCC(O1)n1ccc(=O)[nH]c1=O)NCC1CCN(CC1)Cc1ccccc1	135793	0	0	1	0	0	0	0	0		FALSE
O=C(C1CCN1C(=O)C1(CCCC1)c1ccccc1)NS(=O)(=O)c1cccs1	132116	0	0	2	0	0	0	0	0		FALSE
O=C1N(CCN(C1=O)C(Cc1ccccc1)CN1CCCC1CN1CCNC(=O)C1=O)CC1CCCCCC1	135861	0	0	2	0	0	0	0	0		FALSE
O=c1[nH]cnc2c1sc(c2)c1csc2c1cccc2	132127	0	0	1	0	0	0	0	0		FALSE
O=S(=O)(c1ccccc1)NNc1c2ccccc2nc2c1cccc2	5612	0	0	1	0	0	0	0	0		FALSE
O=C(C1CCN1Cc1ccccc1)Nc1ccc2c(c1)OCCO2	132230	0	0	2	0	0	0	0	0		FALSE
O=C(c1ccccc1)CSc1nnc(n1Cc1ccco1)c1ccco1	36777	0	0	1	0	0	0	0	0		FALSE
O=C(c1cccc(c1)c1cnc2n1cc(nc2)c1ccccc1Oc1ccccc1)N1CCNCC1	132236	0	0	1	0	0	0	0	0		FALSE
O=c1cc(CSc2nc3ccccc3c3n2nc(n3)c2ccccc2)nc2n1cccc2	86146	0	0	0	0	0	0	0	0		FALSE
O=C(C1CCN(CC1)CCOc1ccccc1)NC(c1ccc2c(n1)cccc2)c1ccccc1	132261	0	0	7	0	0	0	0	0		FALSE
O=C1N(CCN(C1=O)CCCCC1CNC(=O)C(=O)N1)CCc1ccccc1	135882	0	0	61	0	0	0	0	0		FALSE
C1CC(C1)Nc1ncnc2c1ncn2C1OCCN(C1)Cc1ccc2c(c1)OCO2	132268	0	0	1	0	0	0	0	0		FALSE
O=C1N(Cc2ccccc2)C(Cc2ccccc2)CN(C1=O)CCCCC1CNC(=O)C(=O)N1CC1CCCCC1	135895	0	0	4	0	0	0	0	0		FALSE
O=C(c1noc(c1)C1CCCCN1S(=O)(=O)c1cccs1)Nc1ccc2c(c1)OCO2	132539	0	0	1	0	0	0	0	0		FALSE
O=C1N(CCCCC2CNC(=O)C(=O)N2CCC2CCCCC2)CC(N(C1=O)CCc1ccccc1)Cc1ccccc1	135899	0	0	4	0	0	0	0	0		FALSE
O=C(Nc1cnc2n1cc(cc2)C(=O)NCCOc1ccccc1)CCc1ccccc1	133146	0	0	1	0	0	0	0	0		FALSE
O=C1N(CCCCC2CNC(=O)C(=O)N2CCC2CCCCC2)CCN(C1=O)CCc1ccccc1	135900	0	0	10	0	0	0	0	0		FALSE
O=C(Nc1cnc2n1cccc2OCCC1CCCCC1)COc1ccccc1	133155	0	0	1	0	0	0	0	0		FALSE
O=C(Nc1ccc(cc1)OCc1ccccc1)CSc1nnc(n1c1ccccc1)c1ccco1	36778	0	0	1	0	0	0	0	0		FALSE
O=C(Nc1ccc2c(c1)[nH]c(n2)C1CCCO1)NCc1ccccc1	133219	0	0	1	0	0	0	0	0		FALSE
O=C1N(CC2CCCCC2)C(Cc2ccccc2)CN(C1=O)CCCCC1CNC(=O)C(=O)N1CCC1CCCCC1	135903	0	0	4	0	0	0	0	0		FALSE
O=C(C1CCN1Cc1cccc2c1cccc2)Nc1cnc2c(c1)cccc2	133226	0	0	1	0	0	0	0	0		FALSE
O=C1N(CCC2CCCCC2)C(Cc2ccccc2)CN(C1=O)CCCCC1CNC(=O)C(=O)N1CCC1CCCCC1	135905	0	0	4	0	0	0	0	0		FALSE
O=C(C1CCN1C(=O)c1cccnc1)NS(=O)(=O)c1ccc2c(c1)cccc2	133301	0	0	1	0	0	0	0	0		FALSE
O=C1N(Cc2ccccc2)C(Cc2ccccc2)CN(C1=O)CCCCC1CNC(=O)C(=O)N1CCC1CCCCC1	135907	0	0	3	0	0	0	0	0		FALSE
O=C(Nc1cnc2n1cc(cc2)C(=O)N1CCN(CC1)C(=O)c1ccco1)Nc1ccccc1	133406	0	0	1	0	0	0	0	0		FALSE
O=C1N(CCC2CCCCC2)C(Cc2ccccc2)CN(C1=O)CCCCC1CNC(=O)C(=O)N1Cc1ccccc1	135909	0	0	3	0	0	0	0	0		FALSE
O1CCN(CC1)Cc1ccc(cc1)c1nccnc1	133502	0	0	1	0	0	0	0	0		FALSE
O=C1N(CCc2ccccc2)CCN(C1=O)CCCCC1CNC(=O)C(=O)N1Cc1ccccc1	135912	0	0	13	0	0	0	0	0		FALSE
O=C1N(CC2CC2)c2c(C31OCCC=CC3)cccc2	133637	0	0	3	0	0	0	0	0		FALSE
O=C(N1Cc2c(C1)c(nc(c2)C(=O)NCC1CC1)c1cccc(c1)c1ccccc1)CC1CC1	135924	0	0	2	0	0	0	0	0		FALSE
O=C1N(Cc2cccnc2)C(Nc2c1cccc2)c1cccc(c1)COc1ccccc1	133672	0	0	1	0	0	0	0	0		FALSE
O=C(N1Cc2c(C1)c(nc(c2)C(=O)Nc1nccs1)c1cccc(c1)c1ccccc1)CC1CC1	135939	0	0	1	0	0	0	0	0		FALSE
O=C(N(c1ccccc1)c1ccccc1)n1nnc(c1)c1ccc2c(c1)cccc2	133681	0	0	1	0	0	0	0	0		FALSE
O=C(c1ccc2c(c1)OCO2)N1Cc2c(C1)c(nc(c2)C(=O)N1CCOCC1)c1cccc(c1)c1ccncc1	135950	0	0	2	0	0	0	0	0		FALSE
O=C1CC(CCn2nnc(c2)CC2CCCC2)OC(C1)c1ccccc1	133704	0	0	1	0	0	0	0	0		FALSE
O=C(c1ccc2c(c1)OCO2)N1Cc2c(C1)c(nc(c2)C(=O)N1CCOCC1)c1cccc(c1)c1ccccc1	135966	0	0	1	0	0	0	0	0		FALSE
c1ccc(cc1)OCCCN1CCC(CC1)C(c1ccccc1)C1=CCCC1	133796	0	0	2	0	0	0	0	0		FALSE
O=C1C(CC(=O)N2CCSCC2)CC2C(=CCCC2)N1Cc1ccc2c(c1)OCO2	136050	0	0	2	0	0	0	0	0		FALSE
O=C1C=CC(=O)C2=C1C1CNC(C1C=C2)c1ccccc1	133892	0	0	1	0	0	0	0	0		FALSE
O=C(C1N(CCCN2CCOCC2)C(=O)COc2c1cccc2)Nc1ccccc1	136208	0	0	1	0	0	0	0	0		FALSE
C1CCC(CC1)Cc1c(nc2n1cccc2)c1ccccc1	133985	0	0	22	0	0	0	0	0		FALSE
O=C(N1CCN(CC1)C(=O)c1ccco1)CC1CC2CCCC=C2N(C1=O)Cc1ccccc1	136251	0	0	3	0	0	0	0	0		FALSE
O=C1N(C2CCCCC2)C(=O)C2C1C1CN(C(C1=CC2)c1ccccc1)S(=O)(=O)c1ccccc1	134005	0	0	2	0	0	0	0	0		FALSE
C1C=Nc2c(O1)ccnc2	2209	0	0	0	0	0	0	0	0		FALSE
N1CCCN(CC1)C1=Nc2ccccc2Sc2c1cccc2	142065	0	0	1	0	0	0	0	0		FALSE
c1ccc(cc1)Cn1cncc1Cc1ccccc1	5637	0	0	9	0	0	0	0	0		FALSE
O=S1(=O)N(Cc2nnn(c2)Cc2ccccc2)C(COc2c1cccc2)c1ccccc1	134180	0	0	3	0	0	0	0	0		FALSE
O=C1NC(Cc2ccccc2)CN(C1=O)CCCCC1CNC(=O)C(=O)N1CCc1ccccc1	136302	0	0	33	0	0	0	0	0		FALSE
O=S1(=O)CC(CN1Cc1nnn(c1)Cc1ccccc1)N1CCN(CC1)Cc1ccccc1	134195	0	0	19	0	0	0	0	0		FALSE
O=C1N(CCc2ccccc2)C(Cc2ccccc2)CN(C1=O)CCCCC1CNC(=O)C(=O)N1CCc1ccccc1	136305	0	0	13	0	0	0	0	0		FALSE
N1CCN(CC1)C(c1nnnn1C1CCCC1)c1cc2c(o1)cccc2	134665	0	0	1	0	0	0	0	0		FALSE
O=C1N(Cc2ccccc2)C(Cc2ccccc2)CN(C1=O)CCCCC1CNC(=O)C(=O)N1CCc1ccccc1	136307	0	0	6	0	0	0	0	0		FALSE
O=C(c1[nH]cnc1)NCC1CCCCC1	135016	0	0	1	0	0	0	0	0		FALSE
O=C1N(CCN(C1=O)C(Cc1ccccc1)CN1CCCC1CN1CCNC(=O)C1=O)CCc1ccccc1	136353	0	0	1	0	0	0	0	0		FALSE
O=C1NC(=O)C2=CNc3c(CN12)cccc3	135115	0	0	7	0	0	0	0	0		FALSE
O=C1N(CCN(C1=O)CCc1ccccc1)C(Cc1ccccc1)CN1CCCC1	136354	0	0	1	0	0	0	0	0		FALSE
O=C(c1[nH]c(c2c1c(=O)[nH]c2=O)c1ccccc1)Nc1ccc(cc1)Oc1ccncc1	135136	0	0	2	0	0	0	0	0		FALSE
O=C1CC(C(N1c1ccc2c(c1)cc[nH]2)c1ccccc1)Sc1ccccc1	136362	0	0	2	0	0	0	0	0		FALSE
O=C(N(C(c1[nH]c2c(n1)cccc2)c1ccccc1)CCCn1ccnc1)c1ccccc1	135329	0	0	1	0	0	0	0	0		FALSE
O=P(C(c1ccccc1)NC(c1ccccc1)c1ccccc1)(c1ccccc1)c1ccccc1	136445	0	0	1	0	0	0	0	0		FALSE
O=C1Nc2ccccc2N=C(C1N(C(=O)c1ccnc2c1cccc2)c1ccccc1)c1ccc2c(c1)OCO2	135406	0	0	1	0	0	0	0	0		FALSE
O=P(C(c1ccccc1)NC(c1ccccc1)c1ccccc1)c1ccccc1	136446	0	0	1	0	0	0	0	0		FALSE
O=S1(=O)N(CC(Oc2c1c(ccc2)N1CCCC1)COCc1ccccc1)Cc1ccccc1	134103	0	0	2	0	0	0	0	0		FALSE
O=C(Nc1ccc2c(c1)OCCO2)CSc1nnc(n1c1ccccc1)c1cccnc1	37544	0	0	2	0	0	0	0	0		FALSE
O=C(NC(C(=O)NC1CCCCC1)Cc1ccccc1)CCC1CCC(O1)n1ccc(=O)[nH]c1=O	135621	0	0	1	0	0	0	0	0		FALSE
O=C1CCC(N1Cc1ccccc1)c1nnnn1Cc1ccccc1	136477	0	0	6	0	0	0	0	0		FALSE
c1ccc2c(c1)cccc2c1cccc2c1cc[nH]2	135696	0	0	1	0	0	0	0	0		FALSE
O=C1CCC(N1c1ccc(cc1)N1CCOCC1)c1nnnn1Cc1ccccc1	136482	0	0	1	0	0	0	0	0		FALSE
O=C1CCCCC(=O)C(CC(O1)c1ccccc1)OC(=O)c1ccccc1	135825	0	0	1	0	0	0	0	0		FALSE
O=C1CCC(N1C1CCN(CC1)Cc1ccccc1)c1nnnn1c1ccc2c(c1)OCCO2	136496	0	0	1	0	0	0	0	0		FALSE
O=C(c1cnc2c(c1)cccc2)NCCCCc1ccccc1	135833	0	0	1	0	0	0	0	0		FALSE
O=C1CCC(N1C1CC1)c1nnnn1c1ccc2c(c1)OCCO2	136500	0	0	1	0	0	0	0	0		FALSE
O=C(N1Cc2c(C1)c(nc(c2)C(=O)N1CCNCC1)c1cccc(c1)c1cccnc1)CC1CC1	135933	0	0	2	0	0	0	0	0		FALSE
O=C(CSc1nc(=O)c2c([nH]1)n(c1ccccc1)c(=S)s2)NCCc1ccccc1	86529	0	0	2	0	0	0	0	0		FALSE
O=C1CCCCCCCC(O1)c1ccccc1	135815	0	0	2	0	0	0	0	0		FALSE
O=C1CCC(N1C1CCN(CC1)Cc1ccccc1)c1nnnn1c1ccccc1	136506	0	0	1	0	0	0	0	0		FALSE
O=C(N1CCCCC1)CC1CC2CCC=C2N(C1=O)Cc1ccccc1	136111	0	0	3	0	0	0	0	0		FALSE
c1ccc(cc1)n1nnnc1C(c1ccnc2c1cccc2)N1CCN(CC1)c1ccnc2c1cccc2	136556	0	0	1	0	0	0	0	0		FALSE
O=C(CC1CC2CCCCC=C2N(C1=O)Cc1ccccc1)NCC1CCCCC1	136153	0	0	2	0	0	0	0	0		FALSE
c1ccc2c(c1)c(ccn2)C(c1nnn[nH]1)N1CCN(CC1)c1ccnc2c1cccc2	136557	0	0	1	0	0	0	0	0		FALSE
c1ccc(cc1)CN(C(c1cc2c(o1)cccc2)c1nnn[nH]1)Cc1ccccc1	136530	0	0	2	0	0	0	0	0		FALSE
O=C(N1CCN(CC1)C(c1nnnn1c1ccccc1)c1ccnc2c1cccc2)OCc1ccccc1	136562	0	0	1	0	0	0	0	0		FALSE
c1ccc(cc1)Nc1c(nc2n1cccn2)C1CC1	136700	0	0	1	0	0	0	0	0		FALSE
O=C1CSC(=Nc2ccccc2)C1	5674	0	0	1	0	0	0	0	0		FALSE
O=C(C1CC1)CC1NC(=Cc2c1cc(cc2)c1cncnc1)c1ccccc1	136840	0	0	1	0	0	0	0	0		FALSE
O=C(C1(CC1)c1ccccc1)Nc1cccc(c1)S(=O)(=O)N1CCCCC1	87700	0	0	0	0	0	0	0	0		FALSE
O=C(c1c(oc2c1CCCC2)c1ccccc1)NCCCN1CCOCC1	136882	0	0	1	0	0	0	0	0		FALSE
O=C(N1CCN(CC1)C(c1ccnc2c1cccc2)c1[nH]nnn1)OCc1ccccc1	136563	0	0	2	0	0	0	0	0		FALSE
O=C1N(CCCn2cncc2)C(c2c1cccc2)c1nnnn1c1ccccc1	136940	0	0	1	0	0	0	0	0		FALSE
c1ccc(cc1)N1CCN(CC1)C(c1nnnn1c1ccccc1)c1ccnc2c1cccc2	136582	0	0	1	0	0	0	0	0		FALSE
C1=CC(CCc2ccccc2)N=C(N1)NCC1CC1	137005	0	0	2	0	0	0	0	0		FALSE
c1ccc(cc1)N1CCN(CC1)C(c1ccnc2c1cccc2)c1[nH]nnn1	136583	0	0	3	0	0	0	0	0		FALSE
O=C(C(C1CCCCC1)NS(=O)(=O)c1ccccc1)N1CCCC1C(=O)NCCc1ccccc1	137121	0	0	1	0	0	0	0	0		FALSE
c1ccc(cc1)CNC(c1nnnn1c1ccc2c(c1)OCCO2)c1ccnc2c1cccc2	136589	0	0	4	0	0	0	0	0		FALSE
O=C(NC1CCCC1)NC1COC(C=C1)CC(=O)N1CCOCC1	137239	0	0	1	0	0	0	0	0		FALSE
O=C(Nc1ccc(cc1)OCc1ccccc1)CSc1nnc(n1Cc1ccco1)COc1ccccc1	88080	0	0	2	0	0	0	0	0		FALSE
O=S(=O)(N1CCCOCC2C1CCCO2)c1ccccc1	137398	0	0	8	0	0	0	0	0		FALSE
c1ccc(cc1)CNCc1nnnn1c1ccc2c(c1)OCCO2	136590	0	0	4	0	0	0	0	0		FALSE
O=C(Nc1ccc2c(c1)C(=O)NCCCCN(CCO2)CC1CCOCC1)NC1CCCCC1	137432	0	0	1	0	0	0	0	0		FALSE
c1ccc(cc1)CN(C(c1nnnn1c1ccc2c(c1)OCCO2)c1ccnc2c1cccc2)Cc1ccccc1	136593	0	0	1	0	0	0	0	0		FALSE
O1CCN(CC1)c1ccc(cc1)N1C=CC(C=C1)c1ccc(cc1)c1ccccc1	137453	0	0	1	0	0	0	0	0		FALSE
O=C(Nc1ccc(cc1)S(=O)(=O)Nc1ccncn1)CSc1nnc([nH]1)c1ccccc1	88193	0	0	7	0	0	0	0	0		FALSE
O=C1C=CC(=c2[nH]c3c(n2C(c2nc4c([nH]2)cccc4)CCc2ccccc2)cccc3)C=N1	137493	0	0	1	0	0	0	0	0		FALSE
O=C(N1CCN(CC1)C(c1cc2c(o1)cccc2)c1nnn[nH]1)OCc1ccccc1	136608	0	0	1	0	0	0	0	0		FALSE
O=C(CC1CC2CCCC=C2N(C1=O)Cc1ccc2c(c1)OCO2)NCc1cccs1	136034	0	0	2	0	0	0	0	0		FALSE
O=C(CC1CC2CCCCC=C2N(C1=O)Cc1cccc2c1cccc2)NCC12CC3CC(C2)CC(C1)C3	136623	0	0	1	0	0	0	0	0		FALSE
O=C(Cn1c(CSCCOc2ccccc2)nc2c1cccc2)NCc1ccccc1	137531	0	0	3	0	0	0	0	0		FALSE
S=C1NC(=O)C(=Cc2ccn(c2)c2ccc(cc2)N2CCOCC2)N1	37755	0	0	0	0	0	0	0	0		FALSE
O=C(C(n1c(=O)cnc2c1cccc2)C1CC1)Nc1ccc2c(c1)OCCO2	137648	0	0	3	0	0	0	0	0		FALSE
O=C(N1CCN(CC1)C(=O)c1ccco1)CC1CC2CCC=C2N(C1=O)Cc1ccco1	136636	0	0	1	0	0	0	0	0		FALSE
O=C(CC1CC2CCCC=C2N(C1=O)CCc1ccccc1)NCC1CCCCC1	138005	0	0	1	0	0	0	0	0		FALSE
O=C1C(CC(=O)N2CCCC2)CC2C(=CCC2)N1Cc1ccco1	136645	0	0	1	0	0	0	0	0		FALSE
O=C1CCC2=COC=CC2=C1	80417	0	0	1	0	0	0	0	0		FALSE
O=C(CC1CC2CCCCC=C2N(C1=O)Cc1ccco1)NCc1ccco1	136662	0	0	1	0	0	0	0	0		FALSE
O=C(C(=O)N1CCCCC1)c1cccnc1	138169	0	0	1	0	0	0	0	0		FALSE
c1ccn2c(n1)nc(c2)C1CC1	136694	0	0	2	0	0	0	0	0		FALSE
O=C(CC1CC2CCCC=C2N(C1=O)CCC1=CCCCC1)NCc1cccs1	138183	0	0	1	0	0	0	0	0		FALSE
O=c1c2ccccc2[nH]c2c1c(=O)n(c(n2)CN1CCOCC1)Cc1ccco1	88668	0	0	0	0	0	0	0	0		FALSE
O=C(CC1CC2CCCCC=C2N(C1=O)CCc1ccccc1)NCc1cccs1	138201	0	0	1	0	0	0	0	0		FALSE
O=S1(=O)CC(CN1Cc1nnn(c1)Cc1ccccc1)NCc1c[nH]nn1	136744	0	0	8	0	0	0	0	0		FALSE
O=C(CC1OC2C(N1S(=O)(=O)c1ccccc1)CCCC2)OCc1ccccc1	138275	0	0	1	0	0	0	0	0		FALSE
O=C(c1ccco1)CC1c2ccccc2C=C(N1c1ccc(cc1)c1cccnc1)c1ccccc1	136820	0	0	1	0	0	0	0	0		FALSE
O=C(c1cccc2c1cccc2)CC1OC2C(N1S(=O)(=O)c1ccccc1)CCCC2	138279	0	0	1	0	0	0	0	0		FALSE
c1ccc2c(c1)C(N(C=C2)c1ccc(cc1)C#Cc1cnc[nH]1)c1c[nH]c2c1cccc2	136828	0	0	1	0	0	0	0	0		FALSE
c1ccc(cc1)C1NCC2C(C1)NC(CC2)c1ccccc1	138403	0	0	2	0	0	0	0	0		FALSE
O=C(c1ccco1)CC1N(c2ccc(cc2)c2cncnc2)C(=Cc2c1cccc2)c1ccsc1	136831	0	0	1	0	0	0	0	0		FALSE
O=C(CC1CCC2C(O1)COc1c(C(=O)N2)cc(cc1)NC(=O)C1CCOCC1)NCc1ccccc1	138584	0	0	1	0	0	0	0	0		FALSE
O=C(c1ccccc1)Nc1cccc(c1)Nc1nccc(n1)c1cccnc1	633	0	0	0	0	0	0	0	0		TRUE
c1ccc(cc1)Cc1nc2c(n1Cc1nc3c([nH]1)cccc3)cccc2	137500	0	0	3	0	0	0	0	0		FALSE
O=C(c1ccccc1)OCCOc1cccc2c1cc[nH]2	1318	0	0	1	0	0	0	0	0		TRUE
O=C1CC(=NC(=O)N1c1ccccc1)N1CCCCC1	142052	0	0	1	0	0	0	0	0		FALSE
O=c1ncncn1c1ccccc1	2218	0	0	1	0	0	0	0	0		FALSE
O=C(c1cnc2c(c1)cccn2)NC1CC1	138901	0	0	1	0	0	0	0	0		FALSE
O=C1NCCCC1c1ccccc1	5684	0	0	2	0	0	0	0	0		FALSE
O=C(c1c[nH]c(c1c1ccc2c(c1)cccc2)C(=O)c1ccccc1)NCc1ccccc1	138962	0	0	3	0	0	0	0	0		FALSE
O=C(Nc1ccc(cc1)OCc1ccccc1)CSc1nnc(n1Cc1ccco1)c1cccs1	37912	0	0	1	0	0	0	0	0		FALSE
O=C(Nc1ccccc1)CNC(=O)C(NC(=O)C1CCC(O1)n1ccc(=O)[nH]c1=O)Cc1ccccc1	139221	0	0	1	0	0	0	0	0		FALSE
O=C(Nc1ccc(cc1)OCc1ccccc1)CSc1nnc([nH]1)c1cccs1	37914	0	0	1	0	0	0	0	0		FALSE
O=S(=O)(N1CCC2C1c1cc(C#Cc3ccccc3)ccc1NC2)c1ccccc1	138592	0	0	1	0	0	0	0	0		FALSE
O=C(c1ccccc1)CSc1nnc([nH]1)c1n[nH]c2c1CCC2	88845	0	0	1	0	0	0	0	0		FALSE
O=C1N(Cc2ccccc2)C(c2c1n[nH]c2)c1ccccc1	139499	0	0	12	0	0	0	0	0		FALSE
O=C(c1ccco1)CC1N(c2ccc(cc2)c2ccccc2)C(=Cc2c1cccc2)c1ccsc1	136832	0	0	1	0	0	0	0	0		FALSE
O=S(=O)(N1CC2CCNC2CC1c1ccccc1)c1ccccc1	139528	0	0	1	0	0	0	0	0		FALSE
O=C(C1CC1)CC1c2cc(ccc2C=C(N1c1ccccc1)c1ccccc1)c1cncnc1	136833	0	0	1	0	0	0	0	0		FALSE
O=C(c1ccco1)NC1CCN2C(C1)c1cc(ccc1CC2)c1ccc2c(c1)OCO2	139650	0	0	1	0	0	0	0	0		FALSE
O=C(Nc1ccc(cc1)S(=O)(=O)Nc1ccncn1)CSc1nnc(n1c1ccccc1)COc1ccccc1	88910	0	0	1	0	0	0	0	0		FALSE
c1ccc(cc1)CNC1CCN2C(C1)c1cc(ccc1CC2)c1ccc2c(c1)OCO2	139651	0	0	2	0	0	0	0	0		FALSE
O=C(C1CC1)CC1c2cc(ccc2C=C(N1c1ccccc1)c1ccccc1)c1cccnc1	136841	0	0	1	0	0	0	0	0		FALSE
O=C(N1CCN(CC1)C(=O)c1ccco1)CC1CC2COCC=C2N(C1=O)Cc1ccc2c(c1)OCO2	139762	0	0	3	0	0	0	0	0		FALSE
c1ccc(cc1)N1Cc2cc(ccc2C=C1c1ccccc1)c1ccccc1	136854	0	0	1	0	0	0	0	0		FALSE
O=C1CCC2=C3C(=CCC12)CN(C3)S(=O)(=O)c1ccccc1	139384	0	0	1	0	0	0	0	0		FALSE
O=C1NC(c2c1cccc2)c1nnnn1c1ccc2c(c1)OCCO2	136903	0	0	25	0	0	0	0	0		FALSE
O=C(c1ccccn1)N1CCC(CC1)Oc1cccnc1	139945	0	0	1	0	0	0	0	0		FALSE
O=C1N(Cc2ccccc2)C(c2c1cccc2)c1nnnn1Cc1ccccc1	136917	0	0	7	0	0	0	0	0		FALSE
O=C(NC1CCCCC21C(=O)Nc1c2cccc1)CCc1ccccc1	140024	0	0	36	0	0	0	0	0		FALSE
O=C1c2ccccc2C(N1Cc1cccs1)c1nnnn1Cc1ccccc1	136920	0	0	2	0	0	0	0	0		FALSE
O=C(NC1C(CCCC21C(=O)Nc1c2cccc1)OC(=O)c1ccco1)CCc1ccccc1	140036	0	0	4	0	0	0	0	0		FALSE
O=C1N(CCCN2CCOCC2)C(c2c1cccc2)c1nnnn1Cc1ccccc1	136946	0	0	1	0	0	0	0	0		FALSE
O=C(NC1CCCCC21c1cc(ccc1N(C2=O)Cc1ccccc1)c1cscc1)CCc1ccccc1	140078	0	0	1	0	0	0	0	0		FALSE
O=C(Nc1ccc(cc1)Oc1ccccc1)CSc1nncn1Cc1ccco1	37916	0	0	7	0	0	0	0	0		FALSE
O=C(NC1CCCCC21C(=O)Nc1c2cc(cc1)c1cscc1)CCc1ccccc1	140081	0	0	1	0	0	0	0	0		FALSE
O=C(N1CCN(CC1)C(=O)c1ccco1)CCS(=O)(=O)c1cccc2c1NCC2	89180	0	0	0	0	0	0	0	0		FALSE
c1ccc(cc1)C1SCC2(N1COC2)CNCCc1c[nH]c2c1cccc2	140172	0	0	1	0	0	0	0	0		FALSE
O=C1N(CCc2ccccc2)C(c2c1cccc2)c1nnnn1C1CCCCC1	136951	0	0	1	0	0	0	0	0		FALSE
O=C1NCC2C1NC(C2)c1ccccc1	140203	0	0	2	0	0	0	0	0		FALSE
O=C1c2ccccc2C(N1C1CCN(CC1)Cc1ccccc1)c1nnnn1c1ccccc1	136953	0	0	1	0	0	0	0	0		FALSE
O=C(NC(P(=O)Oc1ccccc1)Cc1ccccc1)OCc1ccccc1	140211	0	0	1	0	0	0	0	0		FALSE
O=C(NC(C(=O)N1CCCC1)c1ccccc1)CC1CCCC1	137039	0	0	3	0	0	0	0	0		FALSE
O=C1N2CCCC2CC(=O)N2C(C1Cc1ccccc1)CCC2c1ccccc1	140243	0	0	1	0	0	0	0	0		FALSE
O=C(N1CCCC1C(=O)NCc1ccccc1)Cc1ccccc1	137063	0	0	8	0	0	0	0	0		FALSE
O=C1NCCC=CCC(=O)N2C(C1)CCC2	140248	0	0	1	0	0	0	0	0		FALSE
O=C(CSc1nc2sc3c(c2c(=O)n1c1ccccc1)CCCC3)NNC(=S)Nc1ccccc1	89325	0	0	1	0	0	0	0	0		FALSE
O=C(CC1C2CCCC=C2N(C1=O)Cc1ccccc1)NCCc1ccccc1	140303	0	0	1	0	0	0	0	0		FALSE
O=C(C1CCCN1C(=O)C(c1ccccc1)NC(=O)C1CC1)NCCc1ccccc1	137104	0	0	1	0	0	0	0	0		FALSE
C1=CC2(OC1C=C2)CNc1ccccc1	140329	0	0	2	0	0	0	0	0		FALSE
O=C(C1CCCN1C(=O)C(c1ccccc1)NC(=O)c1cccs1)NCCc1ccccc1	137111	0	0	1	0	0	0	0	0		FALSE
O=C(N1CCN(CC1)C(=O)c1ccco1)CC1C2CCCCC=C2N(C1=O)Cc1ccccc1	140333	0	0	1	0	0	0	0	0		FALSE
O=C(N1CCNCC1)Oc1ccc(cc1)c1ccccc1	137150	0	0	1	0	0	0	0	0		FALSE
O=S1(=O)N(Cc2nnn(c2)Cc2ccccc2)C(COc2c1cccc2)Cc1ccccc1	140339	0	0	15	0	0	0	0	0		FALSE
O=C(N1CCN(CC1)c1ccnc2c1cccc2)Oc1ccccn1	137154	0	0	1	0	0	0	0	0		FALSE
O=C(c1cc2c(o1)cccc2)OCCCNC1CN(S(=O)(=O)C1)Cc1nnn(c1)Cc1ccccc1	140393	0	0	4	0	0	0	0	0		FALSE
O=C(C1=C(CSC1)Nc1ccccc1)Nc1ccccc1	5753	0	0	1	0	0	0	0	0		FALSE
c1ccc(cc1)C(c1ccc2n1cccc2)C1CCCO1	141543	0	0	2	0	0	0	0	0		FALSE
O=C1CCCC=C1C(c1nc(n2c1cccc2)c1ccccc1)C1C(=O)CCCC1=O	89876	0	0	0	0	0	0	0	0		FALSE
O=c1n2C3NC=NC3=CCn2c(=O)n1c1ccccc1	141473	0	0	1	0	0	0	0	0		FALSE
O=C(n1nnc(c1)c1ccc(cc1)c1ccccc1)N1CCCC(C1)Cc1ccccc1	137157	0	0	0	0	0	0	0	0		FALSE
C=C1CN(C2=NC(CC(=O)N12)c1ccccc1)Cc1ccc2c(c1)OCO2	141489	0	0	7	0	0	0	0	0		FALSE
O=C(CN(C(=O)Cn1ncnn1)C1CCOCC1)NC1CCCC1	137166	0	0	0	0	0	0	0	0		FALSE
O=C(CC1CC2COC(C=C2N(C1=O)CCc1ccccc1)COCc1ccccc1)NCC1CCCCC1	140628	0	0	1	0	0	0	0	0		FALSE
O=C(C1CCCC1)Nc1ccc2c(c1)OCCN(CCCCNC2=O)Cc1ccccc1	137214	0	0	1	0	0	0	0	0		FALSE
O=C(CC1CC2COC(C=C2N(C1=O)Cc1ccco1)C1CCCC1)NCc1ccco1	140704	0	0	1	0	0	0	0	0		FALSE
O=C(CC1CCC(CO1)NC(=O)c1ccc2c(c1)OCO2)NCc1ccccc1	137289	0	0	1	0	0	0	0	0		FALSE
O=C(c1ccccc1)Nc1nccn1Cc1ccccc1	140748	0	0	8	0	0	0	0	0		FALSE
S(Cc1cccc(c1)C=Cc1ccc2c(n1)cccc2)CC1CC1	90118	0	0	0	0	0	0	0	0		TRUE
O=C(N1CCN(CC1)C(=O)c1ccco1)CC1C2CNCC=C2N(C1=O)Cc1ccccc1	140853	0	0	1	0	0	0	0	0		FALSE
O=C(Cc1ccccn1)NC1CCC(OC1)CCn1nnc(c1)c1ccccc1	137343	0	0	1	0	0	0	0	0		FALSE
O=C(CC1C2CNCC=C2N(C1=O)Cc1ccccc1)NCC12CC3CC(C2)CC(C1)C3	140863	0	0	1	0	0	0	0	0		FALSE
O=C(c1cnccn1)NC1CCC(OC1)CCn1nnc(c1)c1ccccc1	137357	0	0	1	0	0	0	0	0		FALSE
O=C1CCCC(N1CCc1ccccc1)c1nnnn1C1CCCCC1	140898	0	0	1	0	0	0	0	0		FALSE
O=C(c1nc(oc1c1ccccc1)c1ccccc1)NC1CCCC1	137480	0	0	1	0	0	0	0	0		FALSE
O=C1CSCC(N1Cc1ccccc1)c1nnnn1c1ccccc1	140909	0	0	1	0	0	0	0	0		FALSE
O=c1n(CCn2nnc(c2)c2ccccc2)n(c2c1cccc2)Cc1ccno1	137505	0	0	3	0	0	0	0	0		FALSE
O=C1CSCC(N1Cc1ccccc1)c1nnnn1C1CCCC1	140912	0	0	1	0	0	0	0	0		FALSE
O=c1n(CCn2nnc(c2)c2ccccc2)[nH]c2c1cccc2	137506	0	0	6	0	0	0	0	0		FALSE
O=C1CNCC(N1Cc1ccccc1)c1nnnn1C1CCCC1	140932	0	0	1	0	0	0	0	0		FALSE
O=c1n(CCn2nnc(c2)CCc2ccccc2)n(c2c1cccc2)Cc1ccno1	137507	0	0	1	0	0	0	0	0		FALSE
O=C1CSCCC(N1Cc1ccccc1)c1nnnn1C1CCCC1	140984	0	0	1	0	0	0	0	0		FALSE
O=C(C(n1cnc2c1cccc2)c1ccccc1)Nc1ccccc1	137541	0	0	1	0	0	0	0	0		FALSE
O=C(NC1CCN2C(C1)c1[nH]c3c(c1CC2)c(ccc3)c1ccccc1)Nc1ccccc1	141047	0	0	1	0	0	0	0	0		FALSE
O=C(C(n1c(nc2c1cccc2)c1cccc2c1cccc2)c1ccccc1)NC1CCCC1	137542	0	0	1	0	0	0	0	0		FALSE
O=C(c1ccco1)NC1CCN2C(C1)c1[nH]c3c(c1CC2)c(ccc3)c1ccc2c(c1)OCO2	141059	0	0	1	0	0	0	0	0		FALSE
O=C(C1CSCC(=O)N1CCOc1ccccc1)Nc1ccc2c(c1)OCCO2	137579	0	0	1	0	0	0	0	0		FALSE
O=C(NCc1ccco1)COC(=O)c1ccc(cc1)S(=O)(=O)N1CCOCC1	54140	0	0	1	0	0	0	0	0		FALSE
O=C(C(n1c2ccccc2nc(c1=O)c1ccccc1)c1ccncc1)NC1CCCCC1	137668	0	0	1	0	0	0	0	0		FALSE
O=S(=O)(c1ccccc1)NCCc1c[nH]nn1	141162	0	0	14	0	0	0	0	0		FALSE
O=C(C(n1c2ccccc2nc(c1=O)c1ccco1)c1cc2c(o1)cccc2)NCc1ccccc1	137680	0	0	1	0	0	0	0	0		FALSE
O=C1CC(C(N1S(=O)(=O)c1ccccc1)c1ccccc1)(Sc1ccccc1)C(=O)N1CCCC1	141254	0	0	1	0	0	0	0	0		FALSE
O=C(C(n1c2ccccc2nc(c1=O)c1ccco1)c1ccccc1)NCc1ccccc1	137682	0	0	6	0	0	0	0	0		FALSE
C1OCC2C(N1)CC1N(C2)CCc2c1[nH]c1c2c(ccc1)c1ccc2c(c1)OCO2	141060	0	0	1	0	0	0	0	0		FALSE
O=P1OCC2C(O1)CC(O2)n1cnc2c1[nH]cnc2=O	2236	0	0	0	0	0	0	0	0		FALSE
O=C(N1CCC(CC1)c1nc2c([nH]1)cccc2)NC1CC1c1ccccc1	141895	0	0	1	0	0	0	0	0		FALSE
O=C1CCCC(=C1)NCCCCCCCCNC1=CC(=O)CCC1	5848	0	0	0	0	0	0	0	0		FALSE
C1CCC(CC1)CSc1nnc([nH]1)c1cccnc1	141907	0	0	1	0	0	0	0	0		FALSE
O=C(C(n1c2ccccc2nc(c1=O)c1ccco1)c1ccncc1)NCc1ccccc1	137687	0	0	1	0	0	0	0	0		FALSE
C1COC2C(C1)OC(CC2)CCc1ccc(cc1)C#CC1CCCC1	142041	0	0	2	0	0	0	0	0		FALSE
O=C(C(n1c2ccccc2nc(c1=O)c1ccco1)C1CC1)NCc1ccccc1	137688	0	0	1	0	0	0	0	0		FALSE
C1COC2C(C1)OC(C(C2)n1nnc(c1)C1CC1)CCc1ccccc1	142043	0	0	5	0	0	0	0	0		FALSE
O=c1c(nc2c(n1C(c1ccnc3c1cccc3)C(=O)Nc1ccc3c(c1)OCCO3)cccc2)c1ccco1	137693	0	0	1	0	0	0	0	0		FALSE
O=C(c1csc(n1)c1ccccc1)N1CCNCC1	142329	0	0	1	0	0	0	0	0		FALSE
O=c1c(nc2c(n1C(c1ccncc1)C(=O)Nc1ccc3c(c1)OCCO3)cccc2)c1ccco1	137696	0	0	1	0	0	0	0	0		FALSE
O=C1N(Cc2ccccc2)C(C2C1C(OCCN2)c1ccccc1)Cc1ccccc1	142417	0	0	1	0	0	0	0	0		FALSE
O=c1c(nc2c(n1C(C(=O)Nc1ccccc1)c1ccc(cc1)c1ccccc1)cccc2)c1ccco1	137702	0	0	1	0	0	0	0	0		FALSE
O=C(C(Cc1ccccc1)NC1(CCCC1)C(=O)NC1CCCCC1)NCC(c1ccccc1)c1ccccc1	142635	0	0	1	0	0	0	0	0		FALSE
O=C(C(n1c(nc2c1cccc2)C1CCNCC1)c1ccccc1)NC1CCCC1	137708	0	0	1	0	0	0	0	0		FALSE
O=C(N1C(=N)N(C(C1=C)Cc1ccccc1)CC1CC1)OCc1ccccc1	141421	0	0	1	0	0	0	0	0		FALSE
O=C(C(n1c(nc2c1cccc2)c1ccc(cc1)c1ccccc1)C1CC1)Nc1ccccc1	137718	0	0	1	0	0	0	0	0		FALSE
S=c1[nH]nc(n1N=Cc1cccc(c1)OCc1ccccc1)c1[nH]nc(c1)c1ccccc1	42466	0	0	1	0	0	0	0	0		FALSE
O=C(C(n1c(nc2c1cccc2)c1cccs1)C1CC1)Nc1ccccc1	137720	0	0	1	0	0	0	0	0		FALSE
C1CCC2C(CC1)c1c(C2)cccc1	133657	0	0	1	0	0	0	0	0		FALSE
O=C(Cn1c(nc2c1cccc2)c1cc2c([nH]1)cccc2)NC1CCCC1	137732	0	0	2	0	0	0	0	0		FALSE
O=C1NC(=O)N=C(C1)N1CCCCC1	142053	0	0	1	0	0	0	0	0		FALSE
O=C(C(n1c(nc2c1cccc2)C1CC1)C1CC1)NC1CCCC1	137739	0	0	1	0	0	0	0	0		FALSE
O=C(NC1=NC2=CCn3n(C2N1)c(=O)[nH]c3=O)OCc1ccccc1	141475	0	0	1	0	0	0	0	0		FALSE
O=C(C(n1c(nc2c1cccc2)c1cc2c([nH]1)cccc2)C1CC1)NC1CCCC1	137740	0	0	1	0	0	0	0	0		FALSE
O=c1[nH]cccc1OCc1ccccc1	1891	0	0	1	0	0	0	0	0		FALSE
O=C(C(n1c(nc2c1cccc2)c1ccccn1)c1ccccc1)NCc1ccccc1	137767	0	0	2	0	0	0	0	0		FALSE
O=C(C1ON=C(C1)c1ccccc1)c1ccccc1	141795	0	0	4	0	0	0	0	0		FALSE
O=C(C1C(=Nc2c(N1C(=O)c1cccnc1)cccc2)c1ccccc1)NCc1ccccc1	137800	0	0	1	0	0	0	0	0		FALSE
O=C1CC(C(N1)c1ccccc1)CNS(=O)(=O)C1CC1	141238	0	0	1	0	0	0	0	0		FALSE
O=C(N1C(C(=O)NCc2ccccc2)C(=Nc2c1cccc2)c1ccc2c(c1)OCO2)c1ccccc1	137815	0	0	3	0	0	0	0	0		FALSE
N=C1C2CC3C1C3C2	4949	0	0	1	0	0	0	0	0		FALSE
O=C(C1N(C(=O)c2cccnc2)c2ccccc2N=C1c1ccccc1)NC1CCCC1	137819	0	0	1	0	0	0	0	0		FALSE
O=C1C2CCC(C1C(=O)c1ccccc1)C2	5024	0	0	1	0	0	0	0	0		FALSE
O=C(C1CNCC(=O)N1CCc1c[nH]c2c1cccc2)NCc1ccccc1	137851	0	0	1	0	0	0	0	0		FALSE
O=C(OCc1ccccc1)NCCSCc1ccccc1	5027	0	0	1	0	0	0	0	0		FALSE
O=C(Nc1c[nH]n(c1=O)c1ccccc1)CCN1C(=S)SC(=C)C1=O	39179	0	0	0	0	0	0	0	0		FALSE
c1ccc(cc1)C1CC21c1ccccc1c1c2cccc1	5111	0	0	1	0	0	0	0	0		FALSE
O=C(C(n1c2ccccc2nc(c1=O)c1ccco1)c1ccc(cc1)c1ccccc1)NC1CCCCC1	137862	0	0	1	0	0	0	0	0		FALSE
O=C1CC=CC=CN1CCN1CCOCC1	5117	0	0	1	0	0	0	0	0		FALSE
O=c1c(nc2c(n1C(c1ccnc3c1cccc3)C(=O)NC1CCCCC1)cccc2)c1ccco1	137865	0	0	1	0	0	0	0	0		FALSE
O=C(Nc1cccc(c1)Cc1ccccc1)Nc1ccc2c(c1)[nH]c(n2)C1CCCCO1	133144	0	0	1	0	0	0	0	0		FALSE
O=C(C(n1c2ccccc2nc(c1=O)c1ccco1)c1cccc2c1cccc2)NC1CCCCC1	137866	0	0	1	0	0	0	0	0		FALSE
O=C1CCCCC1CC(=O)c1ccccc1	5620	0	0	3	0	0	0	0	0		FALSE
O=C(C(n1c2ccccc2nc(c1=O)c1ccco1)C1CC1)NC1CCCCC1	137869	0	0	1	0	0	0	0	0		FALSE
O=C(c1ccccc1)CCN1C(=O)c2c(C1=O)cccc2	5634	0	0	1	0	0	0	0	0		FALSE
O=C(C(n1c2ccccc2nc(c1=O)c1cc2c([nH]1)cccc2)C1CC1)NCc1ccccc1	137886	0	0	1	0	0	0	0	0		FALSE
O=C1CSC(=N)C1	5675	0	0	1	0	0	0	0	0		FALSE
O=c1c(nc2c(n1C(C(=O)Nc1ccccc1)CCc1ccccc1)cccc2)c1[nH]c2c(c1)cccc2	137891	0	0	1	0	0	0	0	0		FALSE
O1C2C1Cc1c(C2)cccc1	5766	0	0	1	0	0	0	0	0		FALSE
O=C(C(n1c2ccccc2nc(c1=O)c1cc2c([nH]1)cccc2)c1ccc(cc1)c1ccccc1)Nc1ccccc1	137893	0	0	1	0	0	0	0	0		FALSE
O=P(c1ccccc1)Cc1cccs1	5857	0	0	1	0	0	0	0	0		FALSE
O=C(C(n1c2ccccc2nc(c1=O)c1cc2c([nH]1)cccc2)c1cc2c(o1)cccc2)Nc1ccccc1	137910	0	0	1	0	0	0	0	0		FALSE
c1ccc(cc1)C1OCC2C(O1)C1OCOC1CO2	5916	0	0	1	0	0	0	0	0		FALSE
O=C(C1C(=Nc2c(N1C(=O)C1CCNCC1)cccc2)c1ccc2c(c1)OCO2)NCc1ccccc1	137935	0	0	1	0	0	0	0	0		FALSE
c1ccc(cc1)C(c1ccccc1)Cc1ccc2c(n1)cccc2	5962	0	0	2	0	0	0	0	0		FALSE
O=C(C1C(=Nc2c(N1C(=O)c1cccc3c1cccc3)cccc2)c1ccccc1)NC1CCCC1	137951	0	0	1	0	0	0	0	0		FALSE
O=C(N1CCCCC1)CCSc1occ(n1)c1ccccc1	6022	0	0	1	0	0	0	0	0		FALSE
O=c1c(nc2c(n1Cc1nc3c([nH]1)cccc3)cccc2)c1cccs1	137981	0	0	4	0	0	0	0	0		FALSE
O=C1NC(=O)C(=C2CCOC2=O)N1	6097	0	0	1	0	0	0	0	0		FALSE
O=C(CC1CC2CCCC=C2N(C1=O)CCc1ccccc1)NCc1cccs1	138006	0	0	1	0	0	0	0	0		FALSE
n1cnc2c(c1)CNC2	6175	0	0	1	0	0	0	0	0		FALSE
O=C(N1CCN(CC1)C(=O)C1CC1)CC1CC2CCCC=C2N(C1=O)CCc1ccccc1	138020	0	0	2	0	0	0	0	0		FALSE
O=C(c1ccccc1)CC=NCCCN=CCC(=O)c1ccccc1	6255	0	0	2	0	0	0	0	0		FALSE
O=C(CC1CC2CCCCC=C2N(C1=O)Cc1ccc2c(c1)OCO2)NCc1ccccc1	138026	0	0	3	0	0	0	0	0		FALSE
O=C(Nc1conc1)OCc1cccnc1	6304	0	0	1	0	0	0	0	0		FALSE
O=C(CC1CC2CCCCC=C2N(C1=O)Cc1ccc2c(c1)OCO2)NCCCCc1ccccc1	138033	0	0	1	0	0	0	0	0		FALSE
S=C1SC(=Cc2ccccc2)C(=O)N1Cc1ccco1	6322	0	0	2	0	0	0	0	0		FALSE
O=C(CC1CC2CCCCC=C2N(C1=O)Cc1ccc2c(c1)OCO2)NCCc1ccccc1	138034	0	0	1	0	0	0	0	0		FALSE
c1ccc(cc1)c1ccc(nn1)c1ccccc1	6381	0	0	1	0	0	0	0	0		FALSE
O=C1NCCN1CCN1CCC(CC1)c1cn(c2c1cccc2)c1ccccc1	1402	0	0	1	0	0	0	0	0		TRUE
O=P1CC=CC=C1	6688	0	0	1	0	0	0	0	0		FALSE
O=C1C=CC2C(=C1)CCC1C2=CCC2C1CCC2C(=O)CN1CCN(CC1)c1cc(nc(n1)N1CCCC1)N1CCCC1	2238	0	0	0	0	0	0	0	0		TRUE
O=C1NC(C(=O)N1CNc1ccccc1)c1ccccc1	6736	0	0	1	0	0	0	0	0		FALSE
N=c1c2ccccc2nc2n1CCCCCCC2	5865	0	0	1	0	0	0	0	0		FALSE
O=S(c1ccccc1)NCc1ccccc1	6803	0	0	1	0	0	0	0	0		FALSE
S=c1[nH]nc(n1N=Cc1cccc2c1cccc2)c1[nH]nc(c1)c1ccccc1	39664	0	0	2	0	0	0	0	0		FALSE
O=C1C=CSC(N1)c1ccncc1	6841	0	0	1	0	0	0	0	0		FALSE
O=C1OC(=NC1=CNc1cc2c(s1)CCCCC2)c1ccccc1	96092	0	0	0	0	0	0	0	0		FALSE
c1ccc(cc1)Cc1nnc2n1CCS2	6981	0	0	1	0	0	0	0	0		FALSE
c1ccc(cc1)CN1C(CCC1c1ccccc1)c1ccccc1	138040	0	0	5	0	0	0	0	0		FALSE
O=C(NC(c1ccccc1)c1ccccc1)Nc1nccs1	132959	0	0	3	0	0	0	0	0		FALSE
c1ccc(cc1)CN1CC(Cc2ccc(cc2)c2ccccc2)N(c2c(C1)cccc2)c1ccccc1	138064	0	0	1	0	0	0	0	0		FALSE
O=C(c1ccccc1)Nc1cnc2n1cccn2	8466	0	0	12	0	0	0	0	0		FALSE
O=C(C(c1nnnn1c1ccccc1)N1CCN(CC1)c1ccccn1)c1ccc2c(c1)OCO2	138093	0	0	1	0	0	0	0	0		FALSE
O=C(c1ccc2n(c1)c(NCc1ccccc1)cn2)N1CCCCC1	132553	0	0	1	0	0	0	0	0		FALSE
O=C(C(c1nnnn1c1ccccc1)N1CCNCC1)c1ccc2c(c1)OCO2	138097	0	0	1	0	0	0	0	0		FALSE
O=C(c1ccon1)N(Cc1ccccc1)Cc1ccccc1	142157	0	0	1	0	0	0	0	0		FALSE
S=c1[nH]nc(n1N=Cc1cccc2c1cccc2)c1ccn[nH]1	39666	0	0	2	0	0	0	0	0		FALSE
O=C(C1=Cc2[nH]c(=O)n(c2C=C(C1)c1ccccc1)c1ccccc1)NC1CCCCC1	139404	0	0	2	0	0	0	0	0		FALSE
S=C(Nc1ccccc1)NNC(=NS(=O)(=O)c1ccccc1)N1CCCC1	96578	0	0	1	0	0	0	0	0		FALSE
O=C(C(Cc1ccccc1)NC(=O)C1CCC(O1)n1cccnc1=O)NC1CCCCNC1=O	139076	0	0	1	0	0	0	0	0		FALSE
c1ccc(nc1)N1CCN(CC1)C1C(=Nc2c(n3c1nnn3)cccc2)c1ccc2c(c1)OCO2	138098	0	0	1	0	0	0	0	0		FALSE
n1ccc(cc1)N1CCN(CC1)Cc1cc2c(o1)cccc2	136539	0	0	2	0	0	0	0	0		FALSE
O=C(CC1CC2CCCC=C2N(C1=O)CCC1=CCCCC1)NCc1ccccc1	138185	0	0	3	0	0	0	0	0		FALSE
O=c1n(CCc2ccccc2)[nH]c2c1cccc2	141769	0	0	7	0	0	0	0	0		FALSE
O=C(C(c1ccc(cc1)c1ccccc1)N1CCN(CC1)C(=O)C1CCCO1)NCc1ccccc1	138236	0	0	1	0	0	0	0	0		FALSE
O=C1NC(=O)C2C1C1(CCC2)CNCC1	129944	0	0	8	0	0	0	0	0		FALSE
O=C(C(c1ccccc1)N1CCN(CC1)C(=O)C1CCCO1)NCc1ccccc1	138238	0	0	3	0	0	0	0	0		FALSE
n1[nH]cc(n1)c1ccc(cc1)c1nnn(c1)Cc1ccc2c(c1)cccc2	129995	0	0	2	0	0	0	0	0		FALSE
S=c1[nH]nc(n1N=Cc1cccc(c1)OCc1ccccc1)c1n[nH]c2c1CCC2	39675	0	0	1	0	0	0	0	0		FALSE
O=S(=O)(N1CCCC1Cc1ccccc1)c1ccccc1	141542	0	0	2	0	0	0	0	0		FALSE
c1ccc(cc1)N1CCN(CC1)Cc1ccc(cc1)c1ccccc1	138242	0	0	1	0	0	0	0	0		FALSE
c1ccc(cc1)C1CCCc2c(C1)nc1ccccc1n2	140261	0	0	1	0	0	0	0	0		FALSE
C=C1OC(c2c1cccc2)c1ccccc1	138250	0	0	1	0	0	0	0	0		FALSE
O=C(CCc1ccccc1)N=CN(Cc1ccccc1)CC#Cc1ccccc1	141527	0	0	2	0	0	0	0	0		FALSE
O=P(C=C1OCc2c1cccc2)(Oc1ccccc1)Oc1ccccc1	138258	0	0	1	0	0	0	0	0		FALSE
O=C(C1CCN1C(=O)Cc1cccs1)Nc1ccc2c(c1)OCO2	132832	0	0	1	0	0	0	0	0		FALSE
O=C(c1ccccc1)CC1OCC(N1S(=O)(=O)c1ccccc1)Cc1ccccc1	138265	0	0	3	0	0	0	0	0		FALSE
O=C(C=CC1CCCO1)NCCN1CCCC1	134295	0	0	1	0	0	0	0	0		FALSE
O=c1c([nH+]c2c(n1OCc1ccccc1)cccc2)c1ccc(cc1)Oc1ccccc1	39715	0	0	0	0	0	0	0	0		FALSE
O=C1CCCCC(N1Cc1cccs1)c1nnnn1Cc1ccccc1	140939	0	0	1	0	0	0	0	0		FALSE
O=C(c1cccc2c1cccc2)CC1OCC(N1S(=O)(=O)c1ccccc1)Cc1ccccc1	138267	0	0	1	0	0	0	0	0		FALSE
O=C(Cn1c(=O)c(nc2c1cccc2)c1ccccc1)Nc1ccccc1	137650	0	0	12	0	0	0	0	0		FALSE
O=C(C(c1ccco1)N1CCN(CC1)c1ccncc1)NC1CCCC1	138334	0	0	1	0	0	0	0	0		FALSE
C(CCn1cncc1)NCc1ccccc1	135333	0	0	1	0	0	0	0	0		FALSE
O=C1SC(=Cc2coc3c(c2=O)cccc3)C(=O)N1CC(=O)N1CCCC1	97588	0	0	0	0	0	0	0	0		FALSE
O=C(Cc1cccc2c1cccc2)Nc1ccc2c(c1)c(=O)[nH][nH]2	132546	0	0	2	0	0	0	0	0		FALSE
O=C(C(c1ccccc1)N1CCC(CC1)c1ccccc1)NC1CCCC1	138341	0	0	1	0	0	0	0	0		FALSE
O=C(N1C(C=Nc2c1cccc2)C(=O)NCc1ccccc1)c1ccccc1	137818	0	0	6	0	0	0	0	0		FALSE
O=S(=O)(N1CC2=CCC(N(C2CC1c1ccccc1)S(=O)(=O)c1ccccc1)c1ccncc1)c1ccccc1	138383	0	0	1	0	0	0	0	0		FALSE
O=C(OCc1ccc(cc1)C(=O)NCc1ccccc1)CNC(=O)OCC1c2ccccc2c2c1cccc2	140191	0	0	1	0	0	0	0	0		FALSE
O=S1(=O)CCN(CC1)Cc1cccnc1	5880	0	0	1	0	0	0	0	0		FALSE
O=C(Nc1c[nH]n(c1=O)c1ccccc1)CNS(=O)(=O)c1cccc2c1nccc2	142086	0	0	1	0	0	0	0	0		FALSE
O=C(C=C1Cc2c(N1)cccc2)COC(=O)C=Cc1ccccc1	97851	0	0	0	0	0	0	0	0		FALSE
O=C1C2CC(CC3=NC(OC3(N1Cc1ccncc1)C2)c1ccccn1)c1ccccc1	139468	0	0	1	0	0	0	0	0		FALSE
O=C(c1ccccc1)NCC1NCC1c1ccccc1	138542	0	0	1	0	0	0	0	0		FALSE
C1CCC(CC1)Nc1c(nc2n1cccn2)c1cccnc1	29298	0	0	1	0	0	0	0	0		FALSE
O=C(CC1CCC2C(O1)COc1c(C(=O)N2)cc(cc1)NC(=O)Nc1ccccc1)NCc1ccc(cc1)c1ccccc1	138566	0	0	2	0	0	0	0	0		FALSE
O=C1C2CC(CC3=NC(OC3(N1Cc1ccc3c(c1)OCO3)C2)c1ccccc1)c1ccccc1	139424	0	0	1	0	0	0	0	0		FALSE
O=C(C(Cc1ccccc1)NC(=O)C1CCCO1)NCc1ccc2c(c1)OCO2	138919	0	0	3	0	0	0	0	0		FALSE
O=C(C1=Cc2[nH]c(=O)[nH]c2C=CC1)N1CCCC1	139675	0	0	1	0	0	0	0	0		FALSE
O=C(C(Cc1ccccc1)NC(=O)C1CCC(O1)n1cnc2c1[nH]cnc2=O)NCc1ccccc1	138920	0	0	5	0	0	0	0	0		FALSE
O=C(c1ccccc1)CCc1nccc2c1cccc2	5049	0	0	1	0	0	0	0	0		FALSE
O=C(c1[nH]cc(c1c1ccccc1)C(=O)c1c[nH]c2c1cccc2)c1ccccc1	138942	0	0	14	0	0	0	0	0		FALSE
O=C(C1CC1)C=Cc1ccc2c(c1)OCO2	6195	0	0	1	0	0	0	0	0		FALSE
O=C(c1c[nH]c(c1c1cccc2c1cccc2)C(=O)c1ccccc1)NCCc1c[nH]c2c1cccc2	138964	0	0	1	0	0	0	0	0		FALSE
C1COC(C1)COCc1ccccc1	6776	0	0	1	0	0	0	0	0		TRUE
O=C(c1c[nH]c(c1c1ccccn1)C(=O)c1ccccc1)NCCc1c[nH]c2c1cccc2	138966	0	0	1	0	0	0	0	0		FALSE
O=C1C(CC(=O)N2CCCCC2)CC2C(=CCCC2)N1CCc1ccccc1	138011	0	0	3	0	0	0	0	0		FALSE
O=C(C(Cc1ccccc1)NC(=O)C1CCC(O1)n1ccc(=O)[nH]c1=O)NCC1CCCO1	138980	0	0	1	0	0	0	0	0		FALSE
O=C(CCc1ccccc1)N=CNCc1ccccc1	141528	0	0	2	0	0	0	0	0		FALSE
O=C1C=CC=CC1=CNNC(=O)c1nnn(c1CNC1CCCCC1)c1nonc1	98331	0	0	1	0	0	0	0	0		FALSE
O1CCC(CC1)NCCc1ccccc1	142677	0	0	2	0	0	0	0	0		FALSE
O=C(NCc1ccc2c(c1)OCO2)CNC(=O)C1CCC(O1)n1ccc(=O)[nH]c1=O	138999	0	0	1	0	0	0	0	0		FALSE
O=C1NC2=CC(OCC2CC1CC(=O)N1CCSCC1)C1CCCC1	139853	0	0	7	0	0	0	0	0		FALSE
O=C(NCc1ccccn1)CNC(=O)C1CCC(O1)n1ccc(=O)[nH]c1=O	139005	0	0	1	0	0	0	0	0		FALSE
S=C(NC(=O)c1ccccc1)Nc1ccc2c(c1)cccc2	34823	0	0	1	0	0	0	0	0		FALSE
O=c1ccn(c(=O)[nH]1)C1CCC(O1)C(=O)NC(C(=O)N1CCN(CC1)c1ncccn1)Cc1ccccc1	139017	0	0	1	0	0	0	0	0		FALSE
O=S(=O)(c1ccccc1)NN=C(c1ccccc1)c1ccccc1	5814	0	0	1	0	0	0	0	0		FALSE
O=C(C1CCC(O1)n1cncn1)NC(C(=O)N1CCN(CC1)CC(=O)N1CCCC1)Cc1c[nH]c2c1cccc2	139029	0	0	1	0	0	0	0	0		FALSE
c1ccc(cc1)Nc1nccc(n1)c1cccnc1	631	0	0	1	0	0	0	0	0		TRUE
O=C(N1CCN(CC1)CC(=O)N1CCCC1)CNC(=O)C1CCC(O1)n1ncnc1	139034	0	0	1	0	0	0	0	0		FALSE
O=C(C1CCC(CC1)CNS(=O)(=O)c1cccc2c1nccc2)NCc1cccs1	142078	0	0	1	0	0	0	0	0		FALSE
O=C(C1CCCO1)NC(C(=O)N1CCN(CC1)CC(=O)N1CCCC1)Cc1c[nH]c2c1cccc2	139037	0	0	1	0	0	0	0	0		FALSE
O=C1C2CC(CC3=NC(OC3(N1C1CCN(CC1)Cc1ccccc1)C2)c1ccccn1)c1ccccc1	139432	0	0	1	0	0	0	0	0		FALSE
O=C(C1CCCO1)NC(C(=O)N1CCCCC1)Cc1ccccc1	139046	0	0	2	0	0	0	0	0		FALSE
O=C(Cn1c2ccccc2nc1c1ccnc2c1cccc2)NC1CCCC1	137734	0	0	2	0	0	0	0	0		FALSE
O=C(C(NC(=O)C1CCC(O1)n1cccnc1=O)Cc1ccccc1)NCC(=O)N1CCOCC1	139080	0	0	1	0	0	0	0	0		FALSE
O=C(c1cnc2c(c1)cc1c(c2)OCO1)NCCc1c[nH]c2c1cccc2	138903	0	0	1	0	0	0	0	0		FALSE
O=C1C=CC2C(=C1)CCC1C2=CCC2C1CCC2C(=O)CN1CCN(CC1)c1ccnc(n1)N1CCCC1	2250	0	0	0	0	0	0	0	0		TRUE
O=C(CSc1nc2c(n1Cc1ccccc1)cccc2)NNC(=S)Nc1ccccc1	39219	0	0	1	0	0	0	0	0		FALSE
O=c1n2N=CCn2c(=O)n1c1ccccc1	5888	0	0	1	0	0	0	0	0		FALSE
O=C1CC2N(C(=O)CN1Cc1ccccc1)CCc1c2cc(cc1)c1cc2c(o1)cccc2	139559	0	0	1	0	0	0	0	0		FALSE
N1CCN(CC1)c1nn2c(n1)nccc2c1ccc(cc1)n1cncc1	40571	0	0	0	0	0	0	0	0		FALSE
O=C(C1CCN(CC1)Cc1ccccc1)NCc1ccc(cc1)c1ccccc1	133022	0	0	3	0	0	0	0	0		FALSE
O=C1C=CC=CC1=CNNc1nc(nc(n1)N1CCCCC1)N1CCCCC1	98548	0	0	0	0	0	0	0	0		FALSE
O=S1(=O)CCN(CC1)C1CCCCCC1	5884	0	0	1	0	0	0	0	0		FALSE
O=C(C(Cc1ccccc1)NC(=O)C1CCCO1)NCC(=O)N1CCOCC1	139084	0	0	1	0	0	0	0	0		FALSE
c1ccc(cc1)CCC1CNCC(O1)c1ccccc1	142403	0	0	4	0	0	0	0	0		FALSE
O=C(N1CCN(CC1)C(=O)N1CCCCC1)CNC(=O)C1CCC(O1)n1cccnc1=O	139086	0	0	1	0	0	0	0	0		FALSE
O=C1NC(=O)N=C(C1)N1CCOCC1	142350	0	0	1	0	0	0	0	0		FALSE
O=C(C(Cc1ccccc1)NC(=O)C1CCC(O1)n1cccnc1=O)N1CCN(CC1)C(=O)N1CCOCC1	139090	0	0	1	0	0	0	0	0		FALSE
O=C(c1ccc2c(c1)cccc2)CSc1nnc([nH]1)COc1ccccc1	43823	0	0	3	0	0	0	0	0		FALSE
O=C(C1CCC(O1)n1cnc2c1ncnc2)NC(C(=O)N1CCNCCC1)CCc1ccccc1	139108	0	0	1	0	0	0	0	0		FALSE
O=C(N1CCOCC1)CC1C(=O)N2C3=C(CCCC13)CCC2	141615	0	0	1	0	0	0	0	0		FALSE
O=C(N1CCCN(CC1)Cc1cccs1)CNC(=O)C1CCC(O1)n1cnc2c1ncnc2	139113	0	0	1	0	0	0	0	0		FALSE
O=C(Nc1ccc2c(c1)[nH]nc2)CSc1nnc([nH]1)c1ccccc1	45040	0	0	6	0	0	0	0	0		FALSE
O=C(C(NC(=O)C1CCCO1)CCc1ccccc1)N1CCN(CC1)C(=O)c1ccccc1	139128	0	0	1	0	0	0	0	0		FALSE
C1CCC(=CC1)Cc1conc1	141545	0	0	1	0	0	0	0	0		FALSE
O=C(C(NC(=O)C1CCC(O1)n1cnc2c1ncnc2)CCc1ccccc1)NCC(=O)N1CCOCC1	139136	0	0	1	0	0	0	0	0		FALSE
O=C(CSc1nc2sc3c(c2c(=O)[nH]1)CCCC3)NN=Cc1ccc(cc1)OCc1ccccc1	45331	0	0	1	0	0	0	0	0		FALSE
c1ccc(cc1)CN1CCN(CC1)c1ncnc2c1sc1c2cccn1	41865	0	0	0	0	0	0	0	0		FALSE
c1ccc(cn1)c1cccc2n1ccn2	133027	0	0	1	0	0	0	0	0		FALSE
O=C(N1CCCC1)CSc1ccc2c(n1)C(=Cc1ccco1)CC2	99324	0	0	0	0	0	0	0	0		FALSE
O=C1C(=NNc2n[nH]nn2)C=Cc2c1cccc2	134004	0	0	1	0	0	0	0	0		FALSE
O=C(C1CCC(O1)n1cnc2c1ncnc2)NC(C(=O)N1CCN(CC1)C(=O)N1CCCCC1)CCc1ccccc1	139140	0	0	1	0	0	0	0	0		FALSE
O=C(C=Cc1ccccc1)N=CNCC#CC1CC1	141487	0	0	2	0	0	0	0	0		FALSE
O=C(C1CCC(O1)n1cnc2c1ncnc2)NC(C(=O)N1CCN(CC1)C(=O)N1CCOCC1)CCc1ccccc1	139144	0	0	1	0	0	0	0	0		FALSE
O=C(C1Cc2c(O1)nccc2c1ccccc1Oc1ccccc1)NCCc1ccccc1	133017	0	0	1	0	0	0	0	0		FALSE
O=c1ccn(c(=O)[nH]1)C1CCC(O1)C(=O)NC(C(=O)NCc1ccc2c(c1)CCCN2)Cc1ccccc1	139152	0	0	1	0	0	0	0	0		FALSE
O=C1CC(c2ccccc2)C2C(=C1)c1ccccc1CC2	5869	0	0	1	0	0	0	0	0		FALSE
O=c1ccn(c(=O)[nH]1)C1CCC(O1)C(=O)NC(C(=O)NCc1nc2c([nH]1)cccc2)Cc1ccccc1	139163	0	0	1	0	0	0	0	0		FALSE
O=S1(=O)N(Cc2c[nH]nn2)Cc2ccccc2Oc2c1ccc(c2)N1CCSCC1	141560	0	0	6	0	0	0	0	0		FALSE
O=c1ccn(c(=O)[nH]1)C1CCC(O1)C(=O)NC(C(=O)N1CCCN(CC1)Cc1cccs1)Cc1ccccc1	139167	0	0	1	0	0	0	0	0		FALSE
O=C(C1CCCN1)Nc1ccc2c(c1)[nH]nc2	133128	0	0	1	0	0	0	0	0		FALSE
O=c1ccn(c(=O)[nH]1)C1CCC(O1)C(=O)NC(C(=O)N1CCNCCC1)Cc1ccccc1	139168	0	0	2	0	0	0	0	0		FALSE
O=C(CC1C(=O)NC2=CCCCC12)NCC12CC3CC(C2)CC(C1)C3	141003	0	0	4	0	0	0	0	0		FALSE
O=C(C1CCC(O1)n1ccc(=O)[nH]c1=O)NC(C(=O)N1CCC(CC1)Oc1ccccc1)Cc1ccccc1	139176	0	0	1	0	0	0	0	0		FALSE
O=C(COC(=O)c1[nH]ccc1)NCc1ccco1	53467	0	0	1	0	0	0	0	0		FALSE
O=C(C(NC(=O)C1CCCO1)Cc1ccccc1)N1CCC(CC1)Oc1ccccc1	139182	0	0	1	0	0	0	0	0		FALSE
O=S(=O)(c1ccccc1)N1Cc2cc(ccc2n2c(C1)cnn2)N1CCOCC1	134901	0	0	2	0	0	0	0	0		FALSE
O=c1[nH]c(=O)n2n1N=CC2	5889	0	0	1	0	0	0	0	0		FALSE
c1ccc(cc1)CN1CCC(C1)Oc1cccc2c1occ2	132563	0	0	1	0	0	0	0	0		FALSE
C1CCN(CC1)c1nc(nc(n1)n1nncc1)N1CCOCC1	42060	0	0	0	0	0	0	0	0		FALSE
O=c1c(nc2c(n1C(c1ccc(cc1)c1ccccc1)C(=O)NCc1ccccc1)cccc2)c1ccco1	137683	0	0	1	0	0	0	0	0		FALSE
O=C1C=CC=CC1=c1[nH]c(nc(c1)c1ccccc1)NS(=O)(=O)c1ccccc1	99655	0	0	1	0	0	0	0	0		FALSE
O=C(CC1C(=O)N(C2=CCCCCCC12)CCc1ccccc1)NCCc1ccccc1	140837	0	0	1	0	0	0	0	0		FALSE
O=C(C1CCC(O1)n1ccc(=O)[nH]c1=O)NC(C(=O)N(CC1CC1)CCC1=CCCCC1)Cc1ccccc1	139187	0	0	1	0	0	0	0	0		FALSE
S=C(P(=O)c1ccccc1)Nc1ccccc1	58855	0	0	2	0	0	0	0	0		FALSE
O=c1ccn(c(=O)[nH]1)C1CCC(O1)C(=O)NC(C(=O)N1CCCN(CC1)Cc1ccccc1)Cc1ccccc1	139206	0	0	1	0	0	0	0	0		FALSE
S=C1NCN(CN1)CC1CC1	59025	0	0	1	0	0	0	0	0		FALSE
O=c1ccn(c(=O)[nH]1)C1CCC(O1)C(=O)NCC(=O)N1CCCN(CC1)Cc1ccccc1	139207	0	0	1	0	0	0	0	0		FALSE
O=C(CC1CC2COC(C=C2N(C1=O)CCC1=CCCCC1)COCc1ccccc1)NCc1ccco1	139816	0	0	1	0	0	0	0	0		FALSE
O=c1ccn(c(=O)[nH]1)C1CCC(O1)C(=O)NC(C(=O)Nc1ccc(cc1)n1ccnc1)Cc1ccccc1	139211	0	0	1	0	0	0	0	0		FALSE
O=C1CC(CCn2nnc(c2)CCc2ccccc2)OC(C1)c1ccccc1	133700	0	0	1	0	0	0	0	0		FALSE
O=C(Nc1ccc(cc1)Oc1ccccc1)CSc1nnc(n1c1ccccc1)COc1ccccc1	42354	0	0	2	0	0	0	0	0		FALSE
O=C1CC(c2cccc3c2cccc3)N(C2C1CNCC2)S(=O)(=O)c1ccccc1	130675	0	0	3	0	0	0	0	0		FALSE
O=C1N=C(SC1=Cc1cn(nc1c1ccccc1)c1ccccc1)N1CCOCC1	100313	0	0	0	0	0	0	0	0		FALSE
O1CCN(CC1)CCNc1ccn2c(n1)ccn2	132028	0	0	2	0	0	0	0	0		FALSE
O=C(Nc1ccccn1)CN1CCN(CC1)C(=O)C1CCC(O1)n1ncnc1	139234	0	0	1	0	0	0	0	0		FALSE
C1CCC(OC1)c1cscn1	133025	0	0	2	0	0	0	0	0		FALSE
O=C(C1CCC(O1)n1cncn1)NC(C(=O)N1CCNCC1)Cc1ccccc1	139244	0	0	3	0	0	0	0	0		FALSE
O=C1C2C3C=CC(C2C(=O)N1c1ccc(cc1)c1ncnc2c1cccc2)C3	63309	0	0	1	0	0	0	0	0		FALSE
O=C(Nc1ccccn1)CN1CCN(CC1)C(=O)CNC(=O)C1CCC(O1)n1cncn1	139245	0	0	1	0	0	0	0	0		FALSE
O=C(NC1CC(=O)N2C(C1)c1[nH]c3c(c1CC2)c(ccc3)c1ccccc1)OCc1ccccc1	139621	0	0	1	0	0	0	0	0		FALSE
O=C(C1CCC(O1)n1cncn1)NC(C(=O)N1CCN(CC1)C(=O)C1CC1)Cc1c[nH]c2c1cccc2	139263	0	0	1	0	0	0	0	0		FALSE
O=C(C1C=Nc2c(N1C(=O)c1ccc3c(c1)[nH]cn3)cccc2)NCc1ccccc1	137810	0	0	1	0	0	0	0	0		FALSE
O=C(C1CCCO1)NC(C(=O)N1CCN(CC1)C(=O)C1CC1)Cc1c[nH]c2c1cccc2	139267	0	0	1	0	0	0	0	0		FALSE
c1ccc(cc1)C1OCC2(N1CSC2)CNCC1CC1	140160	0	0	1	0	0	0	0	0		FALSE
O=C(C1CCC(O1)n1cncn1)NC(C(=O)N1CCN(CC1)C(=O)N1CCOCC1)Cc1c[nH]c2c1cccc2	139268	0	0	1	0	0	0	0	0		FALSE
S=C(Sc1ccccc1)NCc1ccccc1	79460	0	0	1	0	0	0	0	0		FALSE
O=C(C1CCC(O1)n1cncn1)NC(C(=O)N1CCN(CC1)C(=O)N1CCCCC1)Cc1c[nH]c2c1cccc2	139272	0	0	1	0	0	0	0	0		FALSE
O=c1cc[nH]c(=S)n1Cc1ccco1	57816	0	0	2	0	0	0	0	0		FALSE
O=C(C(NC(=O)C1CCCO1)Cc1ccccc1)NCc1noc(c1)c1ccccc1	139285	0	0	1	0	0	0	0	0		FALSE
N(CC12COCN2CSC1)CC1CC1	140159	0	0	1	0	0	0	0	0		FALSE
O=C(C1CCC(O1)n1cncn1)NC(C(=O)N1CCN(CC1)C(=O)c1ccccc1)Cc1ccccc1	139287	0	0	1	0	0	0	0	0		FALSE
O=C1Nc2ccccc2N=C(C1N(C(=O)c1cccnc1)Cc1ccccc1)c1ccccc1	135436	0	0	1	0	0	0	0	0		FALSE
O=C(Nc1cccc(c1)C(=O)N1CCCC1)Cc1ccc(cc1)NC(=O)C1CCN(CC1)C(=O)CCc1ccccc1	139299	0	0	1	0	0	0	0	0		FALSE
O=C(C1CCCN1C(=O)C1CCCN1C(=O)N1CCCCC1)NCc1ccccc1	133819	0	0	3	0	0	0	0	0		FALSE
O=C(Nc1cccc(c1)C(=O)NC1CCCC1)Cc1ccc(cc1)NC(=O)C1CCN(CC1)C(=O)CCc1ccccc1	139300	0	0	1	0	0	0	0	0		FALSE
O=C(N1CCSCC1)CC1CC2CCC=C2N(C1=O)Cc1ccccc1	136099	0	0	2	0	0	0	0	0		FALSE
O=C(C(=O)N1CCN(CC1)C(=O)c1conc1c1ccccc1)c1ccccc1	139324	0	0	1	0	0	0	0	0		FALSE
O=c1c(nc2c(n1CCCc1ccccc1)cccc2)c1cccs1	137983	0	0	1	0	0	0	0	0		FALSE
c1ccc(cc1)C(Cn1cncc1)OCc1cscc1	693	0	0	1	0	0	0	0	0		TRUE
O=S(=O)(N1CCCC2(C1)CCCO2)C1CCCCC1	142365	0	0	7	0	0	0	0	0		FALSE
O=C(N1CCOCC1)NCCNCCCOc1ccccc1	2436	0	0	0	0	0	0	0	0		TRUE
O=C(Nc1nccs1)CSc1nnc2n1c1cc3OCOc3cc1cc2	34878	0	0	1	0	0	0	0	0		FALSE
O=c1[nH]c(=O)n2n1N=C(C2)c1ccccc1	5890	0	0	1	0	0	0	0	0		FALSE
O=C(CC1C2CCCCCC=C2N(C1=O)Cc1ccccc1)NCCCCc1ccccc1	140811	0	0	1	0	0	0	0	0		FALSE
S=C1SC(=Cc2c3ccccc3cc3c2cccc3)C(=O)N1c1c[nH][nH]c1=O	42537	0	0	0	0	0	0	0	0		FALSE
c1ccc(cc1)c1[nH]c2c(c1Cc1c[nH]c3c1cccc3)cccc2	140227	0	0	1	0	0	0	0	0		FALSE
S=c1[nH]nc(n1N=Cc1ccc2c(c1)c1ccccc1[nH]2)c1ccccc1	42593	0	0	1	0	0	0	0	0		FALSE
O=C(Nc1ccc2c(c1)c(=O)[nH]n2c1ccc2c(c1)cccc2)Cc1cccnc1	133054	0	0	1	0	0	0	0	0		FALSE
O=C(Nc1ccccc1)OC1COCC=C1	139361	0	0	1	0	0	0	0	0		FALSE
S=C(Nc1ccccn1)NN=Cc1ccccn1	78977	0	0	1	0	0	0	0	0		FALSE
O=C(C1=Cc2c(C=C(C1)c1ccccc1)n(c(=O)n2CCCOc1ccccc1)c1ccccc1)NC1CCCCC1	139412	0	0	1	0	0	0	0	0		FALSE
O=C(N1CCC1C(=O)Nc1ccc2c(c1)OCO2)CCc1ccccc1	132857	0	0	1	0	0	0	0	0		FALSE
O=C1C2CCCC3=NC(OC3(N1C1CCNCC1)C2)c1ccccn1	139437	0	0	1	0	0	0	0	0		FALSE
O=C(C1C=Nc2c(N1C(=O)CCc1ccccc1)cccc2)NCc1ccccc1	137806	0	0	1	0	0	0	0	0		FALSE
O=S(=O)(N1CCCc2c1cccn2)c1conc1	139491	0	0	6	0	0	0	0	0		FALSE
O=C(CC1CC2CCCC3=C2N(C1=O)CCC3)NCCCCc1ccccc1	141605	0	0	1	0	0	0	0	0		FALSE
O=C1C2CONC2CC2N1CCc1c2[nH]c2c1cccc2c1ccc2c(c1)OCO2	139581	0	0	1	0	0	0	0	0		FALSE
O=C1Nc2ccccc2N=C(C1N(C(=O)c1cnccn1)c1ccccc1)c1ccc2c(c1)OCO2	135399	0	0	1	0	0	0	0	0		FALSE
O=C1C(CC(=O)N2CCOCC2)CC2C(=CCOC2C2CC2)N1Cc1ccccc1	139702	0	0	2	0	0	0	0	0		FALSE
O=C(C1CCN(CC1)CCOc1ccc2c(c1)cccc2)NCc1ccccn1	132784	0	0	1	0	0	0	0	0		FALSE
O=C(N1CCN(CC1)C(=O)c1ccco1)CC1CC2C(OCC=C2N(C1=O)Cc1ccccc1)C1CC1	139714	0	0	2	0	0	0	0	0		FALSE
O=C(CC1CC2COCC=C2N(C1=O)Cc1cccc2c1cccc2)NCc1cccc2c1cccc2	140432	0	0	4	0	0	0	0	0		FALSE
O=C(CC1CC2COCC=C2N(C1=O)Cc1ccccc1)NCCCCc1ccccc1	139729	0	0	8	0	0	0	0	0		FALSE
O=C(CC1C2CCCCC=C2N(C1=O)Cc1ccccc1)NCc1cccs1	140324	0	0	1	0	0	0	0	0		FALSE
O=C(Nc1ccc(cc1)c1nc2c(s1)cccc2)CSc1nnc(n1Cc1ccco1)c1ccccc1	42707	0	0	4	0	0	0	0	0		FALSE
O=C(N1CCCC1)CSc1nnc([nH]1)c1cccnc1	35045	0	0	1	0	0	0	0	0		FALSE
O=C(N1CCN(CC1)C(=O)C1CC1)CC1CC2C(=CCOC2C2CC2)NC1=O	139747	0	0	8	0	0	0	0	0		FALSE
O=S(=O)(N1C(C=CC1c1ccccc1)C1CCCCC1)c1ccccc1	133995	0	0	1	0	0	0	0	0		FALSE
O=C(N1CCN(CC1)C(=O)C1CC1)CC1CC2COCC=C2N(C1=O)Cc1ccccc1	139749	0	0	8	0	0	0	0	0		FALSE
c1ccc(cc1)CC1NCC2C1c1ccn(c1C2)Cc1n[nH]cc1	78065	0	0	3	0	0	0	0	0		FALSE
O=C(N1CCC(CC1)c1ccccc1)CC1CC2COCC=C2N(C1=O)CCC1=CCCCC1	139778	0	0	4	0	0	0	0	0		FALSE
O=C1OC(c2c1scc2)c1ccccc1	5829	0	0	1	0	0	0	0	0		FALSE
O=C(CC1CC2COC(C=C2N(C1=O)CCC1=CCCCC1)COCc1ccccc1)NCc1cccc2c1cccc2	139796	0	0	1	0	0	0	0	0		FALSE
S=c1[nH]nc(n1N=Cc1cccc(c1)OCc1ccccc1)c1ccccc1	78438	0	0	4	0	0	0	0	0		FALSE
S=c1[nH]nc(n1N=Cc1cccc(c1)Oc1ccccc1)c1[nH]nc(c1)c1ccccc1	42716	0	0	1	0	0	0	0	0		FALSE
O=C1C2CC(CC3=NC(OC3(N1Cc1ccncc1)C2)C1CCCCC1)c1ccccc1	139446	0	0	1	0	0	0	0	0		FALSE
O=C1C(CC(=O)N2CCN(CC2)C(=O)c2ccco2)CC2C(=CC(OC2)COCc2ccccc2)N1CCC1=CCCCC1	139802	0	0	1	0	0	0	0	0		FALSE
O=C1c2ccccc2C2N1CCCC2	134920	0	0	2	0	0	0	0	0		FALSE
O=C1NC2=CC(COCc3ccccc3)OCC2CC1CC(=O)N1CCN(CC1)C(=O)c1ccco1	139803	0	0	8	0	0	0	0	0		FALSE
S=C(N1CCCCCC1)NNCc1ccc2c(n1)cccc2	79784	0	0	1	0	0	0	0	0		FALSE
O=C1C(CC(=O)N2CCN(CC2)C(=O)C2CC2)CC2C(=CC(OC2)COCc2ccccc2)N1CCC1=CCCCC1	139820	0	0	1	0	0	0	0	0		FALSE
O=C(C1CCC(O1)n1ccc(=O)[nH]c1=O)NCC(=O)N1CCC(CC1)Oc1ccccc1	139179	0	0	1	0	0	0	0	0		FALSE
O=C(CC1CC2COC(C=C2N(C1=O)Cc1ccc2c(c1)OCO2)COCc1ccccc1)NCc1cccc2c1cccc2	139827	0	0	1	0	0	0	0	0		FALSE
O=C1C(CC(=O)N2CCOCC2)CC2C(=CC(OC2)C2CCCC2)N1Cc1ccco1	140697	0	0	1	0	0	0	0	0		FALSE
c1cc2OC3CCC4C(c2c(c1)OC4)C3	5935	0	0	1	0	0	0	0	0		FALSE
O=S1(=O)CCN(CCN1Cc1c[nH]nn1)C1CC1	141568	0	0	6	0	0	0	0	0		FALSE
O=C(Nc1ccc(cc1)OCc1ccccc1)CSc1nnc(n1c1ccccc1)c1ccccc1	42729	0	0	5	0	0	0	0	0		FALSE
O=C(c1cccc2c1occ2c1ccccc1)Nc1ccc(cc1)N1CCOCC1	133097	0	0	1	0	0	0	0	0		FALSE
O=C(CC1CC2COC(C=C2N(C1=O)Cc1ccc2c(c1)OCO2)COCc1ccccc1)NCc1ccccc1	139828	0	0	3	0	0	0	0	0		FALSE
O=C(c1conc1)N1CCC1	131547	0	0	18	0	0	0	0	0		FALSE
O=C1C(CC(=O)N2CCNCC2)CC2C(=CC(OC2)COCc2ccccc2)N1Cc1ccc2c(c1)OCO2	139834	0	0	3	0	0	0	0	0		FALSE
O=C(CC1C2CCCCCC=C2N(C1=O)CCc1ccccc1)NCc1ccccc1	140829	0	0	3	0	0	0	0	0		FALSE
O=C1NC2=CC(OCC2CC1CC(=O)N1CCNCC1)C1CCCC1	139852	0	0	21	0	0	0	0	0		FALSE
S=C1NCCCN1Cc1ccccc1Cc1ccccc1	85605	0	0	1	0	0	0	0	0		FALSE
O=C(N1CCC(CC1)c1ccccc1)CC1CC2COC(C=C2N(C1=O)Cc1ccccc1)C1CCCC1	139868	0	0	2	0	0	0	0	0		FALSE
O=C(c1cnc2c(n1)cccc2)N1CCCCC1	133060	0	0	1	0	0	0	0	0		FALSE
O=C(c1coc2c1C(=O)c1ccccc1C2=O)NCCCN1CCOCC1	42751	0	0	0	0	0	0	0	0		FALSE
O=c1n(c2ccccc2)c(=O)n2n1CC=C1C2CCN(C1)S(=O)(=O)c1ccccc1	133926	0	0	4	0	0	0	0	0		FALSE
O=C(CC1CC2COC(C=C2N(C1=O)Cc1ccccc1)C1CCCC1)NCC12CC3CC(C2)CC(C1)C3	139875	0	0	2	0	0	0	0	0		FALSE
O=C1N(CCCOc2cccc3c2cccc3)C(=O)c2c1cccc2	7263	0	0	1	0	0	0	0	0		FALSE
O=C(N1CCN(CC1)C(=O)C1CC1)CC1CC2COC(C=C2N(C1=O)Cc1ccccc1)C1CCCC1	139878	0	0	2	0	0	0	0	0		FALSE
O=C(Nc1cccc2c1cccc2)CSc1nnc([nH]1)c1ccn[nH]1	88180	0	0	5	0	0	0	0	0		FALSE
c1ccc(cc1)Cn1ccc2c1cc(cc2)c1ccc2c(c1)n(cc2)Cc1cccc(c1)c1cscc1	140012	0	0	1	0	0	0	0	0		FALSE
O=c1c(ccc2n1CCC2)c1cc2c(o1)cccc2	140664	0	0	2	0	0	0	0	0		FALSE
O=C(OC1CCCC2(C1)c1ccccc1N(C2=O)Cc1ccccc1)Cc1ccccc1	140062	0	0	1	0	0	0	0	0		FALSE
C1CC2C=CC(C1)C1C2N(N=N1)c1ccccc1	89255	0	0	1	0	0	0	0	0		FALSE
O=C1NC(=O)SC1=Cc1ccc(o1)N1CCCC1	42893	0	0	0	0	0	0	0	0		FALSE
O=C(Nc1cnc2n1cc(cc2)C(=O)NCCCn1cncc1)CCc1ccccc1	133116	0	0	1	0	0	0	0	0		FALSE
S=c1[nH]c2c(s1)c(=O)n(c(n2)SCC1OCCO1)CC1CCCO1	101592	0	0	0	0	0	0	0	0		FALSE
O=C(N1CCC1C(=O)NCc1ccccc1)Cc1ccc(cc1)c1ccccc1	133067	0	0	3	0	0	0	0	0		FALSE
O=C(NC1C(CCCC21C(=O)Nc1c2cccc1)OC(=O)c1[nH]ccn1)CCc1ccccc1	140068	0	0	1	0	0	0	0	0		FALSE
O=C1OC2C=C1C1OC1C1OC1CC1C2C(=C)C(=O)O1	89740	0	0	1	0	0	0	0	0		FALSE
O=C(NC1C(CCCC21C(=O)Nc1c2cc(cc1)c1cscc1)OCc1ccccc1)CCc1ccccc1	140084	0	0	1	0	0	0	0	0		FALSE
O=C(N1CC(=Nc2c1cccc2)c1ccccc1)c1cnccn1	137779	0	0	3	0	0	0	0	0		FALSE
O=C(NC1C(CCCC21c1cc(ccc1N(C2=O)Cc1ccccc1)c1ccccc1)OCc1ccccc1)CCc1ccccc1	140093	0	0	1	0	0	0	0	0		FALSE
O=C(N1CCN(CC1)C(=O)C1CC1)CC1CC2COCC=C2N(C1=O)Cc1ccco1	140487	0	0	4	0	0	0	0	0		FALSE
O=C(NC1CCCCC21C(=O)Nc1c2cc(cc1)c1ccccc1)CCc1ccccc1	140095	0	0	3	0	0	0	0	0		FALSE
c1ccc(cc1)c1nc2c(n1Cc1cc3c(o1)cccc3)cccc2	137757	0	0	1	0	0	0	0	0		FALSE
O=C1N(Cc2ccccc2)c2c(C31CCCC(C3)OCc1ccccc1)cc(cc2)c1ccc2c(c1)[nH]cc2	140108	0	0	1	0	0	0	0	0		FALSE
O=C(Nc1cccc2c1cccc2)Nc1nncs1	133066	0	0	1	0	0	0	0	0		FALSE
O=C(NC1C(CCCC21c1ccccc1N(C2=O)Cc1ccccc1)OC(=O)C1CC1)CCc1ccccc1	140113	0	0	1	0	0	0	0	0		FALSE
O=C(CSc1nc2c([nH]1)cccc2)NNC=C1C=CC=CC1=O	93345	0	0	1	0	0	0	0	0		FALSE
O=C(NC1C(CCCC21C(=O)Nc1c2cccc1)OC(=O)C1CC1)CCc1ccccc1	140116	0	0	1	0	0	0	0	0		FALSE
C1=CC=CN(CC=C1)C(c1ccccc1)c1ccccc1	93898	0	0	1	0	0	0	0	0		FALSE
O=C1N(Cc2ccccc2)c2c(C31CCCC(C3)OCc1ccccc1)cc(cc2)CCCNS(=O)(=O)c1ccccc1	140132	0	0	1	0	0	0	0	0		FALSE
N=C1N=C(C(=N1)c1ccco1)c1ccco1	94024	0	0	1	0	0	0	0	0		FALSE
c1ccc(cc1)CNC1=Nc2ccccc2CCC1	2583	0	0	1	0	0	0	0	0		FALSE
O=C1N(CCC2(C(=O)Nc3c2cccc3)c2cc3c([nH]2)cccc3)C(=O)c2c1cccc2	142856	0	0	1	0	0	0	0	0		FALSE
O=c1ccn2c(n1)cn[nH]2	5945	0	0	1	0	0	0	0	0		FALSE
O=C(c1c[nH]cc1c1ccccc1)N1CCCCC1	142481	0	0	1	0	0	0	0	0		FALSE
c1ccc(cc1)C1OCC2(N1C(SC2)c1ccccc1)CNCc1cccc2c1cccc2	140153	0	0	0	0	0	0	0	0		FALSE
O=C1NC(C2C1C(OCCN2)c1ccccc1)Cc1ccccc1	142424	0	0	1	0	0	0	0	0		FALSE
O=C1NC2=CCCCC2C1CC(=O)N1CCN(CC1)C(=O)C1CC1	140312	0	0	3	0	0	0	0	0		FALSE
C1OC2C(O1)CC1OC2OC1	2684	0	0	1	0	0	0	0	0		FALSE
O=S1(=O)N(CCOc2c1cccc2)Cc1nnn(c1)CCC1OCCCO1	140343	0	0	8	0	0	0	0	0		FALSE
O=c1n(cnc2c1cc1cc3OCOc3cc1n2)Cc1cccnc1	141025	0	0	1	0	0	0	0	0		FALSE
O=C(CSc1ccccc1)OCCNC1CN(S(=O)(=O)C1)Cc1nnn(c1)Cc1ccccc1	140359	0	0	1	0	0	0	0	0		FALSE
O=C(C1CC1)Nc1cccc(c1)C=NNS(=O)(=O)c1ccccc1	95802	0	0	1	0	0	0	0	0		FALSE
O=C(c1cccs1)OCCN1CCN(CC1)C1CN(S(=O)(=O)C1)Cc1nnn(c1)Cc1ccccc1	140378	0	0	1	0	0	0	0	0		FALSE
O=C(c1ccc(cc1)CNC(=O)c1ccccc1)N1CCCN(CC1)Cc1ccccc1	141937	0	0	1	0	0	0	0	0		FALSE
O=C(c1cc2c(o1)cccc2)OCCNC1CN(S(=O)(=O)C1)Cc1c[nH]nn1	140390	0	0	5	0	0	0	0	0		FALSE
O=C1CC(CN1C(=O)Nc1ccccc1)Sc1ccccc1	141303	0	0	4	0	0	0	0	0		FALSE
O=C(c1ccccc1)OCCN1CCN(CC1)C1CN(S(=O)(=O)C1)Cc1c[nH]nn1	140408	0	0	7	0	0	0	0	0		FALSE
O=C1OC=NC1=Cc1coc2c(c1=O)cccc2	98043	0	0	1	0	0	0	0	0		FALSE
O=C(c1cn(c2c1nc1ccccc1n2)N=Cc1ccncc1)Nc1ccccc1	102758	0	0	0	0	0	0	0	0		FALSE
O=C(CSc1nncn1c1ccccc1)NNC=C1C(=O)C=Cc2c1cccc2	98651	0	0	2	0	0	0	0	0		FALSE
O=C(CC1CC2COC(C=C2N(C1=O)CCc1ccccc1)C1CCCC1)NCc1cccs1	140455	0	0	1	0	0	0	0	0		FALSE
c1ccc(cn1)CN1CCN(CC1)c1ccnc2n1ncc2	133201	0	0	1	0	0	0	0	0		FALSE
O=C(CC1CC2COC(C=C2N(C1=O)CCc1ccccc1)C1CCCC1)NCCc1ccccc1	140465	0	0	1	0	0	0	0	0		FALSE
O=C(C1CCN1Cc1ccc2c(c1)cccc2)NCc1cccc2c1cccc2	133150	0	0	1	0	0	0	0	0		FALSE
O=C(N1CCN(CC1)C(=O)C1CC1)CC1CC2COC(C=C2N(C1=O)CCc1ccccc1)C1CCCC1	140469	0	0	1	0	0	0	0	0		FALSE
O=C(CC1CC(=CN(C1=O)Cc1ccccc1)C(=O)N1CCCCCC1)NC1CC1	134051	0	0	1	0	0	0	0	0		FALSE
O=C(N1CCCCC1)CC1CC2COC(C=C2N(C1=O)CCC1=CCCCC1)C1CCCC1	140495	0	0	2	0	0	0	0	0		FALSE
O=C(C1Oc2c(C1)c(ccn2)c1cccnc1)Nc1ccc2c(c1)OCO2	133233	0	0	1	0	0	0	0	0		FALSE
O=C(N1CCN(CC1)C(=O)C1CC1)CC1CC2COC(C=C2N(C1=O)CCC1=CCCCC1)C1CCCC1	140503	0	0	1	0	0	0	0	0		FALSE
O=C(NNC=C1C=Nc2c1cccc2)NNC=C1C=Nc2c1cccc2	101303	0	0	1	0	0	0	0	0		FALSE
O=C(CC1CC2COC(C=C2N(C1=O)Cc1cccc2c1cccc2)C1CCCC1)NCc1ccccc1	140509	0	0	3	0	0	0	0	0		FALSE
O=C(C=Cc1ccccc1)N=CN(Cc1ccc2c(c1)OCO2)CC#CC1CC1	141485	0	0	2	0	0	0	0	0		FALSE
O=C(N1CCC(CC1)c1ccccc1)CC1CC2COC(C=C2N(C1=O)Cc1cccc2c1cccc2)C1CCCC1	140510	0	0	1	0	0	0	0	0		FALSE
O=c1n(CCn2nncc2)n(c2c1cccc2)Cc1ccco1	141784	0	0	2	0	0	0	0	0		FALSE
O=C(N1CCN(CC1)C(=O)c1ccco1)CC1CC2COC(C=C2N(C1=O)Cc1cccc2c1cccc2)C1CCCC1	140512	0	0	1	0	0	0	0	0		FALSE
O=C(C(n1c(=O)cnc2c1cccc2)c1cc2c(o1)cccc2)Nc1ccccc1	137912	0	0	1	0	0	0	0	0		FALSE
O=c1cc2[nH]c3ccccc3cc2c(=O)[nH]1	5952	0	0	1	0	0	0	0	0		FALSE
O=C(CSc1nnc[nH]1)NN=Cc1cccc(c1)Oc1ccccc1	102920	0	0	1	0	0	0	0	0		FALSE
O=C(CC1CC2COC(C=C2N(C1=O)Cc1cccc2c1cccc2)C1CCCC1)NCCCCc1ccccc1	140515	0	0	1	0	0	0	0	0		FALSE
O=C(c1ccc2c(c1)OCO2)N1Cc2c(C1)c(ncc2)c1cccc(c1)c1ccccc1	135967	0	0	1	0	0	0	0	0		FALSE
O=C(N1CCN(CC1)C(=O)C1CC1)CC1CC2C(OCC=C2N(C1=O)CCC1=CCCCC1)C1CC1	140530	0	0	1	0	0	0	0	0		FALSE
O=C(C1CCCO1)Nc1cccc(c1)c1ccccc1	133546	0	0	1	0	0	0	0	0		FALSE
O=C1C(CC(=O)N2CCNCC2)CC2C(=CCOC2C2CC2)N1CCC1=CCCCC1	140531	0	0	3	0	0	0	0	0		FALSE
O=C(C(n1c(Cc2ccccc2)nc2c1cccc2)c1ccccc1)NC1CCCC1	137546	0	0	2	0	0	0	0	0		FALSE
O=C1C(CC(=O)N2CCNCC2)CC2C(=CCOC2C2CC2)N1CCc1ccccc1	140538	0	0	3	0	0	0	0	0		FALSE
O=C(c1ccc2c(c1)cccc2)N1CCCC(C1)c1ccno1	133126	0	0	2	0	0	0	0	0		FALSE
O=C(CC1CC2C(OCC=C2N(C1=O)CCc1ccccc1)C1CC1)NCCCN1CCCC1=O	140542	0	0	1	0	0	0	0	0		FALSE
O=C(NCc1ccccc1)CCN1CCC(=CC1)c1ccccc1	5234	0	0	1	0	0	0	0	0		FALSE
O=C(CC1CC2C(OCC=C2N(C1=O)Cc1ccc2c(c1)OCO2)C1CC1)NCc1cccc2c1cccc2	140549	0	0	1	0	0	0	0	0		FALSE
c1ccc2=CC=c3c(=NC=c2c1)cccc3	106425	0	0	1	0	0	0	0	0		FALSE
O=C(N1CCC(CC1)c1ccccc1)CC1CC2C(OCC=C2N(C1=O)Cc1ccc2c(c1)OCO2)C1CC1	140552	0	0	1	0	0	0	0	0		FALSE
O=C(NS(=O)(=O)c1ccccc1)Cn1nncc1c1ccccc1	133266	0	0	1	0	0	0	0	0		FALSE
O=C(N1CCN(CC1)C(=O)c1ccco1)CC1CC2C(OCC=C2N(C1=O)Cc1ccc2c(c1)OCO2)C1CC1	140554	0	0	1	0	0	0	0	0		FALSE
O=C(c1cccs1)OCC#CCSc1nnc(o1)c1ccc2c(c1)cccc2	127761	0	0	1	0	0	0	0	0		FALSE
O=C(C(N1CCc2c(C1)ccs2)c1ccccc1)C1CC1	103456	0	0	1	0	0	0	0	0		TRUE
O=C1Nc2ccccc2N=CC1NC(=O)c1ccco1	135412	0	0	1	0	0	0	0	0		FALSE
O=C(N1CCC(CC1)c1ccccc1)CC1CC2C(OCC=C2N(C1=O)Cc1ccco1)C1CC1	140570	0	0	1	0	0	0	0	0		FALSE
O=C(N1C(=O)CC(C1c1ccccc1)Sc1ccccc1)Nc1ccccc1	141306	0	0	4	0	0	0	0	0		FALSE
O=C(CC1CC2C(OCC=C2N(C1=O)Cc1ccco1)C1CC1)NCCc1ccccc1	140575	0	0	1	0	0	0	0	0		FALSE
c1ccc(cc1)Oc1cccc(c1)CN1CCCC1	131387	0	0	2	0	0	0	0	0		FALSE
O=C(N1CCN(CC1)C(=O)c1ccco1)CC1CC2C(OCC=C2N(C1=O)CCC1=CCCCC1)C1CC1	140585	0	0	1	0	0	0	0	0		FALSE
O=c1[nH]ccc2c1nc[nH]2	109603	0	0	1	0	0	0	0	0		FALSE
O=C(N1CCC(CC1)c1ccccc1)CC1CC2COC(C=C2N(C1=O)Cc1ccco1)COCc1ccccc1	140597	0	0	1	0	0	0	0	0		FALSE
O=C(C1CCC(=O)N(C1)c1ccccc1)Nc1ccccc1	109998	0	0	10	0	0	0	0	0		FALSE
O=C1C(CC(=O)N2CCN(CC2)C(=O)C2CC2)CC2C(=CC(OC2)COCc2ccccc2)N1Cc1ccco1	140607	0	0	1	0	0	0	0	0		FALSE
O=C1CCCC2C3(N1CCC3)CCC(C2)NCc1ccccc1	142538	0	0	23	0	0	0	0	0		FALSE
O=C(N1CCC(CC1)c1ccccc1)CC1CC2COC(C=C2N(C1=O)Cc1cccc2c1cccc2)COCc1ccccc1	140615	0	0	1	0	0	0	0	0		FALSE
N=c1[nH]cnc2c1c(c1ccccc1)c(n2CCc1ccccc1)c1ccccc1	133774	0	0	2	0	0	0	0	0		FALSE
O=C1C(CC(=O)N2CCN(CC2)C(=O)c2ccco2)CC2C(=CC(OC2)COCc2ccccc2)N1Cc1cccc2c1cccc2	140617	0	0	1	0	0	0	0	0		FALSE
O=C(CC1C2CCCCC=C2N(C1=O)Cc1ccccc1)NCc1ccco1	140997	0	0	1	0	0	0	0	0		FALSE
O=C(CC1CC2COC(C=C2N(C1=O)Cc1cccc2c1cccc2)COCc1ccccc1)NCCCN1CCCC1=O	140623	0	0	1	0	0	0	0	0		FALSE
O=C(N1CCN(CC1)C(=O)c1ccco1)CC1CC2CCCCC=C2N(C1=O)Cc1ccccc1	136167	0	0	2	0	0	0	0	0		FALSE
C1CCC2(CC1)CO2	2645	0	0	1	0	0	0	0	0		TRUE
O=C(NC1CNCC1)C=CC1CCC(O1)n1ccc(=O)[nH]c1=O	134283	0	0	1	0	0	0	0	0		FALSE
O=c1c2ccccc2c2c3n1CCc3ccc2	5955	0	0	0	0	0	0	0	0		FALSE
O=C(c1c[nH]c(c1c1cccnc1)C(=O)c1ccccc1)NCCc1ccccc1	136970	0	0	1	0	0	0	0	0		FALSE
O=C(N1CCN(CC1)c1ccccc1)CSc1nnc(n1C1CC1)C1CC1	104913	0	0	2	0	0	0	0	0		FALSE
C=C1CN(C2=NC(CC(=O)N12)c1ccc2c(c1)OCO2)Cc1ccc2c(c1)OCO2	142508	0	0	1	0	0	0	0	0		FALSE
O=C(c1ccc[nH]1)N1CCN(CC1)Cc1ccc2c(c1)OCO2	105599	0	0	0	0	0	0	0	0		FALSE
O=C(CCc1ccccc1)NCCCN1CCNCC1	125356	0	0	3	0	0	0	0	0		FALSE
O=C1C(CC(=O)N2CCN(CC2)C(=O)C2CC2)CC2C(=CC(OC2)COCc2ccccc2)N1Cc1cccc2c1cccc2	140625	0	0	1	0	0	0	0	0		FALSE
O=C1C=CC=CC1=C1NN(C(C1)c1cccs1)C(=O)c1ccco1	115666	0	0	1	0	0	0	0	0		FALSE
O=C1C(CC(=O)N2CCCCC2)CC2C(=CC(OC2)COCc2ccccc2)N1CCc1ccccc1	140634	0	0	2	0	0	0	0	0		FALSE
O=C(N1CCC1)CCc1cccs1	131203	0	0	12	0	0	0	0	0		FALSE
O=c1c(ccc2n1CCC2)c1cccs1	140675	0	0	2	0	0	0	0	0		FALSE
O=C(C1CC=CN1S(=O)(=O)c1ccccc1)c1ccccc1	142473	0	0	2	0	0	0	0	0		FALSE
O=C(CC1CC2COC(C=C2N(C1=O)Cc1ccccc1)COCc1ccccc1)NCc1cccc2c1cccc2	140676	0	0	2	0	0	0	0	0		FALSE
c1ccc(cc1)CCCn1nncc1	141767	0	0	7	0	0	0	0	0		FALSE
O=C(N1CCN(CC1)C(=O)c1ccco1)CC1CC2COC(C=C2N(C1=O)Cc1ccco1)C1CCCC1	140698	0	0	1	0	0	0	0	0		FALSE
C1COC(C1)c1nc2c([nH]1)cc(cc2)c1onc(n1)c1cccs1	133086	0	0	1	0	0	0	0	0		FALSE
O=C(c1ccccc1)Nc1nc(c(n1Cc1ccccc1)c1ccccc1)Cc1ccccc1	140746	0	0	5	0	0	0	0	0		FALSE
O=C1C(CC(=O)N2CCNCC2)CC2C(=CCC2)N1CCC1=CCCCC1	136142	0	0	3	0	0	0	0	0		FALSE
O=C(N1CCOCC1)CC1C(=O)N(C2=CCCCCCC12)CCc1ccccc1	140830	0	0	1	0	0	0	0	0		FALSE
O=c1nc(SCCc2ccccc2)[nH]c2c1CCC2	118529	0	0	1	0	0	0	0	0		FALSE
O=C(N1CCN(CC1)C(=O)c1ccco1)CC1C2CCCCCC=C2N(C1=O)CCc1ccccc1	140833	0	0	1	0	0	0	0	0		FALSE
O=C(C1CCCN(C1)S(=O)(=O)c1cccs1)NCc1ccco1	118778	0	0	2	0	0	0	0	0		FALSE
O=C1N(Cc2ccccc2)C2=CCNCC2C1CC(=O)N1CCSCC1	140857	0	0	1	0	0	0	0	0		FALSE
O=C(Cn1ncc2c1c1ccccc1OC2)NCCc1ccccc1	119254	0	0	6	0	0	0	0	0		FALSE
O=C(C(C1CC1)Cc1ccc2c(c1)cccc2)Nc1ccccc1	141005	0	0	4	0	0	0	0	0		FALSE
O=S1(=O)NCCCOc2c1ccc(c2)C1=CCCCC1	130310	0	0	1	0	0	0	0	0		FALSE
O=C(CC1C2CCCC=C2N(C1=O)CCc1ccccc1)NCc1ccco1	141135	0	0	1	0	0	0	0	0		FALSE
O=C(Nc1cccs1)OC1CC2C(=O)N(C(=O)C2C2(C1)CNCC2)c1ccccc1	129962	0	0	1	0	0	0	0	0		FALSE
O=S(=O)(N(C1CC1)Cc1c[nH]nn1)c1ccccc1	141167	0	0	3	0	0	0	0	0		FALSE
O=C(c1[nH]cnc1c1ccccc1)N1CCN(CC1)c1ccnc2c1cccc2	135049	0	0	1	0	0	0	0	0		FALSE
O=S(=O)(c1ccccc1)N(C1CC1)Cc1nnn(c1)CC1CCCCC1	141173	0	0	1	0	0	0	0	0		FALSE
O=S1(=O)N2CCCC2Cc2c1cccc2	120821	0	0	1	0	0	0	0	0		FALSE
O=C1CC(C(N1C(=O)C=Cc1ccccc1)c1ccccc1)C(=O)N1CCCC1	141201	0	0	1	0	0	0	0	0		FALSE
O=C(Nc1ccc(cc1)S(=O)(=O)Nc1ccncn1)CSc1nc2sccc2c(=O)n1Cc1ccco1	120825	0	0	1	0	0	0	0	0		FALSE
O=C(N1CC(CC1=O)(Sc1ccccc1)C(=O)N1CCCC1)CCc1ccccc1	141204	0	0	1	0	0	0	0	0		FALSE
C(Cn1cncc1)Cn1cncc1	6760	0	0	1	0	0	0	0	0		FALSE
O=C1CC(C(N1C(=O)C1CC1)c1ccccc1)C(=O)N1CCCC1	141210	0	0	1	0	0	0	0	0		FALSE
O=C(N1CCN(CC1)C(c1ccccc1)c1ccccc1)CSc1nc2ccccc2nc1N1CCCC1	120874	0	0	1	0	0	0	0	0		FALSE
C1COC(C1)c1ccc(cc1)OCc1ccccc1	5975	0	0	1	0	0	0	0	0		FALSE
O=C(CSc1nc2ccccc2nc1N1CCOCC1)NCc1ccccc1	120880	0	0	1	0	0	0	0	0		FALSE
O=C(Nc1ccc(cc1)OCc1ccccc1)CSc1nnc([nH]1)c1cnccn1	43489	0	0	1	0	0	0	0	0		FALSE
O=c1[nH]c(Oc2ccccc2)nc2c1scc2	132233	0	0	2	0	0	0	0	0		FALSE
O=C(N1C(=O)CC(C1c1ccccc1)(Sc1ccccc1)C(=O)N1CCOCC1)C=Cc1ccccc1	141211	0	0	1	0	0	0	0	0		FALSE
O=C(c1cnccn1)NC1CCCOC1	137181	0	0	3	0	0	0	0	0		FALSE
O=C(N1CC(CC1=O)(Sc1ccccc1)C(=O)N1CCOCC1)C=Cc1ccccc1	141212	0	0	1	0	0	0	0	0		FALSE
O=C(c1ccccc1)N=C1NCC2(N1C(=O)OCc1ccccc1)C=CCn1n2c(=O)n(c1=O)c1ccccc1	142288	0	0	1	0	0	0	0	0		FALSE
O=C(N1C(=O)CC(C1c1ccccc1)(Sc1ccccc1)C(=O)N1CCOCC1)CCc1ccccc1	141222	0	0	1	0	0	0	0	0		FALSE
O=C(Nc1conc1)NCC1CCNC(=O)c2c(O1)nccc2	127825	0	0	4	0	0	0	0	0		FALSE
O=C1CC(CN1S(=O)(=O)c1ccccc1)(Sc1ccccc1)C(=O)N1CCOCC1	141265	0	0	1	0	0	0	0	0		FALSE
O=C(c1cnc(s1)SCc1ccccc1)N1CCCCC1	6078	0	0	1	0	0	0	0	0		FALSE
O=C(Nc1ccccc1c1ccccc1)CSc1nnc(n1c1ccccc1)c1ccccn1	43563	0	0	4	0	0	0	0	0		FALSE
O=C(Nc1ccccc1)NC1CCCOC1	137183	0	0	20	0	0	0	0	0		FALSE
O=C(c1ccc2c(c1)cccc2)NN=Cc1cnc(s1)N1CCOCC1	106515	0	0	0	0	0	0	0	0		FALSE
O=c1ccn(c(=O)[nH]1)C1CCC(O1)CNCc1c[nH]nc1c1ccccc1	134489	0	0	1	0	0	0	0	0		FALSE
O=C1CC(CN1c1cscc1)(Sc1ccccc1)C(=O)N1CCCC1	141270	0	0	1	0	0	0	0	0		FALSE
C1CCC(C1)CCSc1ccccc1	141625	0	0	1	0	0	0	0	0		FALSE
O=C1CC(C(N1C(=O)c1ccccc1)c1ccccc1)(Sc1ccccc1)C(=O)N1CCOCC1	141291	0	0	1	0	0	0	0	0		FALSE
N=c1n(CCCCc2ccccc2)ccc2c1C(c1ccccc1)c1c(O2)ccc2c1cccc2	125066	0	0	1	0	0	0	0	0		FALSE
C1CCN(CC1)c1ncnc(n1)NN=Cc1ccncc1	107012	0	0	0	0	0	0	0	0		FALSE
O=C(c1noc(c1)c1ccccc1)N(C1CCCCC1)C1CCCCC1	125080	0	0	1	0	0	0	0	0		FALSE
O=C1NC(C(C1)(Sc1ccccc1)C(=O)N1CCN(CC1)c1ncccn1)c1ccccc1	141295	0	0	3	0	0	0	0	0		FALSE
C1CCC(CC1)CSc1nnc([nH]1)c1ccco1	125322	0	0	1	0	0	0	0	0		FALSE
O=C1CC(C(N1C(=O)c1ccccc1)c1ccccc1)(Sc1ccccc1)C(=O)N1CCNCC1	141320	0	0	1	0	0	0	0	0		FALSE
O=C(N1CCNCCC1)Cn1cnc2c(c1=O)cccc2	125354	0	0	1	0	0	0	0	0		FALSE
O=C(Nc1ccc(cc1)OCc1ccccc1)CSc1nnc(n1c1ccccc1)Cc1cccs1	43592	0	0	3	0	0	0	0	0		FALSE
O=C1N(Cc2ccccc2)Cc2c1[nH]nc2	125900	0	0	1	0	0	0	0	0		FALSE
O=C(N1C(=O)CC(C1c1ccccc1)C(=O)N1CCNCC1)CCc1ccccc1	141325	0	0	1	0	0	0	0	0		FALSE
O=C(Nc1nc2c(s1)cccc2)CSc1ncn[nH]1	88003	0	0	1	0	0	0	0	0		FALSE
O=C1CC(C(N1C(=O)C1CC1)c1ccccc1)(Sc1ccccc1)C(=O)N1CCNCC1	141332	0	0	1	0	0	0	0	0		FALSE
O=C(c1ccccc1)C1CC=CN1	142466	0	0	2	0	0	0	0	0		FALSE
O=C1CC(C(N1S(=O)(=O)c1ccccc1)c1ccccc1)(Sc1ccccc1)C(=O)N1CCNCC1	141336	0	0	1	0	0	0	0	0		FALSE
O=C(Cc1ccccc1)NCC1OCCCCCOc2c(C(=O)NCC1)cccc2	127817	0	0	7	0	0	0	0	0		FALSE
O=C(N1C(=O)CC(C1c1ccccc1)(Sc1ccccc1)C(=O)N1CCNCC1)Nc1ccccc1	141340	0	0	1	0	0	0	0	0		FALSE
N1CCN(CC1)c1ccc(cc1)Nc1ncccn1	128219	0	0	1	0	0	0	0	0		FALSE
O=C(Nc1ccccc1c1ccccc1)CSc1nnc(n1c1ccccc1)Cc1cccs1	43615	0	0	2	0	0	0	0	0		FALSE
O=C(c1cscc1)N1CCN(CC1)c1ccnc2n1nc(c2)c1ccccc1	128223	0	0	1	0	0	0	0	0		FALSE
O=C1NCC2(C1)C(=O)Nc1c2cc(cc1)n1nnc(c1)CCc1ccccc1	141347	0	0	2	0	0	0	0	0		FALSE
c1ccc(cc1)c1cc2n(n1)ccc(n2)c1ccncc1	128253	0	0	1	0	0	0	0	0		FALSE
O=C(N1CCC2(C1N(c1c2cccc1)S(=O)(=O)c1ccccc1)c1ccccc1)CNC1CCCCC1	141363	0	0	1	0	0	0	0	0		FALSE
c1ccc(cc1)Cc1cnc2n1cccc2	128260	0	0	452	0	0	0	0	0		FALSE
O=c1n(c2ccccc2)c(=O)n2n1C1CCCCC1=C1C2C[N+](=CN1)Cc1ccccc1	141398	0	0	1	0	0	0	0	0		FALSE
N1CCN(CC1)c1ccc2c(n1)n[nH]c2c1ccccc1	128273	0	0	1	0	0	0	0	0		FALSE
O=C(OCc1ccccc1)N=CN(C(Cc1ccccc1)C#CC1=CCCCC1)Cc1ccccc1	141407	0	0	1	0	0	0	0	0		FALSE
O=c1cc(nc2n1nc(s2)c1ccccc1)N1CCNCC1	128283	0	0	2	0	0	0	0	0		FALSE
C1CCC2C(C1)CC(CC2)c1ccccc1	5981	0	0	1	0	0	0	0	0		FALSE
O=C(N1CCN(CC1)C(=O)c1ccco1)CC1CCC2=CCCCN2C1=O	141118	0	0	1	0	0	0	0	0		FALSE
O=C(Nc1ccccc1c1ccccc1)CSc1nnc([nH]1)Cc1cccs1	43616	0	0	3	0	0	0	0	0		FALSE
O=C(C1CCCCC1)NC1CCN2C(C1)c1[nH]c3c(c1CC2)cccc3c1ccccc1	141088	0	0	1	0	0	0	0	0		FALSE
O=C(Nc1cccc2c1cccc2)CSc1nncn1Cc1ccco1	43741	0	0	7	0	0	0	0	0		FALSE
O=C(c1cc[nH]c1)NCCc1cccs1	136014	0	0	1	0	0	0	0	0		FALSE
O=C1CC(N=C2N1C(=CC1CC1)CN2Cc1ccc2c(c1)OCO2)c1ccccc1	141488	0	0	3	0	0	0	0	0		FALSE
O=C(c1cnc(s1)c1ccccc1)NS(=O)(=O)c1ccc(cc1)CN1CCNCC1	135979	0	0	1	0	0	0	0	0		FALSE
O=C1CC(N=C2N1C(=C)C(N2Cc1ccccc1)c1ccco1)c1ccccc1	141523	0	0	1	0	0	0	0	0		FALSE
O=C(Nc1ccc(cc1)NC(=O)c1ccccc1)CSc1nncn1c1ccccc1	120835	0	0	8	0	0	0	0	0		FALSE
O=S1(=O)N(Cc2nnn(c2)Cc2ccccc2)Cc2ccccc2Oc2c1ccc(c2)N1CCN(CC1)Cc1ccccc1	141561	0	0	6	0	0	0	0	0		FALSE
c1scc(c1)n1cnc2c1ncnc2	128776	0	0	6	0	0	0	0	0		FALSE
O=S1(=O)N(Cc2c[nH]nn2)Cc2ccccc2Oc2c1ccc(c2)N1CCN(CC1)Cc1ccccc1	141566	0	0	6	0	0	0	0	0		FALSE
O1CCN(CC1)c1ncc2c(n1)[nH]cn2	128779	0	0	6	0	0	0	0	0		FALSE
C1CCN(C1)c1nc(NN=Cc2c[nH]cc2)nc(n1)N1CCCC1	108044	0	0	0	0	0	0	0	0		FALSE
c1scc(c1)n1cnc2c1ncnc2NCc1nc2c([nH]1)cc1c(c2)cccc1	128782	0	0	1	0	0	0	0	0		FALSE
O=S(=O)(c1ccccc1)NCC1C(CN1c1nccs1)c1ccc(cc1)C1=CCCC1	141726	0	0	1	0	0	0	0	0		FALSE
O=C(c1ccccc1)CC1Cc2c(N1S(=O)(=O)c1ccccc1)cccn2	128796	0	0	1	0	0	0	0	0		FALSE
O=S(=O)(c1ccccc1)NCC1NCC1c1ccccc1	141734	0	0	8	0	0	0	0	0		FALSE
O=C(c1ccn(n1)Cc1ccccc1)N1CCOCC1	129300	0	0	1	0	0	0	0	0		FALSE
c1ccc(nc1)CN1CC(C1)c1ccc(cc1)C1=CCCC1	141742	0	0	1	0	0	0	0	0		FALSE
C1CCC2(CC1)CCC2NCc1ccccc1	141712	0	0	17	0	0	0	0	0		FALSE
O=c1n(C(Cn2nnc(c2)C2CCCC2)Cc2ccccc2)n(c2c1cccc2)Cc1ccno1	141772	0	0	1	0	0	0	0	0		FALSE
S=C(NN=C1c2ccccc2c2c1cccc2)NCCCN1CCOCC1	85510	0	0	1	0	0	0	0	0		FALSE
c1ccc(cc1)C=CCN1CCN(CC1)C(c1nnnn1c1ccccc1)c1ccccc1	108394	0	0	8	0	0	0	0	0		FALSE
c1ccc(cc1)CNc1ncnnc1c1ccccc1	129380	0	0	4	0	0	0	0	0		FALSE
c1ccc(cc1)C=CCN1CCN(CC1)Cc1nnnn1c1ccccc1	108397	0	0	24	0	0	0	0	0		FALSE
O=c1[nH]ncc(c1Oc1ccccc1)c1cccs1	129402	0	0	1	0	0	0	0	0		FALSE
O=c1n(C(Cn2nnc(c2)C2CCCC2)Cc2ccccc2)n(c2c1cccc2)Cc1ccco1	141780	0	0	1	0	0	0	0	0		FALSE
O=C1CC2C(=C1c1ccccc1)CNC2	129448	0	0	1	0	0	0	0	0		FALSE
O=c1n(C(Cn2nncc2)Cc2ccccc2)n(c2c1cccc2)Cc1ccco1	141781	0	0	2	0	0	0	0	0		FALSE
O=C(Nc1cccs1)OC1CC2C(=O)NC(=O)C2C2C1CNC2	129495	0	0	1	0	0	0	0	0		FALSE
O=c1n(C(Cn2nnc(c2)c2ccccc2)Cc2ccccc2)n(c2c1cccc2)Cc1ccco1	141786	0	0	1	0	0	0	0	0		FALSE
O=C(OC1CNNC2C1CNC2)NC1CCCC1	129504	0	0	1	0	0	0	0	0		FALSE
O=c1c2ccccc2n(n1C(Cn1nnc(c1)c1ccccc1)Cc1ccccc1)Cc1ccccc1	141793	0	0	1	0	0	0	0	0		FALSE
O=c1[nH]c(=O)n2n1C1CNCC1CC2	129518	0	0	10	0	0	0	0	0		FALSE
c1ccc(cc1)C=CCN1CCN(CC1)C(c1nnnn1Cc1ccccc1)c1ccccc1	108408	0	0	3	0	0	0	0	0		FALSE
O=S(=O)(c1ccccc1)N1CC2C(C1)CCCC2	129533	0	0	20	0	0	0	0	0		FALSE
O=C(C1(ON=C(C1)c1ccccc1)C(=O)c1ccccc1)Nc1ccccc1	141797	0	0	1	0	0	0	0	0		FALSE
O=C(OC12CNNCC2CNC1)NCc1ccco1	129586	0	0	1	0	0	0	0	0		FALSE
O=C(C1CCCN(C1)S(=O)(=O)c1ccccc1)NCCN1CCC(CC1)Cc1ccccc1	141966	0	0	5	0	0	0	0	0		FALSE
O=C(OC12CCCCC2CNC1)NCC1CCCCC1	129616	0	0	1	0	0	0	0	0		FALSE
c1ccc(cc1)C=CCN1CCN(CC1)C(c1nnnn1c1ccccc1)c1cccc2c1cccc2	108411	0	0	2	0	0	0	0	0		FALSE
O=C(OC1CC2C(=O)NC(=O)C2CC1OC(=O)NCc1ccco1)NCc1ccco1	129649	0	0	1	0	0	0	0	0		FALSE
O=C(C1CCCN1S(=O)(=O)c1cccc2c1cccc2)N1CCNCC1	141969	0	0	1	0	0	0	0	0		FALSE
O=C(OC1CCC2C(C1CNS(=O)(=O)c1ccccc1)C(=O)NC2=O)NCc1ccco1	129651	0	0	1	0	0	0	0	0		FALSE
C1COC2C(C1)OC(C(C2)n1nnc(c1)C1CC1)CCc1ccc(cc1)c1ccccc1	142047	0	0	4	0	0	0	0	0		FALSE
O=C(OC1CCC2C(C1CNS(=O)(=O)c1ccccc1)C(=O)N(C2=O)c1ccccc1)NC1CC1	129670	0	0	1	0	0	0	0	0		FALSE
O=C(N1CCCCC1)CSc1ncc(o1)c1ccccc1	6012	0	0	1	0	0	0	0	0		FALSE
O=C1C2CONC2CC2N1CCc1c2[nH]c2c1cc(cc2)c1ccc2c(c1)OCO2	129675	0	0	1	0	0	0	0	0		FALSE
O=c1[nH]c(SCc2ccccc2)nc2c1c1CCCCc1s2	44073	0	0	3	0	0	0	0	0		FALSE
S=C(N1CCC2CC1c1ccccc21)Nc1ccccc1	129726	0	0	3	0	0	0	0	0		FALSE
c1ccc(cc1)C=CCN1CCN(CC1)C(c1cccc2c1cccc2)c1[nH]nnn1	108412	0	0	6	0	0	0	0	0		FALSE
O=C1CC(CC2N1CCc1c2cc(cc1)Oc1ccccc1)NC(=O)c1ccco1	129781	0	0	1	0	0	0	0	0		FALSE
O=C(C1CC(=O)N(C1c1ccccc1)c1ccccc1)N1CCN(CC1)c1ccccc1	142075	0	0	2	0	0	0	0	0		FALSE
O=C(N1CCCCC1c1ccccc1)c1cccs1	129811	0	0	41	0	0	0	0	0		FALSE
O=C(N1CCN(CC1)C1CCCCC1)C1CCN(CC1)S(=O)(=O)c1ccccc1	142081	0	0	3	0	0	0	0	0		FALSE
C1CCC(CN1)n1nncc1	129814	0	0	133	0	0	0	0	0		FALSE
N1CCN(CC1)C(c1nnnn1c1ccccc1)c1cccc2c1cccc2	108416	0	0	2	0	0	0	0	0		FALSE
O=C(N1CC(CCC1c1ccccc1)n1nncc1)C1CCCCC1	129827	0	0	23	0	0	0	0	0		FALSE
O=C(Nc1c[nH]n(c1=O)c1ccccc1)CNS(=O)(=O)c1ccc2c(c1)N(CC2)C(=O)C1CCC1	142094	0	0	1	0	0	0	0	0		FALSE
O=C(N1CC(CCC1c1ccccc1)n1nnc(c1)c1ccccc1)c1cccs1	129834	0	0	6	0	0	0	0	0		FALSE
O=C(N(C(c1ccccc1)C(=O)NC1CCCC1)Cc1ccccc1)c1csc(n1)N1CCOCC1	142158	0	0	1	0	0	0	0	0		FALSE
O=C(c1ccccc1)OCc1nnn(c1)C1CCC(N(C1)Cc1cccs1)c1ccccc1	129836	0	0	8	0	0	0	0	0		FALSE
O=C(Nc1ccc(cc1)Oc1ccccc1)CSc1nnc(n1Cc1ccco1)c1cccs1	44075	0	0	1	0	0	0	0	0		FALSE
c1ccc(cc1)C1CCC(CN1Cc1cccs1)n1nnc(c1)c1ccccc1	129848	0	0	6	0	0	0	0	0		FALSE
N1CCN(CC1)C(c1nnnn1c1ccccc1)c1cccs1	108446	0	0	2	0	0	0	0	0		FALSE
C1CCC(CC1)CN1CCCC(C1)n1nnc(c1)c1ccccc1	129851	0	0	5	0	0	0	0	0		FALSE
O=C(c1ccccc1)N=C1N(Cc2ccccc2)CC2(N1C(=O)OCc1ccccc1)C=CCn1n2c(=O)n(c1=O)c1ccccc1	142287	0	0	1	0	0	0	0	0		FALSE
O=C1CN(Cc2ccc(cc2)c2ccccc2)S(=O)(=O)CCN1Cc1nnn(c1)CCC1OCCO1	129869	0	0	31	0	0	0	0	0		FALSE
O=c1[nH]c(=O)n2n1CC=CC12CN(C(=N)N1C(=O)OCc1ccccc1)Cc1ccccc1	142299	0	0	1	0	0	0	0	0		FALSE
O=C(c1ccco1)N1CCN(CC1)C1CNS(=O)(=O)C1	129874	0	0	8	0	0	0	0	0		FALSE
O=C(CC1CC2COC(C=C2N(C1=O)CCC1=CCCCC1)C1CCCC1)NCCCN1CCCC1=O	142311	0	0	1	0	0	0	0	0		FALSE
O=C(CC1CC=CN(C1=O)Cc1ccccc1)NCc1cccs1	129933	0	0	17	0	0	0	0	0		FALSE
O=C(CC1CC2COC(C=C2N(C1=O)Cc1cccc2c1cccc2)C1CCCC1)NCc1ccco1	142313	0	0	1	0	0	0	0	0		FALSE
O=C(OC1CC2C(=O)NC(=O)C2C2(C1)CCN(C2)S(=O)(=O)c1ccccc1)NC1CC1	129960	0	0	1	0	0	0	0	0		FALSE
O=C1C(=CNc2ccc(cc2)c2nc3c(s2)cccc3)C(=O)c2c1cccc2	44224	0	0	0	0	0	0	0	0		FALSE
O=C(Nc1conc1)OC1CC2C(=O)NC(=O)C2C2(C1)CNCC2	129967	0	0	1	0	0	0	0	0		FALSE
O=C(N1CCC(CC1)c1ccccc1)CC1CC2C(OCC=C2N(C1=O)CCc1ccccc1)C1CC1	142317	0	0	1	0	0	0	0	0		FALSE
O=c1oc2ccc3c(c2cc1c1ccccc1)cccc3	130030	0	0	3	0	0	0	0	0		FALSE
O=C(CC1CC2C(OCC=C2N(C1=O)CCc1ccccc1)C1CC1)NCCCCc1ccccc1	142318	0	0	1	0	0	0	0	0		FALSE
O=C(OC1CCCCC1OC(=O)NCc1ccccc1)NCc1ccccc1	130034	0	0	3	0	0	0	0	0		FALSE
O=C(CC1CC2C(OCC=C2N(C1=O)CCC1=CCCCC1)C1CC1)NCC1CCCCC1	142322	0	0	1	0	0	0	0	0		FALSE
O=C(OC1CCn2n(C1CNS(=O)(=O)c1ccccc1)c(=O)ccc2=O)NC1CCCC1	130044	0	0	1	0	0	0	0	0		FALSE
O=C(c1ccno1)OC12CCCN(C2)C(=Cc2ccccc2)C1	142389	0	0	2	0	0	0	0	0		FALSE
O=C(OC1CC(CNS(=O)(=O)c2ccccc2)n2n(C1)c(=O)ccc2=O)Nc1cccs1	130063	0	0	1	0	0	0	0	0		FALSE
O=C1C(=CC(=O)c2c1cccc2)[n+]1ccc(cc1)CCCc1ccccc1	44454	0	0	0	0	0	0	0	0		FALSE
O=C1CCC=CN1CCCN1CCCC1=O	130071	0	0	46	0	0	0	0	0		FALSE
O=C(OCc1ccccc1)NCC(=O)NC(C1CNC(CO1)C(=O)NCc1ccccn1)Cc1ccccc1	142404	0	0	1	0	0	0	0	0		FALSE
O=C(Nc1conc1)NCC1CCNS(=O)(=O)c2c(O1)cccc2	130110	0	0	2	0	0	0	0	0		FALSE
O=C1CC2C3CC4C(C3CCC2C2C31CC3CC2)CC1(O4)CCCCO1	142451	0	0	0	0	0	0	0	0		FALSE
O=C(c1cccnc1)Nc1ccc2c(c1)C1CCOCC1O2	130121	0	0	3	0	0	0	0	0		FALSE
O=C(c1c[nH]c(c1c1ccc2c(c1)cccc2)C(=O)c1ccccc1)NCCc1ccccc1	142478	0	0	1	0	0	0	0	0		FALSE
O=C(CC1OCC2C(C1)c1ccccc1O2)NCc1ccccc1	130123	0	0	19	0	0	0	0	0		FALSE
O=C(c1[nH]cc(c1c1cccc2c1cccc2)C(=O)c1c([nH]c2c1cccc2)c1ccccc1)c1ccccc1	142483	0	0	1	0	0	0	0	0		FALSE
O=C(c1ccccn1)NCC1CCNS(=O)(=O)c2c(O1)cc(C#Cc1ccccc1)cc2	130175	0	0	2	0	0	0	0	0		FALSE
O=C(C(c1ccccc1)c1ccccc1)OC1CC[NH2+]CC1	80	0	0	0	0	0	0	0	0		TRUE
O=S(=O)(c1ccccc1)NCC1CCNS(=O)(=O)c2c(O1)cc(cc2)C#CCC1CCCC1	130193	0	0	1	0	0	0	0	0		FALSE
c1ccc(c(c1)c1ccc(cc1)Cn1cnc2c1cccc2)c1n[nH]nn1	195	0	0	1	0	0	0	0	0		FALSE
O=C(c1ccccc1)NCC1CCNC(=O)c2c(O1)ncc(c2)c1ccncc1	130230	0	0	1	0	0	0	0	0		FALSE
O=C(c1c[nH]c(c1c1ccccc1)c1ccccc1)Nc1ccccc1	1416	0	0	0	0	0	0	0	0		TRUE
O=C(C1CCCO1)Nc1ccc(nc1)Oc1ccccc1	134462	0	0	4	0	0	0	0	0		FALSE
O=C(N1CCCCC1)CCSc1ncc(o1)c1ccccc1	6020	0	0	1	0	0	0	0	0		FALSE
O=S1(=O)NCCC(Oc2c1cccc2)CNCc1ccncc1	130300	0	0	2	0	0	0	0	0		FALSE
O=C(C(c1ccccc1)c1ccccc1)NC1CCC(OC1)CN1CCCC1	6042	0	0	1	0	0	0	0	0		FALSE
O=c1ncccn1CCCNCCc1ccccn1	130367	0	0	2	0	0	0	0	0		FALSE
O=C(Nc1ccc(cc1)OCc1ccccc1)CSc1nnc(n1c1ccccc1)c1ccccn1	44532	0	0	1	0	0	0	0	0		FALSE
O=c1ncccn1C1CCC(O1)CNCC=Cc1ccccc1	130384	0	0	2	0	0	0	0	0		FALSE
O=C(c1c[nH]cc1c1cccc2c1cccc2)c1c([nH]c2c1cccc2)c1ccccc1	142486	0	0	1	0	0	0	0	0		FALSE
O=C1NCCC(Oc2c1cc(C#CC1CCCC1)cn2)CNCc1cncnc1	130404	0	0	1	0	0	0	0	0		FALSE
O=C(C(c1ccccc1)c1ccccc1)NC1CCC23C(C1)CCCC(=O)N3CCC2	142586	0	0	2	0	0	0	0	0		FALSE
O=C1NCCCOc2c1cc(C#CCc1ccccc1)cn2	130411	0	0	2	0	0	0	0	0		FALSE
O=C(CNC1(CCC1)C(=O)NC1CCCCC1)NCC(c1ccccc1)c1ccccc1	142621	0	0	3	0	0	0	0	0		FALSE
O=C1CCC(N1)C(=O)NCC1CCC(O1)n1ccc(=O)[nH]c1=O	130460	0	0	1	0	0	0	0	0		FALSE
O=C(C(Cc1ccccc1)NC1(CCCCCC1)C(=O)NC1CCCCC1)NCCc1ccccc1	142633	0	0	1	0	0	0	0	0		FALSE
O=C1NCCC(Oc2c1cc(C=Cc1ccccc1)cn2)CNS(=O)(=O)c1ccccc1	130505	0	0	1	0	0	0	0	0		FALSE
O=C(C1(NCCc2c[nH]c3c2cccc3)CCNCC1)NC1CCCCC1	142651	0	0	3	0	0	0	0	0		FALSE
O=C(CC1CC(=CN(C1=O)Cc1ccccc1)C(=O)N1CCOCC1)NCCN1CCOCC1	130512	0	0	4	0	0	0	0	0		FALSE
O=C(C(NC1(CCCCCCC1)C(=O)NC1CCCCC1)Cc1c[nH]c2c1cccc2)NCCc1c[nH]c2c1cccc2	142680	0	0	1	0	0	0	0	0		FALSE
O=C(NC1CCCC1)OC1Cn2c(=O)ccc(=O)n2C2C1CNC2	130558	0	0	1	0	0	0	0	0		FALSE
O=C(C(NC1(CCOCC1)C(=O)NCCc1c[nH]c2c1cccc2)Cc1c[nH]c2c1cccc2)NCCCc1ccccc1	142708	0	0	1	0	0	0	0	0		FALSE
O=C(OC12CNCC2CC2C(C1)C(=O)N(C2=O)c1ccccc1)NC1CCCC1	130562	0	0	1	0	0	0	0	0		FALSE
O=C1NC(CO[SiH2]c2ccccc2)C(=O)NC1Cc1cn(c2c1cccc2)S(=O)(=O)c1ccccc1	142842	0	0	1	0	0	0	0	0		FALSE
O=C(Nc1conc1)OC1CCn2n(C1)c(=O)[nH]c2=O	130601	0	0	1	0	0	0	0	0		FALSE
O=c1c2ccccc2[nH]c2c1c(=O)n(c(n2)C1CCCCC1)Cc1ccco1	44540	0	0	0	0	0	0	0	0		FALSE
O=C(OC1C(NNCC1OC(=O)NC1CCCC1)CNS(=O)(=O)c1ccccc1)NC1CCCC1	130605	0	0	1	0	0	0	0	0		FALSE
O=C(NC(C1CNC(CO1)C(=O)NCCN1CCCCC1)Cc1ccccc1)CNC(=O)OCc1ccccc1	142858	0	0	0	0	0	0	0	0		FALSE
O=C(Nc1conc1)OC1CCCCC1OC(=O)Nc1conc1	130653	0	0	1	0	0	0	0	0		FALSE
O=C(c1c([nH]c2c1cccc2)c1ccccc1)c1c[nH]cc1c1ccccc1	142869	0	0	0	0	0	0	0	0		FALSE
O=C(c1cccnc1)NCC1=CCC2NC1CC2	130714	0	0	5	0	0	0	0	0		FALSE
O=C1N(Cc2cccs2)C(Cn2c1ccn2)c1nnnn1Cc1ccccc1	142906	0	0	0	0	0	0	0	0		FALSE
O=C(c1cnco1)NCC1=CCC2N(C1CC2)Cc1ccccc1	130735	0	0	1	0	0	0	0	0		FALSE
O=C(N(C=C(n1c(=O)[nH]c2c1cccc2)c1ccccc1)CCc1ccccc1)c1ccccc1	142979	0	0	0	0	0	0	0	0		FALSE
O=C(c1ocnc1)NCC1=C(CC2N(C1CC2)Cc1ccco1)c1ccccc1	130741	0	0	1	0	0	0	0	0		FALSE
O=C1C2=NC(=Cc3ccc([nH]3)C=C3N=C(C=c4[nH]c(=C2)cc4)CC3=O)C1C1CCCCO1	109598	0	0	0	0	0	0	0	0		FALSE
O=C(C=Cc1ccccc1)OCc1ccc(cc1)C1=CC(=O)CCC1=O	130808	0	0	1	0	0	0	0	0		FALSE
O=C1C(=Nc2c(CN1c1c[nH]c3c([nH]c1=O)cccc3)cccc2)c1ccco1	143016	0	0	0	0	0	0	0	0		FALSE
O=C(C(c1ccccc1)c1ccccc1)OCc1ccc(cc1)C1=CC(=O)CCC1=O	130809	0	0	1	0	0	0	0	0		FALSE
O=C(C1C(=C(C(=O)N1Cc1ccccc1)c1ccccc1)c1ccccc1)Nc1ccccc1	143025	0	0	0	0	0	0	0	0		FALSE
c1ccc(cc1)CN1CCNc2c(C1)cccc2	130844	0	0	7	0	0	0	0	0		FALSE
O=C(C1N(Cc2ccccc2)C(=O)C=C1c1ccccc1)Nc1ccccc1	143031	0	0	0	0	0	0	0	0		FALSE
O=C1N(CCNc2c1cccc2)Cc1ccccc1	130853	0	0	1	0	0	0	0	0		FALSE
O=C1C(SCc2ccccc2)NC(=O)C2(N1C1N(c3c(C1(C2)c1c[nH]c2c1cccc2)cccc3)S(=O)(=O)c1ccccc1)SCc1ccccc1	143069	0	0	0	0	0	0	0	0		FALSE
O=C(c1ccccc1)N1NCC2(C1)CC=NO2	130884	0	0	3	0	0	0	0	0		FALSE
O=C(Nc1ccccc1c1ccccc1)CSc1nnc(n1c1ccccc1)COc1ccccc1	44591	0	0	3	0	0	0	0	0		FALSE
N1NCC2(C1)ON=CC2	130885	0	0	9	0	0	0	0	0		FALSE
O=C(c1ccccc1)CSc1nnc(s1)SCc1cccc2c1cccc2	44735	0	0	2	0	0	0	0	0		FALSE
c1coc(c1)c1ccn2c(n1)cc(n2)c1ccco1	130897	0	0	1	0	0	0	0	0		FALSE
O=C(c1sc2c(c1)cnn2c1ccccc1)NCc1ccccc1	44899	0	0	1	0	0	0	0	0		FALSE
O=C(Nc1nccc(c1)c1c[nH]nc1)CCCOc1cc(=O)[nH]c2c1cccc2	130902	0	0	1	0	0	0	0	0		FALSE
c1ccc(cc1)n1c(SCC=Cc2ccccc2)nnc1Cc1cccs1	45013	0	0	2	0	0	0	0	0		FALSE
O=C1NCCC(Oc2c1cccc2)CNS(=O)(=O)c1ccc2c(c1)OCCO2	130911	0	0	1	0	0	0	0	0		FALSE
C1OCCOc2cc(ccc2OCCOCCOC1)CC1OC1	6057	0	0	1	0	0	0	0	0		FALSE
O=C(c1ccc2c(c1)cccc2)NCCN1CCC2(CC1)C(=O)NCN2c1ccccc1	130929	0	0	1	0	0	0	0	0		FALSE
O=C(Nc1ccccc1c1ccccc1)CSc1nnc(n1c1ccccc1)c1cccs1	45028	0	0	2	0	0	0	0	0		FALSE
c1ccc(cc1)Cc1scc(n1)c1cnc2c(c1)cccc2	130971	0	0	15	0	0	0	0	0		FALSE
O=C(Nc1ccc(cc1)Oc1ccccc1)CSc1nnc(n1c1ccccc1)c1ccccc1	45032	0	0	6	0	0	0	0	0		FALSE
O=C(C1CCCN(C1)C(=O)COCc1ccccc1)NS(=O)(=O)C1CC1	131021	0	0	1	0	0	0	0	0		FALSE
c1ccc(cc1)n1nc(c(c1)CN1CCN(CC1)c1ccncc1)c1ccco1	111754	0	0	0	0	0	0	0	0		FALSE
O=C(c1cccnc1)N1CCCC(C1)c1ccno1	131087	0	0	1	0	0	0	0	0		FALSE
O=C(c1ccc(cc1)c1ccccc1)CSc1nnc([nH]1)COc1ccccc1	45057	0	0	7	0	0	0	0	0		FALSE
O=C(C1CCCNC1)Nc1cccc(c1)Oc1ccccc1	131098	0	0	3	0	0	0	0	0		FALSE
N1CCC2CC(C1)Cc1c2cccc1	6060	0	0	1	0	0	0	0	0		TRUE
O=C(C1Cc2c(O1)nccc2)Nc1cccnc1	131112	0	0	27	0	0	0	0	0		FALSE
O=C(Nc1ccccc1c1ccccc1)CSc1nnc(n1c1ccccc1)c1cccnc1	45063	0	0	3	0	0	0	0	0		FALSE
c1nc2OCCc2c(c1)c1ccc2c(c1)OCO2	131116	0	0	52	0	0	0	0	0		FALSE
O=C(NC1CCN(CC1)Cc1ccccc1)CCn1c(=O)c2ccccc2n(c1=O)CC(=O)NCCC1=CCCCC1	114479	0	0	0	0	0	0	0	0		FALSE
O=C(c1ccc(nc1)Cc1c[nH]c2c1cccc2)NC12CC3CC(C2)CC(C1)C3	131134	0	0	1	0	0	0	0	0		FALSE
O=c1[nH]c2c(n1C1CCN(CC1)CCOc1ccccc1)cccc2	1558	0	0	1	0	0	0	0	0		FALSE
O=C(c1noc(c1)C1CCCCN1)NCc1ccccc1	131178	0	0	54	0	0	0	0	0		FALSE
O=C(N1CCOCC1)Nc1cccc(c1)NC(=O)N1CCOCC1	6152	0	0	1	0	0	0	0	0		FALSE
O=C(C1CCN1C(=O)C1CCCC1)NS(=O)(=O)c1ccccc1	131207	0	0	6	0	0	0	0	0		FALSE
O=C(Nc1cccc2c1cccc2)CSc1nnc(n1c1ccccc1)c1ccco1	45076	0	0	4	0	0	0	0	0		FALSE
c1ccc2c(c1)c1cccc(c1o2)c1cccc2n1ccn2	131236	0	0	1	0	0	0	0	0		FALSE
O=C(Nc1ccccc1c1ccccc1)CSc1nnc(n1c1ccccc1)c1ccco1	45078	0	0	3	0	0	0	0	0		FALSE
O=c1[nH]c(NCCOc2ccccc2)nc2c1scc2	131281	0	0	7	0	0	0	0	0		FALSE
O=S1(=O)CCCCC1	2053	0	0	1	0	0	0	0	0		FALSE
O=C(C1CNCC1)NS(=O)(=O)C1CC1	131298	0	0	28	0	0	0	0	0		FALSE
O=C(Nc1ccccc1c1ccccc1)CSc1nnc(n1Cc1ccco1)COc1ccccc1	45081	0	0	1	0	0	0	0	0		FALSE
O=C(c1ccc2n(c1)c(NCc1ccccc1)cn2)Nc1ccccc1	131332	0	0	17	0	0	0	0	0		FALSE
O=C(Nc1ccc(cc1)Oc1ccccc1)CSc1nnc(n1c1ccccc1)c1ccncc1	45084	0	0	1	0	0	0	0	0		FALSE
O=C(C1CCN1C(=O)c1cccs1)NCc1cccc2c1cccc2	131345	0	0	1	0	0	0	0	0		FALSE
O=C(Nc1ccccc1)CN1CCN(CC1)C(=O)c1cc(nn1c1ccccc1)C1CC1	116051	0	0	4	0	0	0	0	0		FALSE
c1ccc(cc1)Cc1csc(n1)Nc1ncccn1	131405	0	0	7	0	0	0	0	0		FALSE
O=C1NC(=O)C2(N1)C(=O)c1c3c2cccc3ccc1	6191	0	0	1	0	0	0	0	0		FALSE
O=C(c1ccc(c2c1occ2)n1cncn1)Nc1ccccc1	131410	0	0	3	0	0	0	0	0		FALSE
O=C(Nc1ccccc1c1ccccc1)CSc1nnc(n1Cc1ccco1)c1ccccc1	45086	0	0	3	0	0	0	0	0		FALSE
C1COC(CN1)n1cnc2c1ncnc2NCc1ccco1	131450	0	0	16	0	0	0	0	0		FALSE
O=C(c1ccc(cc1)c1ccccc1)CSc1nnc(n1Cc1ccco1)COc1ccccc1	45088	0	0	1	0	0	0	0	0		FALSE
O=S(=O)(c1ccccc1)N1CCCC(C1)c1ccno1	131456	0	0	6	0	0	0	0	0		FALSE
O=C(N1CCN(CC1)c1ncccn1)CSc1nnc(n1c1ccccc1)c1ccoc1	116532	0	0	1	0	0	0	0	0		FALSE
O=C(c1c[nH]c(=O)s1)NCc1ccc2c(c1)OCCO2	131468	0	0	14	0	0	0	0	0		FALSE
O=C(Nc1ccc(cc1)Oc1ccccc1)CSc1nnc(n1Cc1ccco1)c1ccccc1	45093	0	0	5	0	0	0	0	0		FALSE
O=C(C1CCN1C(=O)c1n[nH]cc1)NS(=O)(=O)c1ccccc1	131476	0	0	5	0	0	0	0	0		FALSE
O=C(c1ccc(cc1)c1ccccc1)CSc1nnc(n1c1ccccc1)COc1ccccc1	45097	0	0	2	0	0	0	0	0		FALSE
C1CN(Cc2ccc3c(c2)OCO3)CC(O1)n1cnc2c1ncnc2	131512	0	0	23	0	0	0	0	0		FALSE
O=C1c2ccccc2c2c1ccc1c2cccc1	6196	0	0	1	0	0	0	0	0		FALSE
O=C(c1ccc2n(c1)c(NCc1ccccc1)cn2)NCCc1c[nH]c2c1cccc2	131521	0	0	2	0	0	0	0	0		FALSE
O=C(c1cc2c(n(c1=N)CCCN1CCOCC1)nc1n(c2=O)cccc1)NC1CCCCC1	116952	0	0	0	0	0	0	0	0		FALSE
c1ccc(cc1)c1ccc(cc1)Cc1[nH]ccn1	131532	0	0	10	0	0	0	0	0		FALSE
O=C(Nc1ccc(cc1)S(=O)(=O)Nc1ccncn1)CSc1nnc(n1Cc1ccco1)c1ccncc1	116960	0	0	1	0	0	0	0	0		FALSE
O=C(C1CCN1C(=O)C1(CC1)c1ccccc1)Nc1ccc2c(c1)[nH]cn2	131533	0	0	1	0	0	0	0	0		FALSE
O=C1c2ccccc2C(=Cc2cccnc2)c2c1cccc2	6197	0	0	1	0	0	0	0	0		FALSE
O=C(C1CCN1C(=O)c1conc1)NS(=O)(=O)c1ccccc1	131546	0	0	15	0	0	0	0	0		FALSE
S=c1[nH]nc(n1NC=C1C=Nc2c1cccc2)c1[nH]ncc1	118692	0	0	1	0	0	0	0	0		FALSE
C(Cn1ccnc1)CNc1ccn2c(n1)ccn2	131588	0	0	5	0	0	0	0	0		FALSE
O=C1N(Cc2ccncc2)C(Nc2c1cccc2)c1cccc(c1)COc1ccccc1	118815	0	0	1	0	0	0	0	0		FALSE
O=C(N1CCC1)CC1CC1	131600	0	0	16	0	0	0	0	0		FALSE
O=C(Oc1ccccc1Cc1ccccc1)NCc1cccc(c1)c1ccncc1	118820	0	0	1	0	0	0	0	0		FALSE
S=C(Nc1ccc2c(c1)c(=O)[nH][nH]2)NC1CCCCC1	131624	0	0	8	0	0	0	0	0		FALSE
C1CN=C(O1)NCC1CC1	1563	0	0	0	0	0	0	0	0		TRUE
O=C(c1ccc2c(c1)[nH]cn2)NCc1cccs1	131645	0	0	1	0	0	0	0	0		FALSE
N=C(c1ccccc1)CCc1ccccc1	2910	0	0	2	0	0	0	0	0		FALSE
O=C(C1CCN1)Nc1cccc2c1cccc2	131657	0	0	8	0	0	0	0	0		FALSE
O=C1CC2(C(=O)N1c1ccc(cc1)c1ccc(cc1)N1C(=O)CC3(C1=O)CCCC3)CCCC2	6199	0	0	0	0	0	0	0	0		FALSE
O=C(c1csc(n1)C1CCCCO1)NCc1ccccc1	131674	0	0	5	0	0	0	0	0		FALSE
O=c1ccc2c(o1)cccc2OCC(=O)c1ccc(cc1)N1CCCC1	49607	0	0	0	0	0	0	0	0		FALSE
O=C(c1c[nH]c(=O)s1)NCc1ccccn1	131701	0	0	1	0	0	0	0	0		FALSE
O=c1oc(nn1C1CCN(CC1)C(=O)C1(CCCC1)c1ccccc1)c1ccccc1	120297	0	0	1	0	0	0	0	0		FALSE
c1ccc(cc1)c1nn2c(c1)nc(cc2)NCC1CC1	131720	0	0	2	0	0	0	0	0		FALSE
O=C(N(CC1CCCCC1)CCN1CCOCC1)CCCCCN1C=C(C(=O)OCc2ccccc2)C(NC1=O)c1ccccc1	120461	0	0	0	0	0	0	0	0		FALSE
O=C(Nc1scc(n1)CCc1ccccc1)NCc1ccccc1	131776	0	0	9	0	0	0	0	0		FALSE
O=C(NCCN1CCOCC1)CCCCCN1C=C(C(=O)OCc2ccccc2)C(NC1=O)c1ccccc1	120462	0	0	0	0	0	0	0	0		FALSE
c1ccc(cc1)CN1CCC(C1)Oc1ccc2c(c1)cccc2	131777	0	0	2	0	0	0	0	0		FALSE
O=C(N(CC1CCCCC1)CCN1CCOCC1)CCCN1C=C(C(=O)OCc2ccccc2)C(NC1=O)c1ccccc1	120474	0	0	0	0	0	0	0	0		FALSE
c1ccc(cc1)OCCNc1ccn2c(n1)cc(n2)c1cccc(c1)OCc1ccccc1	131831	0	0	1	0	0	0	0	0		FALSE
O=C1CC2(C(=O)N1c1ccc(cc1)c1ccccc1)CCCC2	6200	0	0	0	0	0	0	0	0		FALSE
O=C(c1ccc2c(c1)[nH]c(n2)C1CCCO1)NCc1ccccc1	131832	0	0	8	0	0	0	0	0		FALSE
O=C(Nc1ccc2c(c1)[nH]nc2)CSc1nnc(n1c1ccccc1)c1ccccn1	49851	0	0	1	0	0	0	0	0		FALSE
O=C(Nc1ccc2c(c1)c(=O)[nH]n2Cc1ccccc1)NCc1ccccc1	131858	0	0	10	0	0	0	0	0		FALSE
O=C(NCc1ccccc1)CCCN1C=C(C(=O)OCc2ccccc2)C(NC1=O)c1ccccc1	120487	0	0	0	0	0	0	0	0		FALSE
O=C(c1cocc1)Nc1scc(n1)CCc1ccccc1	131889	0	0	1	0	0	0	0	0		FALSE
O=C(NCCN1CCOCC1)CCCN1C=C(C(=O)OCc2ccccc2)C(NC1=O)c1ccc(cc1)c1ccccc1	120498	0	0	0	0	0	0	0	0		FALSE
c1ccc(cc1)OC1CCN(C1)Cc1ccc2c(c1)cccc2	131922	0	0	4	0	0	0	0	0		FALSE
O=C(Nc1ccc(cc1)S(=O)(=O)Nc1nccs1)CSc1nnc(n1c1ccccc1)c1ccccc1	120828	0	0	5	0	0	0	0	0		FALSE
O=C(C1CCN1)NCCc1c[nH]c2c1cccc2	131982	0	0	4	0	0	0	0	0		FALSE
O=C(Nc1ccc(cc1)S(=O)(=O)Nc1ccncn1)CSc1nnc(n1c1ccccc1)c1ccccn1	49853	0	0	1	0	0	0	0	0		FALSE
O=C(c1ccc2n(c1)c(NCc1cccs1)cn2)N1CCNCC1	132050	0	0	2	0	0	0	0	0		FALSE
O=C(Nc1ccc(cc1)S(=O)(=O)Nc1nccs1)CSc1nnc(n1Cc1ccco1)c1ccccc1	120830	0	0	2	0	0	0	0	0		FALSE
O=c1[nH]c(NCc2ccccc2)nc2c1sc(c2)c1cccs1	132073	0	0	1	0	0	0	0	0		FALSE
O=C(Nc1ccc(cc1)NC(=O)c1ccccc1)CSc1nnc(n1c1ccccc1)c1ccccc1	120833	0	0	3	0	0	0	0	0		FALSE
c1ccc(cc1)OCCNc1nc(NCC2CC2)nc2c1scc2	132134	0	0	3	0	0	0	0	0		FALSE
O=C(Nc1ccc(cc1)S(=O)(=O)Nc1ccncn1)CSc1nncn1c1ccccc1	49854	0	0	16	0	0	0	0	0		FALSE
C1CCN(C1)CCNc1ncnc2c1sc(c2)c1ccccc1	132141	0	0	1	0	0	0	0	0		FALSE
O=C(Nc1ccc(cc1)OCc1ccccc1)CSc1nnc(n1c1ccccc1)COc1ccccc1	120840	0	0	5	0	0	0	0	0		FALSE
O=C1NC=NOC1Cc1ccccc1	132156	0	0	12	0	0	0	0	0		FALSE
O=C(Nc1ccc(cc1)S(=O)(=O)Nc1nccs1)CSc1nnc(n1c1ccccc1)c1ccncc1	120844	0	0	2	0	0	0	0	0		FALSE
O=C1Nc2c(C1Cc1ccc3c(n1)cccc3)cccc2	132176	0	0	1	0	0	0	0	0		FALSE
C=C1CCCC(=Cc2ccc(cc2)OCC2CO2)C1=O	6207	0	0	1	0	0	0	0	0		FALSE
O=C(N1CCC1C(=O)NCc1cccs1)Cc1ccccc1	132244	0	0	2	0	0	0	0	0		FALSE
O=C(Nc1ccc(cc1)S(=O)(=O)Nc1ccncn1)CSc1nnc(n1Cc1ccco1)c1ccccn1	49856	0	0	1	0	0	0	0	0		FALSE
O=C(c1coc(c1)c1cccs1)N1CCCCC1	132278	0	0	3	0	0	0	0	0		FALSE
O=C(Nc1ccc(cc1)S(=O)(=O)Nc1nccs1)CSc1nnc(n1c1ccccc1)c1cccs1	49860	0	0	2	0	0	0	0	0		FALSE
c1ncc(cn1)c1cccc2n1ccn2	132430	0	0	1	0	0	0	0	0		FALSE
O=C(Nc1ccc(cc1)S(=O)(=O)Nc1nccs1)CSc1nnc(n1c1ccccc1)c1cccnc1	120851	0	0	2	0	0	0	0	0		FALSE
O=C(C1CCN(C1)C(=O)c1ccc2c(c1)OCO2)NS(=O)(=O)C1CC1	132437	0	0	1	0	0	0	0	0		FALSE
O=C(Nc1ccc(cc1)NC(=O)c1ccccc1)CSc1nnc(n1c1ccccc1)c1cccnc1	120853	0	0	1	0	0	0	0	0		FALSE
O=C(Nc1nnc(s1)C1CCCO1)Nc1ccc(cc1)OCc1ccccc1	132456	0	0	2	0	0	0	0	0		FALSE
O=C(Nc1ccc(cc1)S(=O)(=O)Nc1nccs1)CSc1nnc(n1c1ccccc1)c1ccccn1	120857	0	0	2	0	0	0	0	0		FALSE
O=c1[nH]n(c2c1cccc2)c1ccc2c(c1)cccc2	132475	0	0	3	0	0	0	0	0		FALSE
O=C(Nc1ccc(cc1)S(=O)(=O)Nc1nccs1)CSc1nnc([nH]1)c1ccccn1	120858	0	0	2	0	0	0	0	0		FALSE
O=C(C1Oc2c(C1)c(ccn2)c1ccc2c(c1)OCO2)NCc1ccco1	132522	0	0	1	0	0	0	0	0		FALSE
O=C(Nc1ccc(cc1)S(=O)(=O)Nc1ccncn1)CSc1nnc(n1c1ccccc1)c1ccco1	120862	0	0	3	0	0	0	0	0		FALSE
O=C(c1nc2c(s1)cccc2)N1CCCCCC1	132533	0	0	1	0	0	0	0	0		FALSE
O1CCN(CC1)c1nc(nc(n1)N1CCCc2c1cccc2)N1CCC=CC1	6225	0	0	1	0	0	0	0	0		FALSE
O=C(c1ccc2n(c1)c(NCc1ccccc1)cn2)NC1CCN(CC1)Cc1ccccc1	132540	0	0	3	0	0	0	0	0		FALSE
O=C(Nc1ccc(cc1)S(=O)(=O)Nc1ccncn1)CSc1nnc(n1c1ccccc1)c1cccs1	120864	0	0	1	0	0	0	0	0		FALSE
N1CCN(CC1)c1ccc(cn1)c1ccccn1	132556	0	0	1	0	0	0	0	0		FALSE
O=C1CSc2c(N1)cc(cc2)C(=O)N(Cc1ccccc1)CCc1ccccc1	121096	0	0	1	0	0	0	0	0		FALSE
O=C(c1ccc2c(c1)nc(s2)C1CCCO1)NCC1CCCCC1	132569	0	0	1	0	0	0	0	0		FALSE
O=c1cc(Nc2ccc3c(c2)cccc3)n(c2c1cn(c1ccc3c(c1)cccc3)c(=O)n2)c1ncccn1	50363	0	0	0	0	0	0	0	0		FALSE
O=C(C1CCN(CC1)Cc1c[nH]c2c1cccc2)NCc1ncccn1	133016	0	0	1	0	0	0	0	0		FALSE
c1ccc(cc1)C1CCN(CC1)CC1COc2c(O1)cccc2	1569	0	0	1	0	0	0	0	0		FALSE
O=C(Nc1cccc2c1cccc2)Nc1nnc(s1)C1CCCO1	133065	0	0	1	0	0	0	0	0		FALSE
O=C(CN1C(=O)c2c(C1=O)cccc2)CCCN1C(=O)c2c(C1=O)cccc2	2936	0	0	1	0	0	0	0	0		FALSE
O=C(C1CCN1C(=O)C1CCCC1)Nc1ccn[nH]1	133076	0	0	1	0	0	0	0	0		FALSE
O=c1[nH][nH]c(=O)n1Cc1cccc(c1)Cn1c(=O)[nH][nH]c1=O	6279	0	0	1	0	0	0	0	0		FALSE
O=C(C1CCN(CC1)CC=Cc1ccccc1)NCc1ccc2c(n1)cccc2	133101	0	0	2	0	0	0	0	0		FALSE
O=c1cc2n3CCCCCc3nn2c2c1c(=O)oc1c2cccc1	51366	0	0	0	0	0	0	0	0		FALSE
O=C(C1CCN1C(=O)Cc1ccc(cc1)c1ccccc1)Nc1ccc2c(c1)[nH]cn2	133108	0	0	1	0	0	0	0	0		FALSE
O=c1c(c[nH]n1c1ccccc1)NP(=O)(c1cccc2c1cccc2)c1cccc2c1cccc2	51381	0	0	0	0	0	0	0	0		FALSE
c1ccc(cc1)OCCNc1ccn2c(n1)cc(n2)c1ccco1	133110	0	0	1	0	0	0	0	0		FALSE
O=C1OC(=NC1=Cc1cnn(c1N1CCCC1)c1ccccc1)c1cccc2c1cccc2	51432	0	0	0	0	0	0	0	0		FALSE
c1ccc2c(c1)[nH]cc2c1cccc2n1ccn2	133135	0	0	1	0	0	0	0	0		FALSE
O=C1C=C(SCc2ccccc2)SC2(N1)CCCCC2	6294	0	0	1	0	0	0	0	0		FALSE
O=C1Nc2c(C1Cc1cccs1)cccc2	133183	0	0	2	0	0	0	0	0		FALSE
O=C1OC(=NC1=Cc1cnn(c1)c1ccccc1)c1cccc2c1cccc2	51436	0	0	0	0	0	0	0	0		FALSE
O=C(Nc1ccc2c(c1)[nH]c(n2)C1CCCO1)NCCc1cccs1	133184	0	0	1	0	0	0	0	0		FALSE
O=C(N1C2CCC1C=C(C2)c1ccccc1OCc1ccccc1)N1CCc2c(C1)cccc2	124992	0	0	0	0	0	0	0	0		FALSE
O=C(c1csc(n1)C1CCCO1)Nc1ccc(cc1)Oc1ccccc1	133192	0	0	3	0	0	0	0	0		FALSE
C1CC(CC2CCC3C(O2)CCC2C(O3)CCCO2)OC2C(C1)OC1CCCOC1C2	125056	0	0	1	0	0	0	0	0		FALSE
c1scc(c1)c1nc(NCC2CC2)nc2c1scc2	133211	0	0	1	0	0	0	0	0		FALSE
O=C(c1ccccc1C(=O)NCC1OCCO1)NCc1ccccc1	6315	0	0	1	0	0	0	0	0		FALSE
O=C(Nc1nncs1)Nc1ccc2c(c1)CCO2	133222	0	0	1	0	0	0	0	0		FALSE
O=C(c1cc(nc2c1cnn2c1ccccc1)c1cccnc1)NNC1=NCCC1	52955	0	0	0	0	0	0	0	0		FALSE
O=C(C1CCN1Cc1cccc2c1OCO2)Nc1ccc2c(c1)OCO2	133244	0	0	1	0	0	0	0	0		FALSE
C1CCN(CC1)c1ccc(cc1)Nc1ccc2c(n1)[nH]cc2	125271	0	0	1	0	0	0	0	0		FALSE
O=C(NS(=O)(=O)c1ccccc1)Cn1nnc(c1c1ccccc1)COc1ccccc1	133265	0	0	1	0	0	0	0	0		FALSE
O=C(c1sc(c(c1)c1ccccc1)N1CCOCC1)NCCc1ccc2c(c1)OCO2	125365	0	0	1	0	0	0	0	0		FALSE
c1ccc(cc1)CNc1cnc2n1cccc2OCc1conc1	133281	0	0	2	0	0	0	0	0		FALSE
O=C(CSc1nnc(n1c1ccccc1)c1ccncc1)NCC1CC1	125377	0	0	1	0	0	0	0	0		FALSE
O=C(c1ccc2n(c1)c(NCc1ncc[nH]1)cn2)Nc1ccccc1	133320	0	0	1	0	0	0	0	0		FALSE
O=C(Nc1ccc(cc1)Cc1ccc(cc1)NC(=O)NCc1ccncc1)NCc1ccncc1	6318	0	0	1	0	0	0	0	0		FALSE
O=C(c1cccc(c1)c1ccc2n(c1)cnn2)NCc1ccco1	133329	0	0	1	0	0	0	0	0		FALSE
O=C(c1cccc(c1)N1C(=O)c2c(C1=O)cccc2)N1CCN(CC1)c1ccccc1	54176	0	0	0	0	0	0	0	0		FALSE
C1CCC(CC1)CNc1nc(NCC2CC2)nc2c1scc2	133350	0	0	1	0	0	0	0	0		FALSE
c1ccc(cn1)c1nc(Oc2ccc3c(c2)OCO3)c2c(n1)sc1c2CCCC1	54361	0	0	0	0	0	0	0	0		FALSE
O=C(C1CCN1Cc1csc2c1cccc2)NCc1ccc2c(c1)OCO2	133355	0	0	1	0	0	0	0	0		FALSE
c1ccc2c(c1)C=[NH+]CC2	898	0	0	0	0	0	0	0	0		FALSE
O=C(C1CCN1C(=O)CCc1cccs1)Nc1ccc2c(c1)OCO2	133401	0	0	1	0	0	0	0	0		FALSE
N1CCC(CC1)OC1c2ccccc2CCc2c1cccc2	1606	0	0	0	0	0	0	0	0		FALSE
O=C(N1CCOCC1)COc1cccn2c1ncc2NCc1ccccc1	133412	0	0	1	0	0	0	0	0		FALSE
O=C(Nc1nnc(s1)c1ccccc1)NC1CCCCC1	6327	0	0	1	0	0	0	0	0		FALSE
O=C(c1ccc2n(c1)c(NCc1cc3c(s1)cccc3)cn2)Nc1ccccc1	133453	0	0	1	0	0	0	0	0		FALSE
O=C(c1ccccc1)OCC#CCSc1nnc(o1)c1cccs1	127763	0	0	1	0	0	0	0	0		FALSE
O=C1CCCN1CCOc1ncc(nc1)C=Cc1ccccc1	133490	0	0	1	0	0	0	0	0		FALSE
O=C(Nc1ccccc1)NCC1OCCCCCOc2c(C(=O)NCC1)cc(cc2)NS(=O)(=O)c1nc[nH]c1	127873	0	0	2	0	0	0	0	0		FALSE
O=C(Nc1ccc2c(c1)[nH]c(n2)C1CCCCO1)NCc1ccccc1	133505	0	0	1	0	0	0	0	0		FALSE
O=C1NCCC(OCCCCCOc2c1cc(cc2)NS(=O)(=O)c1ccccc1)CNS(=O)(=O)c1cccs1	127901	0	0	1	0	0	0	0	0		FALSE
O=C(c1ccc(c2c1occ2)c1ccccc1)Nc1ccc2c(c1)OCO2	133536	0	0	1	0	0	0	0	0		FALSE
O=C(Nc1cccc2c1cccc2)NCC1OCCCCCOc2c(C(=O)NCC1)cc(cc2)NS(=O)(=O)c1ccccc1	127902	0	0	1	0	0	0	0	0		FALSE
c1ccc(cn1)Cc1scc(n1)c1c[nH]nc1	133547	0	0	1	0	0	0	0	0		FALSE
O=C(Nc1ccc2c(c1)C(=O)NCCC(OCCCCCO2)CNS(=O)(=O)c1ccccc1)Cc1ccccc1	127910	0	0	2	0	0	0	0	0		FALSE
c1ccc(cc1)c1ccc(cc1)c1c[nH]nn1	133594	0	0	2	0	0	0	0	0		FALSE
O=C(c1ccccc1)N1CCN(CC1)c1cc(nc2n1nc(c2)c1ccccc1)c1ccccc1	128209	0	0	2	0	0	0	0	0		FALSE
O=C(n1ccnn1)N1CCCC1	133595	0	0	1	0	0	0	0	0		FALSE
O=C(c1cocc1)N1CCN(CC1)c1cc(nc2n1nc(c2)c1ccccc1)c1ccncc1	128251	0	0	1	0	0	0	0	0		FALSE
O=C(n1nnc(c1)c1ccccc1)N1CCCC1	133596	0	0	1	0	0	0	0	0		FALSE
O=C(c1nn2c(n1)nccc2)Nc1scc(n1)c1ccc2c(c1)OCCO2	56667	0	0	0	0	0	0	0	0		FALSE
O=C(Nc1ccc2c(c1)C(=O)N(CCOCc1ccccc1)CCCOCCCCCO2)Nc1ccccc1	133604	0	0	1	0	0	0	0	0		FALSE
O=c1cc(nc2n1nc(s2)c1cccc(c1)c1ccccc1)N1CCNCC1	128284	0	0	1	0	0	0	0	0		FALSE
O=C1CCOC(C1)CCn1nnc(c1)CC1CCCC1	133705	0	0	1	0	0	0	0	0		FALSE
O=C1CC(C(=O)N1c1ccc(cc1)NC(=O)c1ccccn1)c1ccccc1	128793	0	0	2	0	0	0	0	0		FALSE
C1CCC(OC1)CCn1nncc1	133719	0	0	18	0	0	0	0	0		FALSE
O=C(c1ccccc1)Nc1ncc(s1)c1ccn[nH]1	129285	0	0	13	0	0	0	0	0		FALSE
O=C1C=CC(=O)c2c1ccc1c2CN(C1c1ccccc1)S(=O)(=O)c1ccccc1	133805	0	0	1	0	0	0	0	0		FALSE
O=C(c1cc(n(n1)c1ccccc1)c1cnc(s1)NC(=O)c1ccccc1)Nc1ccccc1	129292	0	0	1	0	0	0	0	0		FALSE
O=C1NC(=O)C2C1C1CN(CC1=CC2)S(=O)(=O)c1ccccc1	133843	0	0	28	0	0	0	0	0		FALSE
O=C1CCC(N1C1CCN(CC1)Cc1ccccc1)C(=O)NCc1ccccc1	129309	0	0	1	0	0	0	0	0		FALSE
O=C1C2C3CN(CC3=CCC2C(=O)N1Cc1ccccc1)S(=O)(=O)c1ccccc1	133848	0	0	4	0	0	0	0	0		FALSE
O=C(N1CCN(CC1)c1ccccn1)CCS(=O)(=O)c1ccc2c(c1)NCC2	129315	0	0	2	0	0	0	0	0		FALSE
O=C1CC2C(=O)NC(=O)C2C2C1CNC2	133864	0	0	30	0	0	0	0	0		FALSE
c1ccc(cc1)c1nnc(nc1NCc1ccc(cc1)c1ccccc1)c1ccccn1	129381	0	0	1	0	0	0	0	0		FALSE
O=c1n(c2ccccc2)c(=O)n2n1CC=C1C2CN(C1)S(=O)(=O)c1ccccc1	133878	0	0	10	0	0	0	0	0		FALSE
O=C(Nc1ccc(cc1)C(=O)NCc1ccccc1)Cc1ccc(cc1)NC(=O)C1CCN(CC1)C(=O)C1CC1	129449	0	0	1	0	0	0	0	0		FALSE
O=C1CC2C(=O)NC(=O)C2C2C1CNC(C2)c1cccs1	133919	0	0	1	0	0	0	0	0		FALSE
O=C(Nc1cccc(c1)C(=O)N1CCCC1)Cc1ccc(cc1)NC(=O)C1CCCN(C1)C(=O)c1ccccc1	129450	0	0	1	0	0	0	0	0		FALSE
O=c1[nH]c(=O)n2n1C1CCNCC1=CC2	133924	0	0	4	0	0	0	0	0		FALSE
O=c1c2ccccc2[nH]c(=O)c2c1cccc2	1612	0	0	1	0	0	0	0	0		FALSE
O=c1[nH]c(=O)n2n1C1CCN(CC1=CC2)S(=O)(=O)c1ccccc1	133927	0	0	4	0	0	0	0	0		FALSE
O=C(c1ccccc1)CC1CC(=O)NC(=O)C1	3778	0	0	1	0	0	0	0	0		FALSE
c1ccc(cc1)C1NCC2=CCC(NC2C1)c1ccccc1	133943	0	0	15	0	0	0	0	0		FALSE
C1CCN(C1)C1=Nc2ccccc2N=CC1	6481	0	0	1	0	0	0	0	0		FALSE
O=S(=O)(N1C2CC(NCC2=CCC1c1cccs1)c1ccccc1)c1ccccc1	133954	0	0	1	0	0	0	0	0		FALSE
S=C1NCC(N1CC1CCN(CC1)CCc1ccccc1)Cc1ccccc1	129454	0	0	1	0	0	0	0	0		FALSE
O=C1CC(c2cccs2)N(C2C1CNCC2)S(=O)(=O)c1ccccc1	133963	0	0	1	0	0	0	0	0		FALSE
O=C(OC1CC2C(C3C1CNC3)C(=O)N(C2=O)c1ccccc1)NCc1ccco1	129482	0	0	1	0	0	0	0	0		FALSE
O=C1CC(NC2C1CNC(C2)c1ccccc1)c1cccs1	133965	0	0	1	0	0	0	0	0		FALSE
O=C(OC1CCCC2C1CN(C2)S(=O)(=O)c1ccccc1)NC1CCCC1	129535	0	0	1	0	0	0	0	0		FALSE
C1CCC(CC1)c1nc2n(c1)cccc2	133978	0	0	56	0	0	0	0	0		FALSE
O=C(OC12CNNCC2CN(C1)S(=O)(=O)c1ccccc1)Nc1cccs1	129589	0	0	1	0	0	0	0	0		FALSE
O=C1C2C(C(=O)N1Cc1ccccc1)CC=C1C2CNC1c1cccc2c1cccc2	134014	0	0	1	0	0	0	0	0		FALSE
O=C(OC12CCCCC2CN(C1)S(=O)(=O)c1ccccc1)NC1CC1	129617	0	0	1	0	0	0	0	0		FALSE
O=S1(=O)N(CC(Oc2c1c(ccc2)N1CCCC1)COCc1ccccc1)C1CC1	134097	0	0	1	0	0	0	0	0		FALSE
O=C(OC1CC(CNS(=O)(=O)c2ccccc2)C2C(C1)C(=O)N(C2=O)c1ccccc1)NC1CCCC1	129632	0	0	1	0	0	0	0	0		FALSE
O=S1(=O)N(CC(Oc2c1c(ccc2)N1CCCCC1)COCc1ccccc1)C1CC1	134099	0	0	1	0	0	0	0	0		FALSE
O=C(OC1CC2C(C(C1OC(=O)NCC1CCCCC1)CNS(=O)(=O)c1ccccc1)C(=O)N(C2=O)c1ccccc1)NCC1CCCCC1	129655	0	0	1	0	0	0	0	0		FALSE
O=C(Nc1ccccc1)OCC1CSCCS(=O)(=O)N1	134122	0	0	9	0	0	0	0	0		FALSE
O=C(OC1CC2C(=O)NC(=O)C2C(C1OC(=O)NCC1CCCCC1)CNS(=O)(=O)c1ccccc1)NCC1CCCCC1	129664	0	0	1	0	0	0	0	0		FALSE
O=S1(=O)NCCOc2c1c(ccc2)N1CCOCC1	134178	0	0	1	0	0	0	0	0		FALSE
O=C1CCCC(=O)C1C(C1C(=O)CCCC1=O)c1ccc2c(c1)OCO2	6562	0	0	1	0	0	0	0	0		FALSE
O=C(C=CC1CCC(O1)n1ccc(=O)[nH]c1=O)NCCCc1ccccc1	134274	0	0	3	0	0	0	0	0		FALSE
O=C(N1CC2CONC2CC1c1ccc(cc1)c1ccccc1)c1ccc(cc1)c1ccccc1	129712	0	0	2	0	0	0	0	0		FALSE
N1CCN(CC1)c1cccc(c1)CNCC1CCCO1	134381	0	0	1	0	0	0	0	0		FALSE
O=C(N1CC2CONC2CC1c1ccccc1)Cc1ccccc1	129767	0	0	1	0	0	0	0	0		FALSE
O=c1nc[nH]c2c1ncn2C1CCC(O1)CNCc1c[nH]c2c1cccc2	134389	0	0	1	0	0	0	0	0		FALSE
O=S(=O)(c1cccc2c1cccc2)N1CC2CONC2CC1c1ccc(cc1)c1ccccc1	129769	0	0	1	0	0	0	0	0		FALSE
O=C(C1CCCO1)NCC1CC1	134465	0	0	3	0	0	0	0	0		FALSE
c1ccc(cc1)C1CC(CCN1Cc1cccs1)n1nncc1	129791	0	0	21	0	0	0	0	0		FALSE
C1CCN(CC1)C(c1nnnn1Cc1ccccc1)c1cccc2c1cccc2	134575	0	0	1	0	0	0	0	0		FALSE
c1ccc(cc1)C1CC(CCN1Cc1cccs1)n1nnc(c1)C1CC1	129792	0	0	7	0	0	0	0	0		FALSE
C1CCN(CC1)C(c1nnnn1C1CCCC1)CCc1ccccc1	134599	0	0	1	0	0	0	0	0		FALSE
C1CCC(CC1)CN1CCC(CC1)n1nnc(c1)c1ccccc1	129805	0	0	7	0	0	0	0	0		FALSE
C1CCC(C1)n1nnnc1CC1CC1	134604	0	0	3	0	0	0	0	0		FALSE
O=C(c1ccccc1)OCc1nnn(c1)C1CCN(C(C1)c1ccccc1)Cc1cccs1	129808	0	0	8	0	0	0	0	0		FALSE
N1CCN(CC1)C(c1nnnn1c1ccc2c(c1)OCCO2)C1CC1	134631	0	0	1	0	0	0	0	0		FALSE
O=C(c1ccccc1)OCc1nnn(c1)C1CCC(N(C1)C(=O)c1cccs1)c1ccccc1	129810	0	0	7	0	0	0	0	0		FALSE
N1CCN(CC1)C(c1nnnn1C1CCCC1)CCc1ccccc1	134668	0	0	1	0	0	0	0	0		FALSE
O=c1[nH]nc(c(c1)c1ccccc1)C(=O)c1ccccc1	6604	0	0	1	0	0	0	0	0		FALSE
c1ccc(cc1)c1cc2C3CCC(c2c2c1cc[nH]2)C3	134715	0	0	17	0	0	0	0	0		FALSE
n1cc(n(c1)Cc1ccccc1)N1CCN(CC1)c1cncn1Cc1ccccc1	60818	0	0	0	0	0	0	0	0		FALSE
O=S1(=O)CCCN1C1CCCC1	134759	0	0	10	0	0	0	0	0		FALSE
O=C(c1ccccc1)OCc1nnn(c1)C1CCC(NC1)c1ccccc1	129812	0	0	47	0	0	0	0	0		FALSE
O=C(c1ccco1)N1CCN(CC1)C1CN(S(=O)(=O)C1)C1CCCC1	134761	0	0	1	0	0	0	0	0		FALSE
c1ccc(cc1)C1CCC(CN1Cc1cccs1)n1nnc(c1)C1CC1	129840	0	0	8	0	0	0	0	0		FALSE
O=S1(=O)CC(CN1C1CCCC1)N1CCC(CC1)Cc1ccccc1	134764	0	0	1	0	0	0	0	0		FALSE
O=C(c1ccccc1)OCc1nnn(c1)C1CCC(N(C1)CC1CCCCC1)c1ccccc1	129842	0	0	8	0	0	0	0	0		FALSE
O=C1NCNC21CCN(CC2)Cc1nnnn1c1ccccc1	134809	0	0	18	0	0	0	0	0		FALSE
C1CCC(CC1)CN1CC(CCC1c1ccccc1)n1nncc1	129845	0	0	21	0	0	0	0	0		FALSE
O=C1NCN(C21CCN(CC2)C(c1nnnn1c1ccccc1)c1ccnc2c1cccc2)c1ccccc1	134811	0	0	2	0	0	0	0	0		FALSE
C1CCC(CC1)CN1CC(CCC1c1ccccc1)n1nnc(c1)C1CC1	129846	0	0	8	0	0	0	0	0		FALSE
O=C1NCN(C21CCN(CC2)C(c1nnnn1c1ccccc1)C1CC1)c1ccccc1	134813	0	0	2	0	0	0	0	0		FALSE
C1CCC(CC1)CN1CC(CCC1c1ccccc1)n1nnc(c1)c1ccccc1	129850	0	0	5	0	0	0	0	0		FALSE
O=C1NCNC21CCN(CC2)C(c1nnnn1c1ccccc1)c1cccs1	134818	0	0	2	0	0	0	0	0		FALSE
O=C1CN(Cc2ccccc2)S(=O)(=O)CCN1Cc1nnn(c1)Cc1ccco1	129852	0	0	43	0	0	0	0	0		FALSE
O=C1N2CCc3c(C2c2n(c4c1cccc4)nnc2)cc(cc3)c1ccccc1	134875	0	0	2	0	0	0	0	0		FALSE
O=C1CN(Cc2ccc(cc2)c2cccnc2)S(=O)(=O)CCN1Cc1nnn(c1)CCC1OCCCO1	129865	0	0	6	0	0	0	0	0		FALSE
O=C(N1Cc2cc(ccc2n2c(C1)cnn2)N1CCCCC1)NC1CCCCC1	134907	0	0	1	0	0	0	0	0		FALSE
c1ccc(cc1)c1cnnc(n1)Sc1cnc[nH]1	6660	0	0	1	0	0	0	0	0		FALSE
O=C1c2ccccc2C2N1CC=CC2	134917	0	0	1	0	0	0	0	0		FALSE
O=C1CN(Cc2ccc(cc2)c2cccnc2)S(=O)(=O)CCN1Cc1nnn(c1)CC1CCCCC1	129866	0	0	6	0	0	0	0	0		FALSE
O=C(N1CC2CONC2CC1c1ccccc1)Nc1ccccc1	134929	0	0	2	0	0	0	0	0		FALSE
O=C1CN(Cc2ccc(cc2)c2ccccc2)S(=O)(=O)CCN1Cc1nnn(c1)Cc1ccco1	129867	0	0	31	0	0	0	0	0		FALSE
O=S(=O)(N1CC2CONC2CC1c1ccc(cc1)n1cncc1)c1ccccc1	134956	0	0	2	0	0	0	0	0		FALSE
O=S1(=O)CC(CN1Cc1ccccc1)N1CCNCC1	129870	0	0	33	0	0	0	0	0		FALSE
S=C(N1CC2CONC2CC1c1ccccc1)Nc1ccccc1	134990	0	0	2	0	0	0	0	0		FALSE
O=C(c1ccco1)N1CCN(CC1)C1CN(S(=O)(=O)C1)Cc1ccccc1	129873	0	0	3	0	0	0	0	0		FALSE
O=C(c1[nH]cnc1c1ccccc1)NCCCN1CCCC1	135027	0	0	1	0	0	0	0	0		FALSE
O=C(C(N1C(=O)C2C(C1=O)CCCC2)Cc1ccccc1)N=C(Nc1ncccn1)Nc1ccccc1	62339	0	0	0	0	0	0	0	0		FALSE
O=C(N1CCN(CC1)C(=O)c1cnc[nH]1)C1CCCO1	135043	0	0	1	0	0	0	0	0		FALSE
O=S1(=O)NC(C(C1)N1CCC(CC1)Cc1ccccc1)COCc1ccccc1	129889	0	0	2	0	0	0	0	0		FALSE
O=C1C=NCCN1C(c1nc2c([nH]1)cccc2)c1ccccc1	135097	0	0	1	0	0	0	0	0		FALSE
O=C(OC1C(OC(=O)Nc2cccs2)CC2C(C1CNS(=O)(=O)c1ccccc1)C(=O)N(C2=O)c1ccccc1)Nc1cccs1	129905	0	0	1	0	0	0	0	0		FALSE
O=c1[nH]c(=O)c2c1c([nH]c2c1ccccc1)C(=O)OCc1ccccc1	135140	0	0	1	0	0	0	0	0		FALSE
O=C(OC1CC(CNS(=O)(=O)c2ccccc2)C2C(C1)C(=O)NC2=O)Nc1cccs1	129913	0	0	1	0	0	0	0	0		FALSE
c1ccc(nc1)N1CCN(CC1)Cc1cc2c(o1)cccc2	135214	0	0	3	0	0	0	0	0		FALSE
[nH+]1ccc(cc1)c1cc[nH+]cc1	967	0	0	0	0	0	0	0	0		FALSE
O=C(C(c1cc2c(o1)cccc2)N1CCCCC1)Nc1ccc2c(c1)OCCO2	135216	0	0	1	0	0	0	0	0		FALSE
S=C1NCN(CS1)CCc1ccccc1	1656	0	0	1	0	0	0	0	0		FALSE
O=C(C(c1ccnc2c1cccc2)N1CCN(CC1)c1ccccc1)Nc1ccc2c(c1)OCCO2	135228	0	0	1	0	0	0	0	0		FALSE
O=C(c1ccc(=O)n(c1)Cc1ccccc1)NCc1ccccc1	6696	0	0	1	0	0	0	0	0		FALSE
O=C(C(N1CCCCC1)C1CC1)Nc1ccc2c(c1)OCCO2	135249	0	0	1	0	0	0	0	0		FALSE
O=C(OC1C(OC(=O)Nc2conc2)CC2C(C1CNS(=O)(=O)c1ccccc1)C(=O)N(C2=O)c1ccccc1)Nc1conc1	129915	0	0	1	0	0	0	0	0		FALSE
O=C(C(c1cc2c(o1)cccc2)N1CCCCC1)NC1CCCCC1	135257	0	0	1	0	0	0	0	0		FALSE
O=C(Nc1conc1)OC1CC2C(=O)NC(=O)C2CC1OC(=O)Nc1conc1	129919	0	0	1	0	0	0	0	0		FALSE
O=C1NC2=CCCCCC2CC1CC(=O)N1CCNCC1	136169	0	0	23	0	0	0	0	0		FALSE
O=C(OC1CC2C(=O)N(C(=O)C2C2(C1)CCN(C2)S(=O)(=O)c1ccccc1)c1ccccc1)NC1CC1	129957	0	0	1	0	0	0	0	0		FALSE
O=C(NC1CCCCC1)CC1CC1	135274	0	0	6	0	0	0	0	0		FALSE
C1COC(CO1)CCn1nnc(c1)c1ccc(cc1)c1nnn(c1)Cc1ccccc1	130000	0	0	2	0	0	0	0	0		FALSE
O=S(=O)(c1cscc1)N1CCC(CC1)c1ncco1	135294	0	0	1	0	0	0	0	0		FALSE
c1ccc(cc1)n1nnc(c1)c1cccc(c1)Cc1ccc2c(c1)cccc2	130004	0	0	1	0	0	0	0	0		FALSE
O=C(N(c1ccccc1)Cc1nc2c([nH]1)cccc2)c1ccncc1	135311	0	0	1	0	0	0	0	0		FALSE
O=C(c1ccccc1)OCc1nnn(c1)C1CCN(C(C1)c1ccccc1)C(=O)c1cccs1	130014	0	0	8	0	0	0	0	0		FALSE
O=C(c1ccccc1)N(CCc1ccccc1)CCCc1ccccc1	135371	0	0	1	0	0	0	0	0		FALSE
O=C(N1CCC(CC1c1ccccc1)n1nnc(c1)c1ccccc1)c1cccs1	130018	0	0	6	0	0	0	0	0		FALSE
O=C(c1ccc2c(c1)cccc2)NC1C(=O)Nc2c(N=C1c1ccc3c(c1)OCO3)cccc2	135383	0	0	1	0	0	0	0	0		FALSE
O=C(N1CCC(CC1c1ccccc1)n1nnc(c1)C1CC1)c1cccs1	130020	0	0	6	0	0	0	0	0		FALSE
O=C1Nc2ccccc2N=CC1NC(=O)c1cccs1	135423	0	0	1	0	0	0	0	0		FALSE
O=C1NC(C(=O)N1CNc1ccccn1)c1ccccc1	6739	0	0	1	0	0	0	0	0		FALSE
O=C(c1cc2c([nH]1)cccc2)NC1C(=O)Nc2c(N=C1c1ccccc1)cccc2	135429	0	0	1	0	0	0	0	0		FALSE
O=C1C=C(C(N1CCN1CCOCC1)c1cccs1)C(=O)c1cnc(s1)c1ccccc1	63926	0	0	0	0	0	0	0	0		FALSE
O=C1CCCN1c1ccn[nH]1	135461	0	0	7	0	0	0	0	0		FALSE
O=C(N1CCC(CC1c1ccccc1)n1nnc(c1)COC(=O)c1ccccc1)C1CCCCC1	130022	0	0	7	0	0	0	0	0		FALSE
O=C(C1CCC(=O)N1C1CC1)Nc1ccccc1	135477	0	0	1	0	0	0	0	0		FALSE
O=C(Cc1ccccc1)NCC1CCNC(=O)c2c(c3c(CO1)cccc3)c1c([nH]2)cccc1	130085	0	0	3	0	0	0	0	0		FALSE
O=C(C1CCC(=O)N1CCc1c[nH]c2c1cccc2)NCc1ccccc1	135486	0	0	1	0	0	0	0	0		FALSE
O=C(Nc1ccc2c(c1)C1CC(OCC1O2)CC(=O)NC1CCCCC1)NC1CCCCC1	130129	0	0	1	0	0	0	0	0		FALSE
O=C(C1CCC(=O)N1C1CCNCC1)NC1CCCCC1	135490	0	0	1	0	0	0	0	0		FALSE
O=C(CC1OCC2C(C1)c1ccccc1O2)NCCc1ccccc1	130154	0	0	1	0	0	0	0	0		FALSE
O=C(c1cc2CNCc2c(n1)c1ccccc1)NC1CCCC1	135500	0	0	3	0	0	0	0	0		FALSE
O=S1(=O)NCCC(Oc2c1ccc(c2)C#Cc1ccccc1)CNS(=O)(=O)c1c[nH]cn1	130188	0	0	1	0	0	0	0	0		FALSE
O=C(NC(C(=O)NCc1ccccc1)Cc1ccccc1)CCC1CCCO1	135509	0	0	6	0	0	0	0	0		FALSE
O=C(c1ccc2c(c1)OCO2)NCC1CCNS(=O)(=O)c2c(O1)cccc2	130211	0	0	3	0	0	0	0	0		FALSE
O=C(NCc1ccco1)CCC1CCC(O1)n1cnc2c1ncnc2	135571	0	0	1	0	0	0	0	0		FALSE
C(NC1CCN(CC1)Cc1ccccc1)CCn1cnc2c1ncnc2	130252	0	0	3	0	0	0	0	0		FALSE
O=C(C=CC1CCC(O1)n1cnc2c1ncnc2)NCCc1c[nH]c2c1cccc2	135578	0	0	3	0	0	0	0	0		FALSE
O=C(Cc1cccnc1)NCC1CCNC(=O)c2c(O1)ncc(c2)c1ccccc1	130263	0	0	1	0	0	0	0	0		FALSE
O=C(NCC(=O)Nc1ccccc1)CCC1CCC(O1)n1ccc(=O)[nH]c1=O	135594	0	0	1	0	0	0	0	0		FALSE
c1ccc(cc1)N=Nc1ncc[nH]1	6796	0	0	1	0	0	0	0	0		FALSE
O=C(NCC(=O)NCCCN1CCCC1=O)CCC1CCC(O1)n1ccc(=O)[nH]c1=O	135606	0	0	1	0	0	0	0	0		FALSE
O=C(Nc1ccc(cc1)NC(=O)c1ccccc1)CSc1nnc(n1Cc1ccco1)COc1ccccc1	64846	0	0	1	0	0	0	0	0		FALSE
O=C(NCC(=O)NCCc1ccccc1)CCC1CCC(O1)n1ccc(=O)[nH]c1=O	135610	0	0	1	0	0	0	0	0		FALSE
O=C(NC1CCCCC1)NCC1CCNS(=O)(=O)c2c(O1)cc(C=Cc1ccccc1)cc2	130298	0	0	1	0	0	0	0	0		FALSE
O=C(NCC(=O)NCc1ccc2c(c1)OCO2)CCC1CCC(O1)n1ccc(=O)[nH]c1=O	135614	0	0	1	0	0	0	0	0		FALSE
O=C(CC1CC1)NCC1CCNC(=O)c2c(O1)ncc(c2)C#CCC1CCCC1	130337	0	0	1	0	0	0	0	0		FALSE
O=C(N1CCN(CC1)Cc1ccccc1)C1CCC(O1)n1ccc(=O)[nH]c1=O	135656	0	0	1	0	0	0	0	0		FALSE
O=c1ncccn1C1CCC(O1)CNCc1ccccc1OCc1ccccc1	130380	0	0	3	0	0	0	0	0		FALSE
O=C(C1CCC(O1)n1cccnc1=O)Nc1ccccc1	135663	0	0	4	0	0	0	0	0		FALSE
O=c1ncccn1C1CCC(O1)CNCc1ccc(o1)c1ccccc1	130382	0	0	1	0	0	0	0	0		FALSE
O=C(C1CCC(O1)n1cccnc1=O)NCc1noc(c1)c1ccccc1	135669	0	0	1	0	0	0	0	0		FALSE
O=C(c1cc(nc2c1cccc2)c1ccccn1)N1CCN(CC1)c1ccccc1	64968	0	0	0	0	0	0	0	0		FALSE
O=C(c1ccccc1)NCC1CCC(O1)n1cnc2c1ncnc2	135686	0	0	1	0	0	0	0	0		FALSE
O=c1ncccn1C1CCC(O1)CNCc1ccc(cc1)N1CCNCC1	130389	0	0	1	0	0	0	0	0		FALSE
O=C1CCC(N1)COc1ccc2c(c1)c(c[nH]2)c1ccccc1	135714	0	0	1	0	0	0	0	0		FALSE
C1COC(C1)CNCc1ccc(cc1)Oc1ncnc(c1)n1cccn1	130395	0	0	3	0	0	0	0	0		FALSE
O=C(c1ccccc1)OC1(c2ccccc2)C(=O)Nc2c1cccc2	135725	0	0	3	0	0	0	0	0		FALSE
O=c1ncccn1C1CCC(O1)CNCc1cccc(c1)OC1CCCC1	130396	0	0	1	0	0	0	0	0		FALSE
c1ccc2c(c1)C1Cc3[n+](C1C2)csc3	135747	0	0	1	0	0	0	0	0		FALSE
O=C(Nc1cccc2c1cccc2)Nc1ccc2c(c1)C(=O)NCCC(OCCCCCO2)CNS(=O)(=O)c1ccccc1	130415	0	0	1	0	0	0	0	0		FALSE
O=c1ccc(=O)n2n1CC1CN(CC1C2)S(=O)(=O)c1ccccc1	135773	0	0	2	0	0	0	0	0		FALSE
O=C(Nc1ccccc1)C=CC(=O)Nc1ccccc1	6830	0	0	1	0	0	0	0	0		FALSE
O=C1CCCCC(=O)OC(CC1)COCc1ccccc1	135814	0	0	1	0	0	0	0	0		FALSE
O=C1C=C(C(N1CCCN1CCOCC1)c1ccccn1)C(=O)c1ccco1	65934	0	0	0	0	0	0	0	0		FALSE
O=C1OCCCCCCCc2c1cccc2	135822	0	0	1	0	0	0	0	0		FALSE
O=c1ncccn1C1CCC(O1)CNS(=O)(=O)c1cscc1	130429	0	0	1	0	0	0	0	0		FALSE
O=C(c1cnc2c(c1)cccn2)NCCc1cccs1	135831	0	0	1	0	0	0	0	0		FALSE
O=c1ccn(c(=O)[nH]1)C1CCC(O1)CNCc1cccc(c1)N1CCOCC1	130464	0	0	1	0	0	0	0	0		FALSE
O=c1[nH]c(=S)[nH]c2c1C(OC(C2)CCc1ccccc1)C1CC1	135838	0	0	1	0	0	0	0	0		FALSE
O=c1ccn(c(=O)[nH]1)C1CCC(O1)CNCc1ccc(cc1)N1CCNCC1	130466	0	0	1	0	0	0	0	0		FALSE
O=c1[nH][nH]c2c1COC(C2)C1CCCCC1	135843	0	0	7	0	0	0	0	0		FALSE
O=C(Nc1conc1)Nc1ccc2c(c1)C(=O)NCCC(OCCCCCO2)CNS(=O)(=O)c1c[nH]cn1	130476	0	0	1	0	0	0	0	0		FALSE
O=C1N=c2ccccc2=NC1=c1[nH][nH]nn1	135851	0	0	10	0	0	0	0	0		FALSE
O=C(CC1CC(=CNC1=O)C(=O)N1CCOCC1)NC1CCCCC1	130526	0	0	7	0	0	0	0	0		FALSE
O=C1N(CCN(C1=O)CCc1ccccc1)CC1CCCCCC1	135863	0	0	2	0	0	0	0	0		FALSE
O=C(CC1CC(=CN(C1=O)Cc1ccccc1)C(=O)N1CCOCC1)NCCCCc1ccccc1	130527	0	0	3	0	0	0	0	0		FALSE
O=C1N(CCCCC2CNC(=O)C(=O)N2)CCN(C1=O)Cc1ccccc1	135874	0	0	32	0	0	0	0	0		FALSE
O=C(CC1CC(=CN(C1=O)Cc1ccccc1)C(=O)N1CCOCC1)NC(c1ccccc1)c1ccccc1	130529	0	0	2	0	0	0	0	0		FALSE
c1ccc(cc1)SCCCn1c2ccccc2c2c1cccc2	135969	0	0	1	0	0	0	0	0		FALSE
O=C(CC1CC(=CN(C1=O)Cc1ccccc1)C(=O)N1CCOCC1)NCc1ccccc1	130530	0	0	2	0	0	0	0	0		FALSE
O=C(c1c[nH]cc1)NCc1ccc(cc1)c1ccccc1	136026	0	0	3	0	0	0	0	0		FALSE
O=C1Cc2ccccc2C(O1)c1ccc2c(c1)Cc1c2cccc1	4962	0	0	1	0	0	0	0	0		FALSE
O=C(CC1CC2CCCC=C2NC1=O)NCc1ccco1	136061	0	0	12	0	0	0	0	0		FALSE
C1=CC2N(C=C1)C=NON2c1ccccn1	6858	0	0	1	0	0	0	0	0		FALSE
O=C1NC2=CCCCC2CC1CC(=O)N1CCCC1	136065	0	0	14	0	0	0	0	0		FALSE
O=C1CCC(=CN1CCCN1CCCC1=O)C(=O)N1CCOCC1	130533	0	0	9	0	0	0	0	0		FALSE
O=C1CCC2C(=CCCC2)N1Cc1ccco1	136066	0	0	47	0	0	0	0	0		FALSE
O=C(CC1CC(=CN(C1=O)CCCN1CCCC1=O)C(=O)N1CCOCC1)NCCCCc1ccccc1	130534	0	0	1	0	0	0	0	0		FALSE
O=C1CCC2C(=CCC2)N1	136085	0	0	145	0	0	0	0	0		FALSE
O=C(CC1CC(=CN(C1=O)CCCN1CCCC1=O)C(=O)N1CCOCC1)NCC1CCCCC1	130539	0	0	1	0	0	0	0	0		FALSE
O=C(CC1CC2CCC=C2NC1=O)NCc1ccccc1	136092	0	0	21	0	0	0	0	0		FALSE
O=C(CC1CC(=CN(C1=O)CCC1=CCCCC1)C(=O)N1CCOCC1)NCC1CCCCC1	130547	0	0	1	0	0	0	0	0		FALSE
O=C(CC1CC2CCC=C2NC1=O)NCCCN1CCCC1=O	136108	0	0	6	0	0	0	0	0		FALSE
O=C(OC1C(OC(=O)Nc2conc2)Cn2n(C1CNS(=O)(=O)c1ccccc1)c(=O)[nH]c2=O)Nc1conc1	130599	0	0	1	0	0	0	0	0		FALSE
O=C1C(CC(=O)N2CCCC2)CC2C(=CCC2)N1Cc1ccc2c(c1)OCO2	136132	0	0	1	0	0	0	0	0		FALSE
O=C(OC1C(CCCC1OC(=O)NC1CCCC1)CNS(=O)(=O)c1ccccc1)NC1CCCC1	130632	0	0	1	0	0	0	0	0		FALSE
O=C(C1N(CCCN2CCOCC2)C(=O)COc2c1cccc2)Nc1ccc2c(c1)OCCO2	136196	0	0	1	0	0	0	0	0		FALSE
O=C1CC(c2ccccc2)N(C2C1CNC(C2)c1ccccc1)S(=O)(=O)c1ccccc1	130658	0	0	73	0	0	0	0	0		FALSE
O=C1COc2c(C(N1Cc1ccco1)C(=O)Nc1ccccc1)cccc2	136205	0	0	2	0	0	0	0	0		FALSE
O=C1CC(c2cccc3c2cccc3)N(C2C1CN(C(C2)c1ccccc1)S(=O)(=O)c1ccccc1)S(=O)(=O)c1ccccc1	130673	0	0	3	0	0	0	0	0		FALSE
O=C(CC1OCCC=C1)NCCN1CCCCC1	137224	0	0	1	0	0	0	0	0		FALSE
O=C(c1ccccc1)CCCCCC(=O)c1ccccc1	6888	0	0	1	0	0	0	0	0		FALSE
O=C(CC1CC2CCCC=C2N(C1=O)Cc1cccc2c1cccc2)NCCCN1CCCC1=O	136275	0	0	2	0	0	0	0	0		FALSE
O=C1CC(NC2C1CN(C(C2)c1cccc2c1cccc2)S(=O)(=O)c1ccccc1)c1ccccc1	130686	0	0	4	0	0	0	0	0		FALSE
O=C(CC1CC2CCC=C2N(C1=O)Cc1cccc2c1cccc2)NCc1ccccc1	136283	0	0	3	0	0	0	0	0		FALSE
O=C1CCN(C2C1CN(C(C2)c1cccc2c1cccc2)S(=O)(=O)c1ccccc1)S(=O)(=O)c1ccccc1	130688	0	0	4	0	0	0	0	0		FALSE
O=C1NCc2c3c1cccc3ccc2	136345	0	0	2	0	0	0	0	0		FALSE
O=C(c1ocnc1)NCC1=C(CC2N(C1CC2)Cc1ccco1)c1ccc2c(c1)cccc2	130742	0	0	1	0	0	0	0	0		FALSE
O=C1N(CCN(C1=O)C(Cc1ccccc1)CN1CCCC1)CC1CCCCC1	136356	0	0	1	0	0	0	0	0		FALSE
O=C(c1ccccc1)NCC1=C(CC2NC1CC2)c1ccc2c(c1)cccc2	130754	0	0	1	0	0	0	0	0		FALSE
O=C1CC(CN1C(=O)C1CC1)Sc1ccccc1	136381	0	0	5	0	0	0	0	0		FALSE
O=C(c1nccs1)NCC1=C(CC2N(C1CC2)CCOc1ccccc1)c1ccccc1	130765	0	0	1	0	0	0	0	0		FALSE
O=S1(=O)NCCOc2c1ccc(c2)N1CCNCC1	136383	0	0	11	0	0	0	0	0		FALSE
O=C1CCC(=O)C(=C1)c1ccc(cc1)c1ccc2c(c1)cc[nH]2	130818	0	0	1	0	0	0	0	0		FALSE
O=S1(=O)CC(CN1Cc1nn[nH]c1)N1CC=CC1	136399	0	0	6	0	0	0	0	0		FALSE
O=C(c1ccoc1)N1CCN(CC1)c1cc(nc2n1nc(c2)c1ccco1)c1ccco1	130895	0	0	1	0	0	0	0	0		FALSE
O=c1[nH]c(=S)[nH]c2c1COC(C2)C1CC1	136419	0	0	2	0	0	0	0	0		FALSE
O=C(Nc1cccc2c1cccc2)Nc1cccc2c1OC(CCNC2=O)CNS(=O)(=O)c1ccc2c(c1)OCCO2	130910	0	0	1	0	0	0	0	0		FALSE
O=C1CCC(N1CCc1c[nH]c2c1cccc2)c1nnn[nH]1	136486	0	0	3	0	0	0	0	0		FALSE
O=C1CCC2C(C1)CC1N(C2)CCc2c1[nH]c1c2cccc1	4998	0	0	1	0	0	0	0	0		FALSE
O=C1CCC(N1CCOc1ccccc1)c1nnn[nH]1	136488	0	0	4	0	0	0	0	0		FALSE
O=C1C=CC(=NN=C(c2ccccc2)c2ccccc2)C=C1	6896	0	0	1	0	0	0	0	0		FALSE
O=C1CCC(N1CCCn1cncc1)c1nnnn1c1ccccc1	136504	0	0	1	0	0	0	0	0		FALSE
O=C(c1cnc(s1)Nc1ncnc(c1)N1CCNCC1)Nc1ccccc1	68324	0	0	1	0	0	0	0	0		TRUE
c1ccc(cc1)CCNC(c1cc2c(o1)cccc2)c1nnn[nH]1	136533	0	0	2	0	0	0	0	0		FALSE
c1ccc(cc1)c1nn2c(c1)nc(cc2N1CCN(CC1)Cc1cocc1)c1ccco1	130912	0	0	1	0	0	0	0	0		FALSE
c1ccc(cc1)n1nnnc1CN1CCN(CC1)c1ccnc2c1cccc2	136559	0	0	1	0	0	0	0	0		FALSE
O=C(C1CCNCC1)NC(c1cnccn1)c1ccc(cc1)c1ccccc1	131118	0	0	10	0	0	0	0	0		FALSE
c1ccc(nc1)N1CCN(CC1)C(c1ccnc2c1cccc2)c1[nH]nnn1	136588	0	0	1	0	0	0	0	0		FALSE
O=c1[nH]c(NCc2cccnc2)nc2c1sc(c2)c1ccccc1	131175	0	0	9	0	0	0	0	0		FALSE
O=C1C(CC(=O)N2CCCCC2)CC2C(=CCC2)N1Cc1ccco1	136635	0	0	2	0	0	0	0	0		FALSE
c1ccc(cc1)CNc1ncnc2c1sc(c2)c1ccccc1	131221	0	0	9	0	0	0	0	0		FALSE
c1ccc(cc1)Sc1c[nH]c2c1cc(cc2)c1cccnc1	136757	0	0	2	0	0	0	0	0		FALSE
O=C(c1nn2c(n1)nccc2)Nc1cccc(c1)Oc1ccccc1	68417	0	0	0	0	0	0	0	0		FALSE
c1ccc(cc1)c1ccc(cc1)N1C=Cc2c(C1)cccc2	136777	0	0	12	0	0	0	0	0		FALSE
O=c1[nH]c(NCc2ccccc2)nc2c1sc(c2)c1cscc1	131253	0	0	5	0	0	0	0	0		FALSE
O=C(C1CC1)CC1N(C=Cc2c1cccc2)c1ccccc1	136791	0	0	6	0	0	0	0	0		FALSE
O=C1Nc2c(C1Cc1ccccc1)cc(cc2)c1cscc1	131318	0	0	2	0	0	0	0	0		FALSE
c1ncc(cn1)c1ccc(cc1)N1Cc2ccccc2C=C1c1ccsc1	136797	0	0	4	0	0	0	0	0		FALSE
O=C(c1noc(c1)C1CCCCN1S(=O)(=O)c1cccc2c1nccc2)NCc1ccccc1	131343	0	0	2	0	0	0	0	0		FALSE
O=C(C1CC1)CC1NC(=Cc2c1cccc2)c1cscc1	136802	0	0	1	0	0	0	0	0		FALSE
N1CCN(CC1)c1ncnc(c1)c1ccc(cc1)c1ccccc1	131349	0	0	1	0	0	0	0	0		FALSE
C1CCC(CC1)C#Cc1ccc(cc1)N1Cc2ccccc2C=C1c1ccsc1	136804	0	0	1	0	0	0	0	0		FALSE
O=c1cccccc1NCCCCCCNc1cccccc1=O	7007	0	0	0	0	0	0	0	0		FALSE
O=C(c1ccco1)CC1c2ccccc2C=C(N1c1ccccc1)c1ccccc1	136814	0	0	5	0	0	0	0	0		FALSE
O=C(C1CCN(CC1)CCOc1ccccc1)NC(c1nccnc1)c1ccccc1	131375	0	0	6	0	0	0	0	0		FALSE
c1ccc(cc1)N1C(=Cc2c(C1c1c[nH]c3c1cccc3)cccc2)c1ccccc1	136818	0	0	1	0	0	0	0	0		FALSE
c1ccc(nc1)c1ccc(cc1)CN1CCC(C1)Oc1cncc2c1cccc2	131395	0	0	1	0	0	0	0	0		FALSE
s1ccc(c1)C1=Cc2ccccc2C(N1c1ccc(cc1)C#Cc1[nH]cnc1)c1c[nH]c2c1cccc2	136827	0	0	1	0	0	0	0	0		FALSE
O=C(C1CCCN(C1)C(=O)c1ccco1)NS(=O)(=O)C1CC1	131448	0	0	1	0	0	0	0	0		FALSE
c1ccc(cc1)N1C=Cc2c(C1c1c[nH]c3c1cccc3)cc1c(c2)OCO1	136864	0	0	1	0	0	0	0	0		FALSE
C1CN(Cc2ccc3c(c2)OCO3)CC(O1)n1cnc2c1ncnc2NCc1ccco1	131511	0	0	1	0	0	0	0	0		FALSE
c1ncc(cn1)c1coc2c1CCC2	136873	0	0	1	0	0	0	0	0		FALSE
O=C(C1Oc2c(C1)c(ccn2)c1ccccc1)NCc1ccc(cc1)N1CCNCC1	131513	0	0	10	0	0	0	0	0		FALSE
O=C(c1ccco1)CC1NC=Cc2c1cc1OCOc1c2	136897	0	0	1	0	0	0	0	0		FALSE
O=C(N1CCCC(C1)c1onc(c1)C(=O)Nc1ccc2c(c1)OCO2)C1CCCCC1	131516	0	0	1	0	0	0	0	0		FALSE
O=C1N(CCCn2cncc2)Cc2c1cccc2	136932	0	0	4	0	0	0	0	0		FALSE
O=C(c1ccc(c2c1occ2)c1ccccc1)NCC1CC1	131518	0	0	1	0	0	0	0	0		FALSE
O=C(c1c[nH]c(c1c1ccncc1)C(=O)c1ccccc1)NCc1ccccc1	136976	0	0	1	0	0	0	0	0		FALSE
O=C(N1CCCCC1c1onc(c1)C(=O)Nc1ccccc1)Cc1ccccc1	131523	0	0	6	0	0	0	0	0		FALSE
O=C(C1CC1)NCC1CCCCC1	137088	0	0	2	0	0	0	0	0		FALSE
O=C1NC2C(N1)CC1C(CC2)Cc2c1cccc2	139422	0	0	1	0	0	0	0	0		FALSE
O=C(C1CCCN1C(=O)C(C1CCCCC1)NC(=O)C1CC1)NC1CCCC1	137094	0	0	1	0	0	0	0	0		FALSE
c1ccc(cc1)Nc1ccnc2c1cc[nH]2	125273	0	0	1	0	0	0	0	0		FALSE
O=C(CC1OCCC=C1)NCc1ccncn1	137234	0	0	1	0	0	0	0	0		FALSE
O=C(c1ccc(cc1)CNC(=O)c1ccccc1)N1CCOCC1	125346	0	0	1	0	0	0	0	0		FALSE
O=C(NC1COCC=C1)CN1CCOCC1	137251	0	0	1	0	0	0	0	0		FALSE
O=C1N(Cc2ccccc2)C(c2c1[nH]nc2)c1ccccc1	125901	0	0	1	0	0	0	0	0		FALSE
O=C(C1CCC1)Nc1ccc2c(c1)OCCN(CCCCNC2=O)Cc1ccccc1	137319	0	0	1	0	0	0	0	0		FALSE
O=C(N1CCN(CC1)S(=O)(=O)c1ccccc1)CSc1nc2ccccc2nc1N1CCCCC1	120888	0	0	4	0	0	0	0	0		FALSE
O=C(Nc1ccccc1)Nc1ccc2c(c1)C(=O)NCCCCN(CCO2)C(=O)c1cnccn1	137331	0	0	1	0	0	0	0	0		FALSE
O=C(N1CC=Nc2c1cccc2)C1CCNCC1	137918	0	0	6	0	0	0	0	0		FALSE
O=C(Nc1ccccc1)NC1CCC(OC1)CCNS(=O)(=O)c1ccccc1	137367	0	0	3	0	0	0	0	0		FALSE
O=C(c1csc2c1cccc2)OCC#CCSc1nnc(o1)c1cccc2c1cccc2	127751	0	0	1	0	0	0	0	0		FALSE
O=C(CC1CCC2C(O1)COCCCN2)NC1CNCC1	137423	0	0	3	0	0	0	0	0		FALSE
O=C1NCCC(OCCCCCOc2c1cccc2)CNCc1ccccc1	127781	0	0	36	0	0	0	0	0		FALSE
C1C=CN(C=C1)c1cccc(c1)OCc1ccccc1	137449	0	0	4	0	0	0	0	0		FALSE
O=C1CCCn2nnc(c2)COC(CCN1)CNC(=O)c1nocc1	127797	0	0	4	0	0	0	0	0		FALSE
O=C(c1ccccc1)CC1OCCN1S(=O)(=O)c1ccccc1	137465	0	0	13	0	0	0	0	0		FALSE
O=C1CCCn2nnc(c2)COC(CCN1)CNC(=O)Oc1ccccc1	127800	0	0	11	0	0	0	0	0		FALSE
O=C(c1ccccc1)CC1NCCO1	137466	0	0	13	0	0	0	0	0		FALSE
O=C(Nc1cccc2c1cccc2)NCC1CCNC(=O)CCCn2cc(CO1)nn2	127805	0	0	3	0	0	0	0	0		FALSE
O=S(=O)(c1ccccc1)CC1OCCN1S(=O)(=O)c1ccccc1	137471	0	0	4	0	0	0	0	0		FALSE
c1ccc(cc1)C(c1cnc2n1cccc2)c1ccccc1	128259	0	0	2	0	0	0	0	0		FALSE
O=C(Cn1c(Cc2ccccc2)nc2c1cccc2)NCc1ccccc1	137528	0	0	4	0	0	0	0	0		FALSE
O=C(c1cocc1)N1CCN(CC1)c1ccc2c(n1)n[nH]c2c1ccccc1	128269	0	0	1	0	0	0	0	0		FALSE
c1ccc(cc1)OCCSCc1nc2c(n1CC1CC1)cccc2	137537	0	0	1	0	0	0	0	0		FALSE
c1ccc2c(c1)Sc1c(N2CC2CO2)ccnc1	5477	0	0	1	0	0	0	0	0		FALSE
O=C(C1CNCC(=O)N1Cc1ccccc1)Nc1ccc2c(c1)OCCO2	137597	0	0	4	0	0	0	0	0		FALSE
O=C(N1CCC2CC1c1ccccc21)c1ccco1	129725	0	0	1	0	0	0	0	0		FALSE
O=C1CNCCN1Cc1cccs1	137601	0	0	5	0	0	0	0	0		FALSE
O=c1c(nc2c(n1Cc1nc3c([nH]1)cccc3)cccc2)c1cccnc1	137986	0	0	5	0	0	0	0	0		FALSE
O=C(Cc1ccnc2c1cccc2)Nc1ccccc1	137655	0	0	9	0	0	0	0	0		FALSE
O=C1CSC(=S)N1N=Cc1cccc(c1)OCc1ccccc1	4967	0	0	1	0	0	0	0	0		FALSE
O=C1C=CC(=c2[nH]c3c(n2CC2CC2)cccc3)C=N1	137726	0	0	1	0	0	0	0	0		FALSE
O=C1C=CN(C(=O)C1)C1CCCO1	4985	0	0	1	0	0	0	0	0		FALSE
n1ccc(cc1)Cn1cnc2c1cccc2	137752	0	0	3	0	0	0	0	0		FALSE
O=C1c2cc(NCCCNc3ccccc3)ccc2C(=O)c2c1cccc2	5005	0	0	1	0	0	0	0	0		FALSE
O=C(N1CC(=Nc2c1cccc2)c1ccc2c(c1)OCO2)CCc1ccccc1	137787	0	0	2	0	0	0	0	0		FALSE
n1nsc(c1)c1nc2c([nH]1)cccc2	137995	0	0	1	0	0	0	0	0		FALSE
O=C(N1CC=Nc2c1cccc2)CCc1ccccc1	137788	0	0	5	0	0	0	0	0		FALSE
O=C(c1[nH]nc(c1)c1ccccc1)Nc1cccnc1	131097	0	0	6	0	0	0	0	0		FALSE
O=C(N1CC=Nc2c1cccc2)c1ccc2c(c1)cccn2	137827	0	0	3	0	0	0	0	0		FALSE
O=C(c1cc2c(s1)cccc2)Nc1nccnc1c1ccccc1	131139	0	0	2	0	0	0	0	0		FALSE
O=C(C1C=Nc2c(N1C(=O)CCc1ccccc1)cccc2)NC1CCCC1	137831	0	0	1	0	0	0	0	0		FALSE
O=C(Nc1cccs1)OC1CCCCC1CNS(=O)(=O)c1ccccc1	134047	0	0	1	0	0	0	0	0		FALSE
O=C(C1CNCC(=O)N1CCc1c[nH]c2c1cccc2)Nc1ccccc1	137844	0	0	1	0	0	0	0	0		FALSE
O=C(OC1CCC2C(C1CNS(=O)(=O)c1ccccc1)C(=O)NC2=O)NC1CC1	129671	0	0	1	0	0	0	0	0		FALSE
c1ccc2c(c1)n(Cc1nc3c([nH]1)cccc3)c(n2)c1cscc1	137966	0	0	1	0	0	0	0	0		FALSE
O=C(CC1CC2COC(C=C2N(C1=O)CCc1ccccc1)COCc1ccccc1)NCc1cccs1	140630	0	0	1	0	0	0	0	0		FALSE
O=C(c1nocc1)C=Cc1cc2c(o1)CCCC2	138042	0	0	1	0	0	0	0	0		FALSE
O=c1n([nH]c2c1cccc2)C(Cn1nnc(c1)c1ccc(cc1)c1ccccc1)Cc1ccccc1	141764	0	0	1	0	0	0	0	0		FALSE
O=C(c1cscc1)NCCN1CCOCC1	138053	0	0	3	0	0	0	0	0		FALSE
O=C1C=CC=CC1=CNCNC=C1C=CC=CC1=O	102210	0	0	1	0	0	0	0	0		FALSE
c1ccc(cc1)CN1CC(Cc2ccc(cc2)c2ccccc2)Nc2c(C1)cccc2	138065	0	0	1	0	0	0	0	0		FALSE
O=C(c1ccccc1)NCC1C2C1CNC2	128795	0	0	1	0	0	0	0	0		FALSE
c1ccc2c(c1)N=C(Cc1n2nnn1)c1ccc2c(c1)OCO2	138099	0	0	1	0	0	0	0	0		FALSE
O=C1c2ccccc2N(C1=O)Cc1ccc(cc1)c1ccsc1	129180	0	0	1	0	0	0	0	0		FALSE
O=C1Nc2ccccc2n2c(C1N1CCCNCC1)nnn2	138110	0	0	2	0	0	0	0	0		FALSE
N1CCC(N1)Cc1ccccc1	129281	0	0	1	0	0	0	0	0		FALSE
O=C1CCC(N1)c1nnnn1C1CCCC1	138126	0	0	1	0	0	0	0	0		FALSE
c1ccc(cc1)c1cnc2n1ccnc2	129304	0	0	10	0	0	0	0	0		FALSE
O=C(CC1CC2CCCCC=C2N(C1=O)CCc1ccccc1)NCCCCc1ccccc1	138210	0	0	1	0	0	0	0	0		FALSE
O=C(Oc1ccccc1)NCc1cccc(c1)c1cccnc1	129390	0	0	1	0	0	0	0	0		FALSE
O=C(C(c1cc2c(o1)cccc2)N1CCCCC1)Nc1ccccc1	138222	0	0	1	0	0	0	0	0		FALSE
O=S1(=O)N2CCCC(C2)Oc2c1cccc2	129465	0	0	1	0	0	0	0	0		FALSE
O=C(C(c1ccccc1)NCc1ccccc1)NCc1ccccc1	138247	0	0	1	0	0	0	0	0		FALSE
O=C(OC1CC2C(=O)N(C(=O)C2C2C1CNC2)c1ccccc1)Nc1cnoc1	129498	0	0	1	0	0	0	0	0		FALSE
O=C(CC1OCC(N1)Cc1ccccc1)OCc1ccccc1	138264	0	0	1	0	0	0	0	0		FALSE
O=c1ccc(=O)n2n1C1CNCC1CC2	129548	0	0	10	0	0	0	0	0		FALSE
O=C(c1cccs1)CC1OCC(N1)Cc1ccccc1	138270	0	0	1	0	0	0	0	0		FALSE
O=C(OC12CC3C(=O)NC(=O)C3CC2CN(C1)S(=O)(=O)c1ccccc1)NCc1ccccc1	129566	0	0	2	0	0	0	0	0		FALSE
C1CCC2C(C1)OCN2	138272	0	0	10	0	0	0	0	0		FALSE
O=C(OC12CNCC2Cn2n(C1)c(=O)[nH]c2=O)NCc1ccccc1	129598	0	0	3	0	0	0	0	0		FALSE
O=S(=O)(N1CN(c2c1cccc2)S(=O)(=O)c1ccccc1)c1ccccc1	138293	0	0	2	0	0	0	0	0		FALSE
O=C(OC12CCCCC2CN(C1)S(=O)(=O)c1ccccc1)Nc1cccs1	129619	0	0	1	0	0	0	0	0		FALSE
O=S(=O)(N1CCCC2C1CCNC2)c1ccccc1	138394	0	0	2	0	0	0	0	0		FALSE
O=C(OC1CC(CNS(=O)(=O)c2ccccc2)C2C(C1)C(=O)N(C2=O)c1ccccc1)NCc1ccco1	129652	0	0	1	0	0	0	0	0		FALSE
c1ccc(cc1)C1NCc2c(C1)nccc2	138409	0	0	1	0	0	0	0	0		FALSE
O=C(c1ccccc1)Nc1[nH]c(c(n1)Cc1ccccc1)c1ccccc1	140741	0	0	9	0	0	0	0	0		FALSE
C1CC2C(N1)CN(CC2)Cc1ccccc1	138438	0	0	1	0	0	0	0	0		FALSE
O=C(OC1CC(CNS(=O)(=O)c2ccccc2)C2C(C1)C(=O)NC2=O)NCc1ccco1	129653	0	0	1	0	0	0	0	0		FALSE
N1CCN(CC1)c1ccc(cc1)N1CCNCC1	138440	0	0	30	0	0	0	0	0		FALSE
O=C1C2CONC2CC2N1CCc1c2[nH]c2c1cccc2	129676	0	0	25	0	0	0	0	0		FALSE
O=C(Nc1ccccc1Oc1ccccc1)NC1CCCCN(C1=O)Cc1ccccc1	138464	0	0	2	0	0	0	0	0		FALSE
O=C1CC(NC(=O)c2ccccc2)CC2N1CCc1c2[nH]c2c1cccc2	129684	0	0	12	0	0	0	0	0		FALSE
O=C(NC1CCCCNC1=O)NCc1ccccc1	138468	0	0	1	0	0	0	0	0		FALSE
O=C(NC1CC(=O)N2C(C1)c1[nH]c3c(c1CC2)cccc3)NC1CCCCC1	129686	0	0	6	0	0	0	0	0		FALSE
O=C(c1ccccc1)NC1CCCCN(C1=O)Cc1ccccc1	138469	0	0	93	0	0	0	0	0		FALSE
O=C(Nc1ccccc1)OCC1CCC2N(C1)CCc1c2[nH]c2c1cccc2	129695	0	0	3	0	0	0	0	0		FALSE
O=C(c1ccc(cc1)COc1ccccc1)NC1CCCCN(C1=O)Cc1ccccc1	138485	0	0	5	0	0	0	0	0		FALSE
O=S1(=O)NCC(C1)N1CCNCC1	129872	0	0	176	0	0	0	0	0		FALSE
O=C(N1CCC2C1CNCC2)CNC(=O)C1CCCN1	138492	0	0	2	0	0	0	0	0		FALSE
O=C(OC1CC2C(=O)NC(=O)C2C2(C1)CNCC2)NC1CCCC1	129945	0	0	1	0	0	0	0	0		FALSE
O=C(NC(C(=O)N1CCC2C1CNCC2)Cc1ccccc1)Cc1ccccc1	138495	0	0	1	0	0	0	0	0		FALSE
O=C(Nc1cccs1)OC1Cn2c(=O)ccc(=O)n2CC1OC(=O)Nc1cccs1	130061	0	0	1	0	0	0	0	0		FALSE
O=C(CC1CCC2C(O1)COc1c(C(=O)N2)cc(cc1)NC(=O)Nc1conc1)NCc1ccccc1	138564	0	0	1	0	0	0	0	0		FALSE
O=C(CC1CC=CN(C1=O)CCCN1CCCC1=O)NCc1ccco1	130076	0	0	2	0	0	0	0	0		FALSE
O=C1NC2CCCOC2COc2c1cc(cc2)NC(=O)c1cnccn1	138570	0	0	1	0	0	0	0	0		FALSE
c1coc(c1)c1nnc2n1N=C(CS2)c1ccc2c(c1)cccc2	30762	0	0	1	0	0	0	0	0		FALSE
O=C(CC1CCC2C(O1)COc1c(C(=O)N2)cc(cc1)NC(=O)C1CC1)NC1CCC1	138574	0	0	1	0	0	0	0	0		FALSE
O=C1NCCC(CNC(=O)c2ccncc2)OCc2c(c3c1[nH]c1c3cccc1)cccc2	130100	0	0	1	0	0	0	0	0		FALSE
O=C(CC1CCC2C(O1)COc1c(C(=O)N2)cccc1)NCCN1CCCC1	138578	0	0	1	0	0	0	0	0		FALSE
O=C(CC1OCC2C(C1)c1cc(ccc1O2)NC(=O)NC1CCCC1)NCc1ccccc1	130159	0	0	1	0	0	0	0	0		FALSE
O=S(=O)(N1CCC2C1c1ccccc1NC2)c1ccccc1	138594	0	0	2	0	0	0	0	0		FALSE
O=C(c1cnccn1)NCC1CCNS(=O)(=O)c2c(O1)cccc2	130209	0	0	3	0	0	0	0	0		FALSE
O=C(C1CCC(O1)n1cnc2c1[nH]cnc2=O)NCC(=O)NCC1CCCCC1	138909	0	0	2	0	0	0	0	0		FALSE
O=C1NCCCOc2c1cc(cn2)c1ccccc1	130215	0	0	32	0	0	0	0	0		FALSE
O=C1CC(C(N1C(=O)Nc1ccccc1)c1ccccc1)C(=O)N1CCCC1	141308	0	0	1	0	0	0	0	0		FALSE
O=C(Cc1ccccc1)NCC1CCNC(=O)c2c(O1)ncc(c2)C1=CCCCC1	130222	0	0	1	0	0	0	0	0		FALSE
O=C(CNC(=O)C1CCCO1)NCCc1ccccc1	138914	0	0	2	0	0	0	0	0		FALSE
O=C1NCCC(Oc2c1cc(cn2)c1ccccc1)CNC(=O)c1ccccn1	130277	0	0	1	0	0	0	0	0		FALSE
O=C(c1c[nH]c2c1cccc2)c1c[nH]cc1c1ccccn1	138957	0	0	3	0	0	0	0	0		FALSE
O=C(c1ccccn1)NCC1CCNC(=O)c2c(O1)nccc2	130278	0	0	3	0	0	0	0	0		FALSE
O=C(C(NC(=O)C1CCCO1)Cc1ccccc1)Nc1ccccc1	138979	0	0	4	0	0	0	0	0		FALSE
O=C(C1CCC1)NCC1CCNC(=O)c2c(O1)nccc2	130326	0	0	3	0	0	0	0	0		FALSE
O=c1ccn(c(=O)[nH]1)C1CCC(O1)C(=O)NC(C(=O)NCCCc1ccccc1)Cc1ccccc1	139000	0	0	1	0	0	0	0	0		FALSE
O=C(C1CC1)NCC1CCNC(=O)c2c(O1)ncc(c2)C#CC1CCCC1	130335	0	0	1	0	0	0	0	0		FALSE
O=C(C1CCC(O1)n1ccc(=O)[nH]c1=O)NCC(=O)N1CCNCC1	139019	0	0	7	0	0	0	0	0		FALSE
O=C1NCCC(Oc2c1cc(C#CC1CCCC1)cn2)CNS(=O)(=O)c1ccccc1	130342	0	0	1	0	0	0	0	0		FALSE
O=C(C(NC(=O)C1CCCO1)Cc1ccccc1)N1CCN(CC1)c1ncccn1	139024	0	0	1	0	0	0	0	0		FALSE
O=C(Nc1conc1)NCC1CCNC(=O)c2c(O1)ncc(c2)C#CC1CC1	130343	0	0	1	0	0	0	0	0		FALSE
O=C(C(Cc1ccccc1)NC(=O)C1CCC(O1)n1ccc(=O)[nH]c1=O)NCCc1ccccn1	139025	0	0	1	0	0	0	0	0		FALSE
O=C(c1ncn2c1C(=O)NCC2)N1CCNCC1	130552	0	0	7	0	0	0	0	0		FALSE
O=C(C1CCCO1)NCC(=O)N1CCCCC1	139045	0	0	2	0	0	0	0	0		FALSE
O=C(OC1Cn2c(=O)[nH]c(=O)n2CC1OC(=O)NCc1ccco1)NCc1ccco1	130583	0	0	1	0	0	0	0	0		FALSE
O=C(NCc1ccccc1)CNC(=O)C1CCC(O1)n1cccnc1=O	139048	0	0	1	0	0	0	0	0		FALSE
O=C(Nc1conc1)OC1Cn2c(=O)[nH]c(=O)n2CC1OC(=O)Nc1conc1	130603	0	0	1	0	0	0	0	0		FALSE
O=C(Nc1ccc2c(c1)ncs2)CNC(=O)C1CCC(O1)n1cccnc1=O	139050	0	0	1	0	0	0	0	0		FALSE
O=C(OC1CCCCC1)NC1CC1	130649	0	0	1	0	0	0	0	0		FALSE
O=C(CCc1ccccc1)NCC(=O)N1CCOCC1	139083	0	0	1	0	0	0	0	0		FALSE
c1ccc(cc1)C1=CC2N(C(C1)CC2)Cc1ccco1	130699	0	0	5	0	0	0	0	0		FALSE
O=C(N1CCN(CC1)CC(=O)N1CCCC1)CCc1ccccc1	139097	0	0	2	0	0	0	0	0		FALSE
O=C(c1ccncc1)NCC1=C(CC2NC1CC2)c1ccccc1	130725	0	0	4	0	0	0	0	0		FALSE
O=C(C1CCC(O1)n1cccnc1=O)NCC(=O)N1CCOCC1	139102	0	0	1	0	0	0	0	0		FALSE
O=C(c1ccccc1)NCC1=C(CC2N(C1CC2)Cc1ccco1)c1ccc2c(c1)cccc2	130753	0	0	1	0	0	0	0	0		FALSE
O=C(CNC(=O)C1CCCO1)NCc1nc2c([nH]1)cccc2	139119	0	0	3	0	0	0	0	0		FALSE
O=C(c1ccccc1)NCC1=C(CC2N(C1CC2)CCOc1ccccc1)c1ccccc1	130755	0	0	1	0	0	0	0	0		FALSE
O=C(C(Cc1ccccc1)NC(=O)C1CCCO1)NCc1ccc2c(c1)CCCN2	139156	0	0	1	0	0	0	0	0		FALSE
O=C1CCC(=O)C(=C1)c1ccc(cc1)c1cccc2c1sc1c2cccc1	130817	0	0	1	0	0	0	0	0		FALSE
O=C(C1CCC(O1)n1ccc(=O)[nH]c1=O)NCC(=O)N1CCN(CC1)C(=O)c1ccccc1	139162	0	0	1	0	0	0	0	0		FALSE
O=C(c1cccc2c1C(=O)c1ccc(cc1S2(=O)=O)N1CCNCC1)NCC1CC1	130824	0	0	1	0	0	0	0	0		FALSE
O=C(C(Cc1ccccc1)NC(=O)C1CCCO1)NCCC1=CCCCC1	139196	0	0	1	0	0	0	0	0		FALSE
O=C(N1CC2(CN1Cc1ccccc1)ON=CC2)c1ccco1	130892	0	0	1	0	0	0	0	0		FALSE
O=C(C(Cc1ccccc1)NC(=O)C1CCCO1)NCCn1cccn1	139227	0	0	1	0	0	0	0	0		FALSE
[truncated: 141,099 more rows]
