# Supplementary material for: Badapple: promiscuity patterns from noisy evidence
Source: J Cheminform. 2016 May 28;8:29. doi: 10.1186/s13321-016-0137-3 (PMC4884375; doi:10.1186/s13321-016-0137-3)
Supplement: Supplementary file 2 — 10.1186/s13321-016-0137-3 Supplementary files. [file 13321_2016_137_MOESM2_ESM.zip › SupplementaryMaterial/badapple_pc2_scaf_scores.csv]

scafsmi	id	cTested	cActive	sTested	sActive	aTested	aActive	wTested	wActive	pScore	inDrug
O=c1nc2[nH]ncnc2c(=O)[nH]1	1523	8	8	8	8	700	280	3524	959	4572	FALSE
O=C1C=CC(=N)c2c1cccc2	26434	48	48	55	55	689	361	18490	2413	3897	TRUE
O=C1C(=CC(=N)c2c1cccc2)Nc1ccccc1	96380	23	23	26	26	642	277	9889	1637	3709	FALSE
O=C1C=CC(=NS(=O)(=O)c2ccccc2)c2c1cccc2	95207	31	31	35	35	652	285	10953	1524	3255	FALSE
O=c1ccc2c(c1)oc1c(c2)cccc1	1130	10	10	12	12	570	226	3662	692	3116	FALSE
O=C1C(=CC(=NS(=O)(=O)c2ccccc2)c2c1cccc2)Nc1ccccc1	98190	12	12	12	12	541	205	4548	868	3021	FALSE
O=C1c2ccccc2c2c3c1cccc3no2	19736	19	19	23	21	732	323	8088	1051	2800	FALSE
O=c1ccc2c(c1)oc1c(c2c2ccccc2)cccc1	1129	8	8	9	9	531	200	2817	525	2591	FALSE
O=C1C(=O)c2ccccc2c2c1cccc2	794	4	4	5	5	625	215	1995	432	2404	FALSE
O=C1C=CC(=O)c2c1cccc2	306	159	158	173	170	813	487	67114	4291	2390	TRUE
O=C1C=CC(=NS(=O)(=O)c2cccs2)c2c1cccc2	96379	11	11	14	14	595	213	5341	769	2331	FALSE
O=C1C(=CC(=NS(=O)(=O)c2cccs2)c2c1cccc2)Nc1ccccc1	96378	11	11	14	14	595	213	5341	769	2331	FALSE
c1ccc(cc1)Cc1ccc2c(c1)nccc2	1970	75	75	76	75	695	229	29133	2687	1752	FALSE
O=c1[nH]c2cccc3c2c(c1)c1ccccc1c3=O	15538	21	21	24	24	686	236	9318	887	1729	FALSE
O=C(Nc1cccnc1)C=CS(=O)Cc1ccccc1	40461	5	5	5	5	558	153	1926	385	1671	FALSE
O=S(=O)(c1ncccn1)Cc1ccccc1	110113	44	44	48	44	431	147	17314	1992	1650	FALSE
O=C1c2cc3C(CCCc3cc2C(=O)c2c1cccc2)OC1CCCCO1	1179	8	8	8	8	230	88	1763	357	1589	TRUE
O=C1c2cc3CCCCc3cc2C(=O)c2c1cccc2	1180	8	8	8	8	230	88	1763	357	1589	TRUE
O=C1C(=CC(=O)c2c1cccc2)Nc1ccccc1	944	52	52	57	56	668	302	23669	1479	1575	FALSE
O=C1C(=CC(=N)c2c1cccc2)Sc1ncn[nH]1	95206	5	5	6	6	416	118	1778	348	1515	FALSE
O=C1C(=CC(=NS(=O)(=O)c2ccccc2)c2c1cccc2)Sc1ncn[nH]1	95205	5	5	6	6	416	118	1778	348	1515	FALSE
S=C1NC(=O)C(=CC=Cc2ccco2)S1	45073	11	11	12	12	545	146	4718	628	1500	FALSE
O=C1C=CC(=NOS(=O)(=O)c2ccccc2)C=C1	49943	10	10	12	10	599	163	3280	508	1468	FALSE
O=C1C=CC(=O)c2c1nccc2	4500	10	10	10	10	521	142	2398	352	1447	FALSE
O=c1nc2[nH]nc(nc2c(=O)[nH]1)c1ccccc1	7806	2	2	2	2	576	175	921	252	1432	FALSE
O=C(c1ccnc(n1)S(=O)(=O)Cc1ccccc1)Nc1ccccc1	110114	20	20	22	20	410	124	7952	1007	1430	FALSE
c1ccc(cc1)C=Cc1nc2c([nH]1)cccc2	90249	96	95	105	100	736	395	44344	1983	1384	FALSE
N=C1C=CC(=O)C=C1	932	122	117	126	118	818	463	49738	2033	1369	FALSE
O=c1c2ccccc2sn1c1ccccc1	2472	33	33	42	41	678	180	10207	926	1285	FALSE
C=C1CCCC(=C)C1=O	3700	37	36	41	38	635	268	15691	928	1254	TRUE
C=C1C=CC=CC1=O	92638	1013	934	1033	949	1024	701	425060	12078	1244	FALSE
O=C(c1ccccc1NS(=O)(=O)c1ccccc1)Nc1nccs1	18828	5	5	9	9	543	142	2598	336	1243	FALSE
O=C(c1ccccc1NS(=O)(=O)c1ccccc1)Nc1scc(n1)c1ccccc1	18826	5	5	9	9	543	142	2598	336	1243	FALSE
O=c1cccccc1	392	49	48	50	48	720	282	20546	1152	1221	FALSE
O=C1C=Cc2c(C1=O)cccc2	863	43	41	43	41	658	243	14557	917	1219	TRUE
O=c1[nH]sc2c1cccc2	999	50	48	59	56	703	209	16138	1212	1214	FALSE
O=c1oc2ccccc2cc1c1nc2c([nH]1)cccc2	1942	10	10	11	11	690	214	4654	393	1199	FALSE
O=C1C=CC(=O)C=C1	95	38	35	40	36	691	244	10424	709	1188	TRUE
O=C(c1ccccc1)C=Cc1ccccc1	1976	289	259	300	264	868	472	107995	4033	1170	TRUE
C=C1C(=O)OC2C1CC1C(CC2)C=CC1=O	1084	6	6	6	6	421	120	1997	290	1169	FALSE
c1ccc2c(c1)[nH+]on2	1295	10	10	10	10	457	155	2723	268	1162	FALSE
S=C(Nc1ccccc1)NNC=C1C=CC=CC1=O	93879	11	11	14	13	586	187	4532	397	1146	FALSE
O=C(c1ccccc1)OCn1ncccc1=O	40670	8	8	8	8	533	125	3621	469	1142	FALSE
O=C1c2ccccc2C(=O)c2c1cccc2	283	123	117	130	122	840	421	51372	1954	1142	TRUE
C=C1CCC2C(=C1)C=CCC2	80405	7	7	7	7	490	109	2728	414	1135	FALSE
c1coc(c1)c1cnc2c(n1)cccc2	3329	33	33	46	42	693	218	15810	1101	1129	FALSE
N=C1C=CC(=O)c2c1cccn2	96635	15	15	15	15	569	165	6494	555	1128	FALSE
c1coc(c1)C=Cc1nc2c([nH]1)cccc2	90288	21	21	22	22	631	231	9679	587	1128	FALSE
O=C1C=CC(=CNn2ccsc2=N)C=C1	97237	22	22	22	22	644	199	10602	739	1109	FALSE
c1coc(c1)c1nc2ccccc2nc1c1ccco1	3328	32	32	45	41	689	212	15639	1094	1103	FALSE
c1ccc(cc1)C=Cn1cncn1	90209	9	9	9	9	591	169	3892	368	1099	FALSE
S=C1NC(=O)C(=C)S1	3201	1072	988	1109	1004	991	679	426713	10900	1093	TRUE
S=C1NC(=O)C(=Cc2ccco2)S1	35592	58	58	60	60	636	240	24308	1253	1085	FALSE
O=c1[nH]c2nc3ccccc3nc2c(=O)[nH]1	2380	14	14	14	14	543	140	5722	546	1076	FALSE
C=C1C=CC(=O)C=C1	158	1061	1003	1076	1012	1024	713	449208	10578	1074	TRUE
O=C1C=CC=CC1=CNNC(=O)c1ccccc1	92637	41	40	48	46	617	231	17199	944	1065	FALSE
O=C1C=Cc2c(C1=C)cccc2	92633	112	103	115	104	787	365	43918	1769	1050	FALSE
O=C1c2ccccc2C2C(N1C1CCCCC1)c1ccccc1C2	136742	11	11	11	11	134	48	1425	297	1039	FALSE
C1COC(C1)n1ccc2c1ncnc2	605	11	11	11	11	445	112	2870	332	1025	FALSE
O1CCN(CC1)c1ccco1	24741	47	45	47	45	638	235	22220	1153	1010	FALSE
c1ccc2c(c1)[nH]c1c2ncnc1	9319	131	130	140	136	801	351	60151	2251	1003	FALSE
O=C1C(=C)Sc2c1cccc2	21080	48	48	48	48	739	269	23019	1077	998	FALSE
c1ccc2c(c1)nc1c(c2)cccc1	8	79	78	79	78	713	332	31358	1146	993	TRUE
O=C(c1coc2c1C(=O)C(=O)c1c2cccc1)c1ccccc1	42641	6	6	6	6	572	140	2979	333	966	FALSE
O=C1C(=O)c2ccoc2c2c1cccc2	42642	6	6	6	6	572	140	2979	333	966	FALSE
C=C1CNCC(=C)C1=O	43760	21	21	23	22	575	175	7965	545	965	FALSE
c1ccc(cc1)c1ccco1	3465	1292	1189	1386	1232	1036	761	551216	11589	960	TRUE
N=c1scc([nH]1)c1cccs1	83034	8	8	8	8	543	172	3842	304	958	FALSE
O=C1C(=Cc2ccccc2)CNCC1=Cc1ccccc1	50803	14	14	16	15	561	157	5019	407	946	FALSE
O=C1C(=C)CNCC1=Cc1ccccc1	50804	14	14	16	15	561	157	5019	407	946	FALSE
O=C(c1ccccc1)NCNc1nc2c(s1)cccc2	8418	3	3	4	4	543	137	1589	222	944	FALSE
O=C1CC(CCC2CCCCC2=O)CC(=O)N1	779	5	5	6	6	487	97	1536	251	924	FALSE
C=c1ccccn1C(=C)C(=O)c1ccccc1	97429	6	6	6	6	539	122	2652	317	912	FALSE
O=C1C=Cc2c(C1=N)cccc2	93904	17	17	18	18	591	208	6870	374	909	FALSE
N=C1C=CC=CC1=O	92779	29	27	29	27	700	258	11703	567	908	FALSE
O=C1C=CC(=NNc2ccccc2)c2c1nccc2	96634	13	13	13	13	557	142	5676	461	906	FALSE
c1ccc(nc1)c1cscn1	26873	80	80	80	80	739	252	32620	1440	903	FALSE
c1ccc2c(c1)sc(n2)Sc1cccc2c1non2	105887	5	5	7	7	546	116	2560	310	898	FALSE
O=C(c1ccco1)C=Cc1ccccc1	96560	21	21	21	21	576	163	8122	532	893	FALSE
c1ccc2c(c1)nc1c(n2)cc[nH]1	18891	310	302	453	380	896	486	154713	4490	877	FALSE
S=C1NC(=O)C(=Cc2c[nH]cc2)S1	35605	21	21	22	22	590	189	9532	527	874	FALSE
c1ccc(nc1)Nc1nccs1	7698	127	118	127	118	701	263	36072	1521	873	FALSE
c1ccc(cc1)c1nc2c(s1)cccc2	810	179	175	197	182	782	362	79230	2571	871	TRUE
O=S(=O)(c1ccccc1)Nc1cccc2c1cccc2	3632	46	44	49	47	729	240	16803	801	870	FALSE
C1CCC2C(C1)CCC1C2CCC2C1CCO2	120009	5	5	5	5	225	72	545	128	868	FALSE
O=C1OCC(=C1)C1OC2C(C1)C1CCC3C(C1CC2)CCCC3	120008	5	5	5	5	225	72	545	128	868	FALSE
c1ccc(cc1)NN=Cc1ccc(o1)c1ccccc1	92770	11	11	11	11	570	152	4834	370	867	FALSE
O=S(=O)(c1ccccc1)Nc1cc2c([nH]1)nc1c(n2)cccc1	44365	8	8	16	15	549	137	3919	339	866	FALSE
O=C(c1cccs1)C=Cc1ccccc1	1026	11	11	13	13	567	160	5035	352	860	FALSE
N1CCN(CC1)c1ncnc2c1[nH]c1c2cccc1	19390	29	29	36	34	702	225	13478	684	856	FALSE
N1CCN(CC1)Cc1ccc2c(c1)nccc2	4787	22	22	24	22	643	164	9115	648	854	FALSE
c1ncc2c(c1)cc1c(c2)c2c([nH]1)cccc2	332	4	4	5	5	620	134	1463	194	851	FALSE
c1ccc2c(c1)scn2	339	3470	3007	3787	3119	1057	848	1543420	28019	845	TRUE
O=S(=O)(c1cnns1)c1ccccc1	41501	8	7	8	7	568	145	3578	350	844	FALSE
c1nnc(o1)Nc1nc2c(s1)cccc2	72066	10	10	13	13	657	159	5791	424	833	FALSE
C=C1C2CCC3C(C1=O)(C2)CCC1C3CCCC1	82418	13	13	13	13	495	97	2620	297	830	FALSE
O=C1C=CC(=NNc2ccccc2)C=C1	93852	37	35	39	36	653	267	14429	582	830	FALSE
c1ccc(cc1)NNC=C1C=Nc2c1cccc2	92647	13	13	17	16	577	166	6125	406	829	FALSE
O=C1C(=C)CCC1=C	2975	15	15	15	15	608	190	6617	372	824	FALSE
O=C1NC(=O)C(=Cc2ccco2)S1	3198	47	47	49	48	648	236	19276	798	819	FALSE
O=C(c1ccccc1)C=Cc1ccco1	3697	26	26	27	27	587	193	11362	558	815	FALSE
c1ccc(cc1)NN=Cc1ccccc1	2802	189	176	195	179	744	383	76969	2143	811	FALSE
O=C1c2ccccc2C(=O)c2c1occ2	24316	12	12	13	13	578	124	5659	480	809	FALSE
O=C1C(=CC(=O)c2c1cccc2)N1CCCCC1	9515	22	22	23	23	609	174	9833	553	808	FALSE
C=c1sc2c([nH]1)cccc2	878	69	69	72	71	747	305	32931	1095	804	TRUE
C=C1SC2N(C1=O)C1C(N2)CCCC1	23804	24	23	26	24	715	230	8666	436	803	FALSE
O=S(=O)(c1nnco1)Cc1ccccc1	21859	10	10	17	16	614	125	4854	437	800	FALSE
C=C1C(=O)Nc2c1cccc2	2816	115	109	116	110	836	390	51294	1457	799	TRUE
O=C1C(=O)C=Cc2c1cccn2	5030	3	3	3	3	492	122	1083	170	795	FALSE
c1ccc(cc1)C=Cc1ccc2c(n1)cccc2	5429	68	68	68	68	676	258	30054	1078	789	TRUE
O=C(c1ccncn1)Nc1ccccc1	23249	64	48	71	48	688	200	24846	1722	788	FALSE
O=C(Nc1ncns1)Nc1ccccc1	36241	14	14	14	14	420	113	5179	395	785	FALSE
O=c1c2ccccc2sc2c1cccc2	393	48	48	49	49	652	219	15820	667	782	TRUE
O=c1ccccc(c1)C(=O)C=Cc1ccccc1	99757	10	10	10	10	567	123	4593	397	778	FALSE
O=c1c2ccccc2oc2c1cccc2	805	61	56	63	58	693	257	19358	768	778	TRUE
O=c1[nH]c(=O)c2c3c1cccc3ccc2	1342	314	274	329	277	924	525	136360	3295	774	FALSE
O=C1C=CC(=O)C=C1c1cncs1	7610	3	3	3	3	503	115	1401	211	773	FALSE
O=c1[nH]ncc(c1)Cc1nc2c(s1)cccc2	80230	3	3	4	4	515	104	1567	230	772	FALSE
C=C1SC(=NC1=O)Nc1ccccc1	24925	86	84	87	85	656	303	36499	1084	770	FALSE
O=c1c2ccccc2[nH]c2c1cccc2	102	54	54	57	56	634	243	20202	746	769	FALSE
c1ccc(cc1)N1CCN(CC1)c1ncnc2c1[nH]c1c2cccc1	19825	6	6	10	8	632	167	3194	280	767	FALSE
C=c1ccccn1C=Cc1ccco1	97428	5	5	5	5	528	107	2225	272	761	FALSE
C=c1ccccn1C(=Cc1ccco1)C(=O)c1ccccc1	97427	5	5	5	5	528	107	2225	272	761	FALSE
O=C(c1ccccc1)Nc1cc2c([nH]1)nc1c(n2)cccc1	19515	9	9	15	14	627	137	3702	309	760	FALSE
O=C1NC(=S)NC1=Cc1ccc(cc1)N1CCCC1	28620	8	8	8	8	540	117	3945	361	759	FALSE
c1ccc(cc1)N=Nc1nc2c([nH]1)cccc2	60742	6	6	7	7	549	139	2850	239	758	FALSE
O=C(C(=C)S(=O)(=O)c1ccccc1)NCc1cccnc1	39604	5	5	9	9	524	96	2545	291	754	FALSE
O=C(C(=Cc1ccc(o1)c1ccccc1)S(=O)(=O)c1ccccc1)NCc1cccnc1	39601	5	5	9	9	524	96	2545	291	754	FALSE
O=S(=O)(c1ccccc1)C=Cc1ccco1	39606	5	5	9	9	524	96	2545	291	754	FALSE
O=S(=O)(c1ccccc1)C=Cc1ccc(o1)c1ccccc1	39607	5	5	9	9	524	96	2545	291	754	FALSE
O=C(C(=Cc1ccco1)S(=O)(=O)c1ccccc1)NCc1cccnc1	39605	5	5	9	9	524	96	2545	291	754	FALSE
O=C1OC2(c3c1cccc3)c1ccccc1Oc1c2cccc1	336	2	2	2	2	377	103	517	132	748	TRUE
O=C1C(=O)c2ccccc2c2c1[nH]cc2	7600	5	5	5	5	520	104	1445	197	747	FALSE
O=C1c2c(cccc2C(c2c1cccc2)C1c2ccccc2C(=O)c2c1cccc2)OC1CCCCO1	1900	3	3	6	6	355	76	840	148	739	TRUE
O=C1c2ccccc2C(c2c1cccc2)C1c2ccccc2C(=O)c2c1cccc2	1902	3	3	6	6	355	76	840	148	739	TRUE
O=C1c2c(cccc2Cc2c1cccc2)OC1CCCCO1	1901	3	3	6	6	355	76	840	148	739	TRUE
O=C1c2ccccc2C(c2c1c(ccc2)OC1CCCCO1)C1c2ccccc2C(=O)c2c1cccc2OC1CCCCO1	1899	3	3	6	6	355	76	840	148	739	TRUE
O=C1NC(=O)C(=CC=Cc2ccco2)C(=O)N1	29552	14	14	14	14	534	107	6297	529	737	FALSE
O=C1CCOc2c1cc1ccccc1c2	1361	4	4	5	5	453	99	1212	166	727	FALSE
c1ccc(cc1)NN=Cc1ccco1	6489	21	20	21	20	591	178	8964	463	726	FALSE
c1csc(c1)c1ccc2c(n1)scc2	10603	20	20	23	23	694	207	10072	460	723	FALSE
c1ccc2c(c1)nccc2	94	5732	4650	6070	4752	1066	894	2376774	37057	723	TRUE
O=C1C=CC(=CNn2c(=N)scc2c2cccs2)C=C1	98532	3	3	3	3	499	116	1503	203	717	FALSE
O=C1NC(=S)SC1=Cc1ccccc1	3200	602	542	621	547	902	520	229003	4808	711	FALSE
O=C(c1ccnc(n1)S(=O)(=O)Cc1ccccc1)Nc1nncs1	110116	18	18	20	18	398	74	7012	750	711	FALSE
O=C(c1ccccc1)NC1=CC(=O)c2c(C1=O)cccc2	567	8	8	9	9	517	125	3626	281	711	FALSE
O=C(c1ccncn1)Nc1ccc(cc1)S(=O)(=O)Nc1ccccc1	110106	3	3	4	3	396	96	1191	221	710	FALSE
O=C(Nc1cccnc1)C=CS(=O)(=O)Cc1ccccc1	40462	3	3	3	3	518	107	1372	208	708	FALSE
c1ccc(cc1)c1nc2c([nH]1)cccc2	914	262	231	276	241	875	434	113982	2815	702	TRUE
c1ccc2c(c1)nc1c(c2)ccs1	11833	70	69	77	73	762	314	33369	986	700	FALSE
N=c1scc[nH]1	5294	223	192	237	197	850	465	103718	2459	699	FALSE
O=C1ON=CC1=Cc1ccco1	24540	16	16	16	16	587	149	7020	412	697	FALSE
O=C1N=c2sncn2C(=N)C1=Cc1coc2c(c1=O)cccc2	43585	5	5	5	5	492	99	2274	263	695	FALSE
S=C1SC(=C)C(=O)N1Cc1ccccc1	35670	40	39	41	39	610	208	15813	636	695	FALSE
N=C1C=Cc2c(C1=O)cccc2	96637	5	5	5	5	542	124	1825	186	693	TRUE
O=C1N=CSC1=Cc1ccccc1	4621	146	134	150	137	797	394	60880	1484	692	FALSE
O=c1n(c2ccccn2)c(=O)c2c3c1cccc3ccc2	17407	7	7	8	7	623	145	3213	275	689	FALSE
c1ccc(cc1)c1nnc(o1)Nc1nc2c(s1)cccc2	72065	8	8	11	11	647	141	4568	323	686	FALSE
O=C1C=CC=CC1=CNNc1ccccc1	92650	42	42	42	42	618	233	17403	587	685	FALSE
O=C1ON=CC1=Cc1ccc(o1)c1ccccc1	38579	11	11	11	11	575	128	4802	347	685	FALSE
c1ccc(cc1)C=Cc1nc2c(s1)cccc2	78494	47	46	49	47	657	259	19466	624	676	FALSE
c1cnc2c(c1)ccs2	5357	233	217	241	222	850	448	106110	2264	672	FALSE
c1ccc([nH+]c1)Sc1cccc2c1non2	5788	1	1	1	1	331	115	375	131	671	FALSE
c1ccc(nc1)Nc1scc(n1)c1ccccc1	7697	45	45	45	45	638	164	18467	880	671	FALSE
c1ccc2c(c1)c1ccccc1C12NNCC1	81171	4	4	4	4	515	114	2068	224	669	FALSE
c1ccc(cc1)N1NCCC21c1ccccc1c1c2cccc1	81170	4	4	4	4	515	114	2068	224	669	FALSE
O=C1C=CC(=CC=c2[nH]c3c([nH]2)cccc3)C=C1	92935	11	11	11	11	562	151	4988	293	668	FALSE
O=C(c1ccccc1)ON=Cc1ccccn1	93400	40	40	49	48	562	142	17059	884	667	FALSE
C1CCN(CC1)c1ccco1	27647	20	20	21	21	576	153	9525	490	665	FALSE
C=C1SC=NC1=O	3076	344	311	350	314	884	505	149538	2907	658	FALSE
C=C1C(=O)c2c(C1=O)cccc2	2136	88	83	90	83	782	322	42369	1181	652	FALSE
O=C1N=C(SC1=Cc1ccccc1)Nc1ccccc1	24924	25	24	26	25	554	183	9056	379	645	FALSE
O=C1C=CC=CC1=c1[nH][nH]c(c1)c1ccccc1	92745	40	40	40	40	673	164	19573	924	642	FALSE
S=C1NC(=O)C(=Cc2ccn(c2)c2ccccc2)S1	35604	10	10	10	10	522	126	4346	291	642	FALSE
c1ccc(cc1)Nc1nccs1	2508	471	421	493	432	916	510	197838	3886	642	FALSE
c1ccc(cc1)Nc1c2ccccc2nc2c1cccc2	1308	15	15	15	15	523	144	5507	297	641	TRUE
c1ccc2c(c1)CN(CC2)c1ncnc2c1[nH]c1c2cccc1	19490	8	8	8	8	647	131	3292	258	639	FALSE
O=C1C=C(Nc2ccccc2)c2c(C1=O)cccc2	4785	12	12	12	12	541	108	4650	354	636	FALSE
O=C1C=CC(=O)c2c1ccc1c2[nH]c2c1cccc2	4301	5	5	5	5	328	81	1570	182	633	FALSE
c1ccc(cc1)C=NNc1ccnc2c1cccc2	98919	20	18	20	18	544	152	8172	438	630	FALSE
C1=CC2C(C1)CNc1c2cccc1	9303	73	68	77	70	727	231	29121	1067	629	FALSE
S=C1NC(=O)C(=Cc2ccco2)C(=O)N1	24971	32	32	33	33	575	164	12682	548	628	FALSE
c1ccc(cc1)c1nc2c(o1)cccc2	1828	212	205	246	214	834	363	103481	2663	628	TRUE
c1csc(c1)Cc1ccc2c(c1)nccc2	62569	17	17	18	18	604	120	6614	438	628	FALSE
O=C1C(=C)CCC1=Cc1ccccc1	50869	11	11	11	11	594	161	5187	271	617	FALSE
O=C1C=CC(=CNNc2ccnc3c2cccc3)C=C1	97517	10	10	10	10	473	140	3873	216	617	FALSE
N1CCN(CC1)c1cccc2c1[nH+]on2	1294	2	2	2	2	391	96	622	129	612	FALSE
C1C=NN(C1)c1ccccc1	3261	176	169	179	170	694	309	62232	1500	610	FALSE
C=C1Cc2c(N1)cccc2	35773	104	99	107	101	784	325	49710	1247	609	FALSE
O=C1C(=CC(=O)c2c1cccc2)N1CCOCC1	4572	11	11	11	11	564	137	4899	290	609	FALSE
O=C(c1ccncn1)Nc1ccc(cc1)S(=O)(=O)N1CCCCC1	116953	3	3	4	3	374	86	1204	206	604	FALSE
O=S(c1cnns1)c1ccccc1	40840	6	5	6	5	548	116	2715	273	604	FALSE
O=C1C(=CC(=O)c2c1cccc2)Cc1ccccc1	3770	6	6	6	6	548	111	2366	212	603	FALSE
O=C1NN=CC1=C	5730	370	324	391	330	901	539	167264	3001	602	FALSE
O=C1C=CCc2c1cccc2	68390	6	6	10	10	510	113	2877	211	602	FALSE
O=C1C=CC(c2c1cccc2)NS(=O)(=O)c1ccccc1	68389	6	6	10	10	510	113	2877	211	602	FALSE
O=C(c1ccccc1)NNC=C1C=CC(=O)C=C1	92678	69	67	70	68	631	251	27617	768	602	FALSE
O=c1[nH]sc2c1cccn2	83834	15	15	15	15	637	115	6808	471	599	FALSE
O=c1[nH]c2cccc3c2c(c1NCCc1ccccc1)c1ccccc1c3=O	37463	1	1	2	2	505	111	557	117	596	FALSE
C=C1CCc2c1nc1ccccc1c2	98038	13	13	13	13	517	111	4719	315	595	FALSE
O=C1C(=C(N2CCCCC2)C(=O)c2c1cccc2)Nc1ccccc1	9514	6	6	7	7	539	103	3054	263	589	FALSE
O=S(=O)(C(=Cc1ccccc1)c1[nH]c2c(n1)cccc2)c1ccccc1	99161	5	5	5	5	495	91	1849	207	588	FALSE
O=C(C=Cc1ccc(o1)c1ccccc1)NCc1cccnc1	39602	8	8	14	13	531	105	4019	309	588	FALSE
C=C(S(=O)(=O)c1ccccc1)c1nc2c([nH]1)cccc2	99162	5	5	5	5	495	91	1849	207	588	FALSE
O=c1cc(oc2c1cccc2)c1ccccc1	825	210	178	230	191	889	440	79773	1729	585	TRUE
O=C1OCCCCC=CC2C(CC=C1)CCC2	7801	5	5	6	6	634	91	2231	259	582	FALSE
N=c1ccc2c([nH]1)nc1n(c2=O)cccc1	9632	370	356	458	412	841	347	144992	3497	582	FALSE
O=C1C=CC=CC1=c1[nH][nH]cc1	92589	250	230	284	246	871	395	118984	2686	581	FALSE
N=c1[nH]cnc2c1cc([nH]2)c1ccccc1	20852	16	12	22	16	635	145	6210	437	577	FALSE
C=C1C=Cc2c(C1=O)cccc2	93090	12	12	12	12	627	149	4686	255	577	FALSE
N=c1[nH]cnc2c1c(c1ccccc1)c([nH]2)c1ccccc1	20853	16	12	22	16	635	145	6210	437	577	FALSE
N=c1[nH]cnc2c1c(c[nH]2)c1ccccc1	20850	16	12	22	16	635	145	6210	437	577	FALSE
O=C1C=CC=CC1=O	1680	12	12	12	12	604	143	4224	237	577	FALSE
N=c1[nH]cnc2c1cc[nH]2	20849	16	12	22	16	635	145	6210	437	577	FALSE
c1ccc(cc1)N=Nc1ccccc1	760	68	66	69	66	641	239	27753	797	577	TRUE
O=C1C(=Cc2ccccc2)CCC1=Cc1ccccc1	50868	7	7	7	7	547	139	3352	207	574	FALSE
O=C1C=CC(=O)N1	893	177	163	191	165	814	345	75122	1846	573	FALSE
O=C(c1cccnc1)NNC=C1C(=O)C=Cc2c1cccc2	92632	3	3	3	3	382	90	1179	154	570	FALSE
O=c1nc2[nH]nc(nc2c(=O)[nH]1)c1ccccn1	30413	1	1	1	1	458	125	503	135	570	FALSE
C1CC=C2C(C1)C1CCC3C(C1CC2)CCC3	851	4	4	4	4	377	67	1330	200	567	TRUE
C=c1ccc2c([nH]1)cccc2	26943	28	27	29	28	666	225	12534	404	565	FALSE
c1ccc(cc1)Nc1c[nH]c2c1cccc2	26579	14	13	14	13	631	133	6556	400	564	FALSE
O=c1[nH]c(Nc2ccccc2)cc2c1cccc2	48642	11	11	13	13	626	102	4427	341	562	FALSE
C=C1C=Nc2c1cccc2	4029	298	259	310	266	828	446	127055	2397	562	FALSE
c1ccc2c(c1)ocn2	773	1102	909	1211	939	1006	662	488104	7746	561	TRUE
O=C1SC(=C)C(=O)N1	3199	536	478	547	482	828	510	224210	3577	561	FALSE
C1C=NN=C(S1)NC1CC1	81050	8	8	10	10	552	110	3702	261	560	FALSE
O=C1N=c2sncn2C(=N)C1=C	43586	49	49	56	50	610	192	19670	720	559	FALSE
O=C(Nc1ccccc1)Nc1ccccc1	801	530	459	563	469	908	457	245049	4882	558	TRUE
S=C(NC(=O)c1ccccc1)NNC(=O)c1ccccc1	42808	43	42	43	42	608	136	18185	860	554	FALSE
O=C(c1ccncn1)Nc1nncs1	50253	22	22	24	22	600	86	9116	769	553	FALSE
O=c1[nH]c(C=Cc2ccco2)nc2c1cccc2	96877	6	6	6	6	546	103	2878	245	552	FALSE
c1ccc(cc1)Cc1ccc2c(n1)nccc2	80773	4	4	4	4	530	109	2118	200	552	FALSE
c1ccc2c(c1)n[nH]n2	816	113	106	122	109	777	307	51752	1302	551	TRUE
O=C1C=c2c(=N1)cccc2	1238	288	263	296	269	889	457	119621	2134	550	FALSE
C1C=CC2C(C1)C1CCC(O2)C21CO2	7917	4	4	4	4	363	62	1015	172	549	FALSE
c1ccc(cc1)n1nc2c(n1)cccc2	992	88	88	97	91	751	253	40676	1160	548	TRUE
c1csc(n1)Nc1nc2c(s1)cccc2	72725	12	12	12	12	650	157	6023	294	548	FALSE
c1ccc(cc1)c1cscn1	1146	2307	1844	2454	1898	1026	744	907414	12662	546	TRUE
O=C1C(=C)Oc2c1cccc2	2989	107	96	107	96	658	252	42002	1151	545	FALSE
c1ccc2c(c1)ncnc2	107	1264	1074	1335	1093	1016	667	536721	7828	545	TRUE
O=C1N=c2sccn2C(=N)C1=C	24809	45	43	47	44	624	243	20936	571	543	FALSE
O=C1NN=CC1=Cc1cnn(c1)c1ccccc1	39188	5	5	5	5	534	106	2322	204	543	FALSE
O=C1CCOc2c1cc1cccc(c1c2)c1cccc2c1cc1OCCC(=O)c1c2	1360	2	2	3	3	393	80	818	133	542	FALSE
O=C1NC(=O)C(=Cc2ccco2)C(=O)N1	2031	46	46	48	47	575	178	18824	640	542	FALSE
c1ccc(cc1)N1CCC(=N1)c1ccccc1	3902	132	129	135	130	634	246	42070	1063	541	FALSE
O=C(C(c1cccs1)Nc1ccccc1)NCCc1ccccc1	81769	4	4	8	8	492	85	1945	188	539	FALSE
O=C1NN=CC1=Cc1c[nH]nc1	39187	6	6	6	6	539	111	2811	216	539	FALSE
S=C1SC(=Cc2ccccc2)C(=O)N1Cc1ccccc1	35669	25	24	26	24	534	153	9776	415	538	FALSE
O=C1N=c2sccn2C(=N)C1=Cc1ccco1	42567	14	14	14	14	532	140	6546	304	536	FALSE
N1CCN(CC1)C(c1ccc2c(c1)nccc2)c1ccccc1	79416	7	7	8	7	392	70	2190	254	536	FALSE
c1ccc(cc1)OCc1ccccc1	1008	1743	1421	1837	1452	1006	687	680678	9735	535	TRUE
c1ccc2c(c1)nc1c(n2)cccc1	543	25	24	27	26	611	196	11423	385	535	FALSE
O=c1ccc2c(o1)c1CCCN3c1c(c2)CCC3	1645	5	5	6	6	658	116	2290	195	535	FALSE
O=c1[nH]c(=O)c2c3c1ccc(c3ccc2)N1CCCCC1	17408	9	9	10	9	611	113	4072	309	533	FALSE
O=C1OCC(=C1)C1CCC2C1CCC1C2CCC2C1CCCC2	515	27	25	30	27	526	96	9098	615	531	TRUE
O=C1C(=CC(=O)c2c1cccc2)N1CCNCC1	3381	25	25	32	31	587	156	10769	434	528	FALSE
c1nccs1	63	9249	6921	9766	7070	1062	907	3727320	45127	528	TRUE
N=c1scc([nH]1)c1ccco1	67174	10	10	10	10	612	143	4909	256	526	FALSE
O=C1c2ccccc2c2c3c1ccc(c3no2)N1CCNCC1	77821	7	7	10	8	617	116	2759	241	525	FALSE
O=C1C=CC(=CNn2c(=N)scc2c2ccco2)C=C1	99207	6	6	6	6	551	113	2823	210	525	FALSE
c1ccc(cc1)Cn1cc2c(nnc2c2c1cccc2)c1ccccc1	48548	9	9	10	10	538	95	4358	321	524	FALSE
S=C1NC(=O)C(=C)N1	23893	165	154	167	156	726	354	73206	1383	524	FALSE
c1ccc2c(c1)[nH]cn2	105	5895	4481	6306	4603	1059	888	2594427	31517	524	TRUE
c1ccc(cc1)Cn1cc2cnnc2c2c1cccc2	48549	9	9	10	10	538	95	4358	321	524	FALSE
c1ccc(cc1)c1nnc2c1c[nH]c1c2cccc1	48551	9	9	10	10	538	95	4358	321	524	FALSE
c1ccc2c(c1)c1nncc1c[nH]2	48550	9	9	10	10	538	95	4358	321	524	FALSE
c1ccc(cc1)n1cccc1	1005	1025	859	1082	880	998	643	466912	6761	524	TRUE
O=C1C(=C)C=NN1c1ccccc1	5731	253	221	269	226	848	448	111196	2018	523	FALSE
O=C1C(=Cc2ccccc2)C(=O)c2c1cccc2	6772	13	13	13	13	614	147	6094	290	523	FALSE
O=C(c1ccccc1)NN=Cc1ccccn1	52138	58	53	58	53	602	184	23211	798	522	FALSE
c1ccc(cc1)c1onc(n1)c1ccccn1	15713	16	16	17	16	627	122	8506	493	521	FALSE
O=C(c1ccco1)Nc1nccs1	11859	126	116	131	116	785	315	55959	1316	521	FALSE
O=C1C(=CC(=N)c2c1cccc2)NS(=O)(=O)c1ccccc1	106900	9	9	12	12	410	80	2877	224	520	FALSE
O=C1C(=CC(=NS(=O)(=O)c2ccccc2)c2c1cccc2)NS(=O)(=O)c1ccccc1	106899	9	9	12	12	410	80	2877	224	520	FALSE
c1ccc2c(c1)cc1c(c2)cccn1	2504	10	8	10	8	518	141	3104	196	519	FALSE
O=C1C(=c2cc[nH]cc2)C(=O)c2c1cccc2	2580	10	10	10	10	615	110	5138	343	519	FALSE
O=C(c1ccccc1)Nc1nc2c([nH]1)cccc2	20716	73	71	77	73	723	242	34212	942	519	FALSE
O=C1C=CC(=CNNc2ccccc2)C=C1	92679	31	31	33	33	589	181	13334	436	518	FALSE
O=c1ccc2c(c1)occc2	7514	23	23	27	25	642	166	11243	464	518	FALSE
O=C1OCC(=C1)C1CCC2C1CCC1C2CCC2C1CCC(C2)OC1CCCCO1	514	8	8	10	10	505	70	2243	238	517	TRUE
O=C1C=CC=CC1=CNNC(=O)c1ccn[nH]1	93530	12	11	12	11	547	125	4742	276	514	FALSE
O=C(Nc1nccs1)Nc1ccccc1	2490	169	148	171	150	744	262	45096	1220	511	FALSE
S=C1NC(=O)C(=C)C(=O)N1	23887	282	249	286	250	818	390	117145	2241	511	FALSE
S=C1NC(=O)C(=Cc2ccc(o2)c2nc3c(s2)cccc3)S1	44895	5	5	7	7	544	103	2477	192	508	FALSE
O=C(c1ccco1)Nc1cc2c([nH]1)nc1c(n2)cccc1	19504	15	15	25	24	649	130	7073	368	508	FALSE
O=C(c1ccccc1)OCCn1c(=O)c2cccc3c2c(c1=O)ccc3N1CCOCC1	79623	7	7	7	7	475	95	2725	209	508	FALSE
O=C(c1ccccc1)OCCn1c(=O)c2cccc3c2c(c1=O)ccc3	79624	7	7	7	7	475	95	2725	209	508	FALSE
c1ccc(cc1)NN=Cc1c[nH]nc1	97283	18	18	22	21	600	160	8548	345	507	FALSE
c1ccc(cc1)NN=Cc1cnn(c1)c1ccccc1	97282	18	18	22	21	600	160	8548	345	507	FALSE
O=C1NC(=O)N(C(=O)C1=CC=Cc1ccco1)c1ccccc1	44216	9	9	9	9	492	81	3966	325	506	FALSE
c1ccc2c(c1)cncc2	53	295	241	309	252	881	426	106906	2087	506	TRUE
c1ccc(nc1)c1nocn1	12031	64	61	69	63	712	196	34621	1170	501	FALSE
O=c1ccoc2c1cccc2	231	1095	866	1196	909	1006	684	468142	6548	501	TRUE
O1Nc2c(N1)cccc2	94078	9	9	9	9	611	133	3876	216	499	FALSE
O=C1C(=CNc2ccccc2)Sc2c1cccc2	44210	15	15	15	15	649	117	7208	411	498	FALSE
S=C1SC(=C)C(=O)N1NC(=O)c1ccccc1	37776	35	33	36	34	598	178	14498	489	496	FALSE
c1ccc2c(c1)nc1c(c2)[nH]c2c1cccc2	7398	4	4	4	4	426	88	1410	146	493	FALSE
N=C1NC(=O)C(=C)S1	35942	137	120	139	122	699	364	58262	1052	493	FALSE
O=C1NC(=S)NC1=Cc1ccccc1	26086	89	82	91	84	659	258	39637	938	493	FALSE
c1coc(c1)c1nc2c(s1)cccc2	3234	19	18	22	20	643	162	7238	309	491	FALSE
O=C1CCCCOC(=O)C=CC=CC(=O)OC2C3C4(CO1)CCC1C(C4OC(C43OC4)C2)O1	2496	3	3	3	3	215	53	718	133	491	FALSE
O=C(c1ccccc1)Nc1nccs1	1283	467	392	509	408	896	501	205878	3362	487	TRUE
S=C1NC(=O)C(=CC=C2Cc3c(N2)cccc3)S1	90271	6	6	6	6	528	98	2710	212	486	FALSE
c1csc(c1)c1cscn1	1296	164	140	181	150	805	373	74002	1478	486	TRUE
O=c1ccc(co1)C1CCC2C1CCC1C2CCC2=CC(CCC12)OC1CCCCO1	82569	3	3	3	3	322	62	933	152	485	TRUE
O=c1ccc(co1)C1CCC2C1CCC1C2CCC2=CCCCC12	82570	3	3	3	3	322	62	933	152	485	TRUE
C1CCC(OC1)OC1CCC2C(=C1)CCC1C2CCC2C1CCC2	82571	3	3	3	3	322	62	933	152	485	TRUE
c1ccc(cc1)c1ccc2c(n1)scc2	9481	24	24	24	24	640	168	10784	384	484	FALSE
c1ccco1	219	24853	18314	27754	19194	1076	982	10737430	116289	484	TRUE
N=c1[nH]cnc2c1c(c1ccccc1)c(n2Cc1ccco1)c1ccccc1	23442	9	9	13	11	611	118	4452	297	484	FALSE
N=c1[nH]cnc2c1c(cn2Cc1ccco1)c1ccccc1	23445	9	9	13	11	611	118	4452	297	484	FALSE
O=C1C(=Cc2ccc(o2)c2ccccc2)SC2N1C1CCCCC1N2	34594	7	7	7	7	498	89	2101	177	484	FALSE
N=c1[nH]cnc2c1ccn2Cc1ccco1	23444	9	9	13	11	611	118	4452	297	484	FALSE
N=c1[nH]cnc2c1cc(n2Cc1ccco1)c1ccccc1	23443	9	9	13	11	611	118	4452	297	484	FALSE
O=C1C(=Cc2ccco2)SC2N1C1CCCCC1N2	34595	7	7	7	7	498	89	2101	177	484	FALSE
O=C(c1coc2c1C(=O)c1ccccc1C2=O)c1ccccc1	29661	4	4	5	5	525	83	2036	207	483	FALSE
c1ccc2c(c1)nccn2	187	1042	859	1177	907	997	650	457812	6355	482	TRUE
c1coc(c1)c1ccc2c(n1)cccc2	24136	125	122	143	133	745	232	49126	1328	479	FALSE
c1cc2c(s1)nsc2	8162	11	11	11	11	582	124	4793	252	479	FALSE
c1ccc2c(c1)[nH]c(n2)Sc1cccc2c1non2	109030	3	3	3	3	475	81	1407	180	477	FALSE
O=C1NC(=S)C(=C)S1	36288	11	11	11	11	567	137	4726	221	477	FALSE
c1ccc2c(n1)c1ncccc1cc2	46	7	7	8	8	539	92	2489	196	477	FALSE
O=C1C(=C)CCCC1=Cc1ccccc1	6208	12	11	15	12	550	130	4689	272	476	TRUE
O=C(Nc1ccccc1)CCCN1C(=S)SC(=C)C1=O	35666	68	65	70	66	582	185	24136	710	475	FALSE
O=C1c2ccccc2c2c1ccnn2	7203	6	6	6	6	597	106	3073	227	474	FALSE
O=C1c2cc(nnc2c2c1cccc2)c1ccccc1	7202	6	6	6	6	597	106	3073	227	474	FALSE
n1nnc([nH]1)Sc1ncnc2c1ccs2	24698	32	30	36	33	640	115	10225	554	473	FALSE
c1ccc(cc1)N1N=CCC1c1ccco1	3259	13	13	13	13	554	135	5641	251	473	FALSE
S=C1SC(=C)C(=O)N1c1ccccc1	4258	48	44	48	44	666	238	20826	535	472	FALSE
c1coc(c1)C=Cc1nc2c(s1)cccc2	96884	4	4	4	4	485	103	1703	146	471	FALSE
O=S(=O)(c1nnc(o1)CCc1ccccc1)Cc1ccccc1	22593	4	4	6	6	565	84	1808	180	469	FALSE
O=C1NN=CC1=CC=Cc1ccco1	36105	5	5	5	5	527	113	2386	167	467	FALSE
O=C1C(=CC=Cc2ccco2)C=NN1c1ccccc1	36104	5	5	5	5	527	113	2386	167	467	FALSE
c1ccc2c(c1)cccc2	29	5329	3691	5548	3752	1056	849	1883059	22904	466	TRUE
S=C1NC(=O)C(=Cc2ccco2)C(=O)N1c1ccccc1	24969	20	20	20	20	544	118	7337	339	465	FALSE
c1ccc2c(c1)occ2	165	2884	2225	3110	2305	1037	775	1095933	13130	465	TRUE
O=C1ON=CC1=C	23929	49	45	50	46	630	196	20644	610	465	FALSE
C1CCN(CC1)Cc1ccc2c(c1)nccc2	3769	5	5	6	6	594	96	2232	189	465	FALSE
O=c1ccc2c(o1)cccc2	15	3035	2394	3191	2434	1036	796	1251623	14186	465	TRUE
O=S1(=O)CCS(=O)(=O)C=C1	37715	2	2	2	2	486	89	937	148	464	FALSE
O=C(C1=C(c2ccccc2)S(=O)(=O)CCS1(=O)=O)Nc1ccccc1	37713	2	2	2	2	486	89	937	148	464	FALSE
O=c1c2cc(C#CC3CCCCC3)ccc2sc2c1cccc2	121550	5	5	5	5	396	83	1892	163	464	FALSE
O=S1(=O)CCS(=O)(=O)C=C1c1ccccc1	37714	2	2	2	2	486	89	937	148	464	FALSE
O=C(C1=CS(=O)(=O)CCS1(=O)=O)Nc1ccccc1	37716	2	2	2	2	486	89	937	148	464	FALSE
O=c1ccs[nH]1	1189	7	7	7	7	613	118	2938	188	463	FALSE
O=C(c1ccccc1)NNC=C1C(=O)C=Cc2c1cccc2	96622	3	3	3	3	491	95	1372	148	460	FALSE
S1CC=NN=C1	24437	97	92	108	97	632	231	44525	1095	460	FALSE
O=C1SC(=CNc2ccccc2)c2c1cccc2	95975	5	5	5	5	518	89	2650	225	459	FALSE
O=C1SC(=C)c2c1cccc2	95976	5	5	5	5	518	89	2650	225	459	FALSE
C1CCCN(CC1)c1ccco1	29712	5	5	5	5	567	101	2491	198	459	FALSE
C1COc2c(O1)cc1c(c2)ncs1	51473	28	28	29	28	666	152	12085	468	457	FALSE
O=C1C(=CC(=O)c2c1cccc2)c1ccccc1	27497	4	4	4	4	489	94	1666	153	456	FALSE
C1CCC(OC1)OC1CCC2C(C1)CCC1C2CCC2C1CCC2	517	13	11	16	14	513	78	3961	326	455	TRUE
O=C(c1cccs1)Nc1nccs1	1019	51	50	59	52	717	211	24221	726	454	TRUE
c1ccc(cc1)c1ccc2c(n1)cccc2	833	800	674	848	691	975	546	332083	4808	453	TRUE
c1coc(c1)c1cncs1	47678	13	13	14	14	616	106	4877	283	453	FALSE
c1coc(c1)c1scnc1c1ccco1	47677	13	13	14	14	616	106	4877	283	453	FALSE
S=C(Nc1ccccc1)NN=Cc1ccccn1	68238	7	7	7	7	472	69	1821	186	452	FALSE
c1ccc(nc1)c1ncc2c(n1)cccc2	20933	24	24	26	25	643	124	10365	485	452	FALSE
c1ccc(cc1)c1ncno1	1503	317	287	361	294	850	362	150921	3019	452	FALSE
C1Oc2c(O1)cc1c(c2)scn1	24531	34	34	34	34	698	180	15833	497	451	FALSE
c1cccs1	322	18947	13880	20306	14246	1072	949	8011359	81966	450	TRUE
O=C(c1ccccc1)NNc1nc2c(s1)cccc2	29540	21	21	21	21	555	109	10130	483	450	FALSE
C1NCc2c(C1)ccs2	2588	210	186	225	193	828	376	86128	1552	450	TRUE
N=c1scc([nH]1)c1ccccc1	5295	42	39	47	41	681	228	20396	555	449	FALSE
O=C(c1cccccc1=O)C=Cc1ccccc1	104108	13	13	13	13	528	92	6108	365	448	FALSE
S=C1SC(=C)C(=O)N1NS(=O)(=O)c1ccccc1	39354	37	35	37	35	574	168	14587	458	448	FALSE
O=C(Nc1ccccc1)C=Cc1ccco1	2740	114	104	115	105	686	290	49519	972	447	FALSE
c1ccc(cc1)N1N=CCC1c1ccccc1	3903	58	57	61	58	622	189	21509	601	445	FALSE
C=C1NC(=O)N(C1=O)c1ccccc1	28861	28	28	29	28	587	167	13111	416	445	FALSE
O=C1N=c2c(=C1NNc1ccccc1)cccc2	82180	27	25	28	26	554	147	10387	380	443	FALSE
O=C(c1ccccn1)Nc1nc2c(s1)cccc2	35356	6	6	6	6	493	88	2754	210	443	FALSE
O=C1NN(C(=O)C1=C)c1ccccc1	5840	73	70	74	70	626	211	30056	747	443	FALSE
C=C1C(=O)NNC1=O	5841	73	70	74	70	626	211	30056	747	443	FALSE
c1ccc(cc1)Nc1scc(n1)c1ccccc1	2507	60	57	69	65	703	226	26002	650	442	FALSE
O=c1n(c2ccccc2)c(=O)c2c3c1cccc3ccc2	2561	50	42	52	42	677	217	21208	639	442	FALSE
O=C1C=CC=CC1=CNNC(=O)c1nnn(c1)c1nonc1	98035	13	12	14	13	511	90	4534	294	440	FALSE
O=C1C=CC=CC1=CNNC(=O)c1c[nH]nn1	98036	13	12	14	13	511	90	4534	294	440	FALSE
O=C1C=CC2C(C1)CC1C(=Cc3c(C1)cccc3)C2=O	138598	5	5	5	5	598	90	1629	158	439	FALSE
c1ccc(cc1)c1nc2n(c1)cccc2	2554	657	503	661	504	817	378	159591	3079	439	TRUE
O=C1NC(=O)C=C1c1ccccc1	32539	7	7	8	8	546	96	3130	210	438	FALSE
c1coc(c1)c1ccc2c(n1)scc2	23078	8	8	9	9	604	104	4229	259	437	FALSE
C=C1NCCS1	42963	8	8	8	8	545	96	3409	225	437	FALSE
C=c1cccc[nH]1	27480	60	48	60	48	758	279	27619	683	436	FALSE
c1ncc2c(n1)scc2	5373	1034	842	1098	860	955	604	435096	5622	436	FALSE
C1Nc2cccc3c2c(N1)ccc3	1644	60	60	64	63	718	207	24082	631	435	FALSE
c1cc2C=Nc3c2c(c1)ccc3	25510	39	37	40	38	667	182	18264	551	434	FALSE
N=C(c1ccccn1)c1ccccc1	6469	16	16	16	16	543	123	6919	293	433	FALSE
O=S(=O)(c1ccccc1)Nc1[nH]c2c(c1S(=O)(=O)c1ccccc1)nc1c(n2)cccc1	44366	4	4	8	8	478	80	1953	158	432	FALSE
c1ccc(cc1)n1ncc2c1ncnc2	566	309	278	383	315	856	401	152964	2620	431	FALSE
C1CC2C(C1)c1ccccc1NC2	68654	9	9	15	13	562	110	3727	222	430	FALSE
c1ccc2c(c1)[nH]c1c2cccc1	205	280	243	314	260	908	444	124177	1983	430	TRUE
O=c1nc2[nH]c3ccccc3nc2c(=O)[nH]1	1073	3	3	3	3	380	68	646	107	429	TRUE
O=C(c1ccccc1)C=CNc1ccccc1	7669	172	151	177	151	756	259	70587	1672	428	FALSE
O=C1C=CC(=O)N1c1ccccc1	1010	104	97	113	97	764	269	45365	1046	428	FALSE
O=c1cc(oc2c1cccc2)c1cccs1	4056	3	3	3	3	600	104	1702	164	428	FALSE
C(CCc1ccccc1)NCCC1CCCCC1	123299	2	2	2	2	391	80	820	126	428	TRUE
O=C1C(=CC(=O)c2c1cccc2)NS(=O)(=O)c1ccccc1	3868	32	32	34	34	588	141	13408	464	428	FALSE
O=C1C=CC=CC1=CNNc1ccccn1	93870	10	10	10	10	536	108	4237	222	423	FALSE
c1ncc2c(n1)[nH]cc2	606	79	67	83	71	727	239	30449	770	423	TRUE
n1ccc2c(c1)cncc2	25657	18	17	23	22	644	146	8478	323	421	FALSE
S=c1[nH]c2nc3ccccc3nc2c(=O)[nH]1	95012	3	3	3	3	426	80	1215	137	419	FALSE
S=C1NC(=O)C(=CC=C2NCCS2)S1	43003	6	6	6	6	541	91	2501	186	417	FALSE
c1ccc(cc1)COc1ccc(cc1)n1cccc1	102296	4	4	5	5	589	93	2207	181	416	FALSE
c1ccc(cc1)COc1ccc(cc1)n1ccc(c1)C=Nn1cnnc1	102295	4	4	5	5	589	93	2207	181	416	FALSE
c1ccc2c(c1)cc1c(c2)nc[nH]1	3807	18	17	19	18	644	148	8232	314	416	FALSE
O=C(c1sc2c(c1)cccn2)Nc1nccs1	27469	6	6	7	7	636	127	3111	168	415	FALSE
c1ccc(cc1)c1nnco1	918	1771	1397	2067	1487	1027	732	795327	9227	415	TRUE
O=C1NC(=O)SC1=Cc1ccccc1	3202	283	251	291	253	713	386	115553	1666	414	FALSE
O=c1[nH]c2csc(=S)n2c2c1cccc2	48585	20	19	25	23	636	130	8526	368	414	FALSE
c1scc(n1)c1cncs1	8130	131	128	131	128	747	258	58705	1168	411	FALSE
O=C1CC(Cc2c1cc[nH]2)c1ccco1	65985	11	11	11	11	611	91	6042	372	410	FALSE
O=S(=O)(c1ccccc1)Nc1cc(Sc2ncn[nH]2)cc2c1cccc2	42503	2	2	2	2	403	78	622	108	410	FALSE
n1cnc([nH]1)Sc1ccc2c(c1)cccc2	42504	2	2	2	2	403	78	622	108	410	FALSE
[nH]1ccc(c1)C1=NN=C(SC1)NC1CC1	81049	5	5	7	7	480	83	2182	162	409	FALSE
c1ccc2c(c1)[nH]cc2	25	6527	4845	6862	4940	1054	864	2588735	25478	409	TRUE
S=C(Nc1ccccc1)NNc1ccccc1	52536	19	19	22	21	597	143	8293	302	409	FALSE
O=C1C(=N)Sc2c1cccc2	94748	7	7	7	7	554	89	3236	225	408	FALSE
S=C1NC(=O)C(=Cc2cnc3n(c2=O)cccc3)S1	43604	16	16	19	17	542	100	5295	292	408	FALSE
O=C1C(=NNc2ccccc2)Sc2c1cccc2	94747	7	7	7	7	554	89	3236	225	408	FALSE
O=c1oc2ccccc2cc1c1ccccc1	1595	91	87	102	91	756	244	40065	930	407	FALSE
C=C1CCc2c(C1=O)cccc2	1110	53	49	53	49	674	161	19983	650	406	FALSE
O=C1CC(=O)c2c1cccc2	145	81	69	86	70	736	252	35536	860	405	TRUE
c1ccc(nc1)c1nc2n(c1)cccc2	26361	17	17	18	18	588	104	7968	382	405	FALSE
N1=CCC(N1)c1ccccc1	2596	493	424	504	429	822	472	211930	2722	405	FALSE
c1coc(c1)c1cscn1	17772	29	29	30	30	645	153	12916	415	405	FALSE
O=C1NN=CC1=Cc1c[nH]nc1c1ccccc1	93026	4	4	4	4	531	96	1831	148	402	FALSE
c1ccc(cc1)c1nnc(o1)c1ccccc1	917	137	131	156	136	769	278	67328	1382	402	FALSE
O=C1C=CC(=CNNc2ccncn2)C=C1	92697	22	22	22	22	549	144	9728	311	401	FALSE
C1CCc2c(C1)scc2	1317	826	715	909	741	1000	630	378974	4289	401	FALSE
c1ccc(cc1)SC1CC2C(C1)CNc1c2cccc1	68655	8	8	14	12	557	103	3374	205	400	FALSE
N1CCC=N1	2595	1135	914	1153	923	874	575	481644	5531	400	FALSE
O=S(=O)(c1ccccc1)Nc1cccc2c1nccc2	1838	13	12	16	14	592	108	5635	307	400	FALSE
O=C(c1ccccc1)Nc1nc2c(s1)cccc2	1242	111	104	125	109	786	276	49666	1039	399	FALSE
c1ccc(cc1)CNCCC(c1ccccc1)c1ccccc1	63555	20	20	22	20	546	110	8459	389	399	TRUE
O=c1[nH]c2c(n1C1CCN(CC1)Cc1nnn[nH]1)cccc2	134499	89	79	89	79	181	75	12973	516	398	FALSE
O=c1c2cccc3c2c(c(=O)n1c1c[nH]nc1)ccc3	8046	8	8	11	9	646	112	4025	258	398	FALSE
O=C(c1ccco1)Nc1nc2c(s1)cccc2	9269	42	42	46	44	661	156	16958	539	398	FALSE
O=C1NN=CC1=Cc1cn(nc1c1ccccc1)c1ccccc1	93025	3	3	3	3	524	91	1342	136	397	FALSE
c1ccc2c(c1)nc1c(c2)cccn1	24500	5	5	5	5	541	82	2456	203	397	FALSE
O=C1NN=CC1=N	92751	78	72	78	72	616	212	30697	688	396	TRUE
O=C(c1ccco1)Nc1ccccc1	2711	1400	1124	1594	1176	993	637	643213	7779	395	FALSE
c1ccc(cc1)CCCNCc1ccccc1	60651	58	52	62	53	629	177	22102	656	395	TRUE
c1ccc(cc1)C=Cc1ccco1	27765	25	22	26	22	634	160	12181	432	395	FALSE
O=C1C=CC=CC1=CNc1ccccc1	92652	82	74	84	75	742	260	36336	759	393	FALSE
O=C1C(=Cc2ccccc2)CCCC1=Cc1ccccc1	6209	10	9	13	10	542	117	3758	216	393	TRUE
c1ccc(cc1)c1nn2c(c1)nccc2	9896	231	200	254	206	767	304	76171	1488	392	FALSE
N=c1n(cnc2c1cccc2)Cc1ccccc1	41245	3	3	3	3	494	78	1573	170	392	FALSE
C=C1CCc2c1nc1sccc1c2	100388	2	2	3	3	428	71	782	110	392	FALSE
c1ccc2c(c1)scc2	1134	867	643	889	647	978	597	322987	4161	392	TRUE
c1coc(c1)C=C1CCc2c1nc1sccc1c2c1ccco1	100386	2	2	3	3	428	71	782	110	392	FALSE
N=c1c2ccccc2nc(n1Cc1ccccc1)SCc1ccccc1	41244	3	3	3	3	494	78	1573	170	392	FALSE
c1coc(c1)C=C1CCc2c1nc1sccc1c2	100387	2	2	3	3	428	71	782	110	392	FALSE
C=C1CCc2c1nc1sccc1c2c1ccco1	100389	2	2	3	3	428	71	782	110	392	FALSE
O=C1c2ccc(cc2S(=O)(=O)c2c1cccc2)N1CCCCC1	121292	33	32	33	32	386	88	8675	373	391	FALSE
c1ccc(cc1)c1csc2c1cncn2	22619	203	180	213	185	782	355	84917	1339	391	FALSE
O=C1NC(=N)SC1=Cc1ccccc1	35941	61	57	62	58	621	244	26741	514	391	FALSE
c1ccc(cc1)NNC=C1C=CC=N1	96645	8	8	8	8	502	107	3291	167	390	FALSE
c1ccc(cc1)Nc1ncnc(n1)n1cccn1	9538	8	8	9	8	604	113	3994	228	390	FALSE
O=c1n(CCN2CCCC2)c(=O)c2c3c1cccc3ccc2	6134	3	3	3	3	427	79	993	113	389	FALSE
c1cnc2n(n1)ccn2	6791	22	22	22	22	666	147	9652	328	389	FALSE
O=C1C=CC=CC1=CNNc1ccncn1	93106	13	13	13	13	555	114	5528	240	388	FALSE
c1ccc2c(c1)CC1c3c2c2OCOc2cc3CCN1	3277	4	4	4	4	518	97	1926	145	388	FALSE
O=c1cccnn1Cc1nnco1	54705	2	2	2	2	417	84	855	115	388	FALSE
c1ncc2c(n1)[nH]nc2	58	529	430	615	471	911	486	243321	3452	388	TRUE
c1coc(c1)SCc1ccco1	105815	5	5	5	5	524	86	2322	178	388	FALSE
O=c1cccnn1Cc1nnc(o1)c1ccccc1	54704	2	2	2	2	417	84	855	115	388	FALSE
c1ccc2c(c1)sc(n2)Nc1nc2c(s1)cccc2	103555	12	12	12	12	551	109	5812	263	386	FALSE
O=C(c1ccco1)Nc1ccc(cc1)N1CCNCC1	18277	55	46	63	50	703	173	23428	798	386	FALSE
O=C(C=Cc1ccco1)NCc1cccnc1	39603	14	12	20	17	542	113	6867	325	386	FALSE
O=C1C=CC(=O)C(=C1)c1cnc(s1)N1CCCCC1	7608	2	2	2	2	450	83	904	124	385	FALSE
O=C(c1ccccc1)Nc1scc(n1)c1ccccc1	18827	107	93	120	101	737	289	48817	939	385	FALSE
c1ccc(cc1)CCc1cscn1	131014	148	132	148	132	203	92	22611	710	384	FALSE
O=C1NC(=O)C(=C)C(=O)N1	1717	1166	933	1259	957	967	607	535690	6297	384	FALSE
N=C1c2ccccc2c2c1cccc2	1034	120	105	126	109	764	293	42286	794	383	FALSE
c1ccc2c(c1)non2	418	406	286	473	302	885	524	181232	2768	382	TRUE
O=c1oc2ccccc2cc1c1nccs1	19090	4	4	5	5	634	110	1988	135	382	FALSE
c1ccn(c1)Cc1cccs1	45471	29	28	42	32	682	200	15376	471	382	FALSE
O=C1C=CC(=CNNc2ccccn2)C=C1	92809	16	16	16	16	513	120	6124	229	381	FALSE
c1ccc(cc1)N1CCN(CC1)Cc1ccc2c(c1)nccc2	4786	4	4	4	4	525	82	1723	156	381	FALSE
N=C1NC(=O)C(=Cc2ccco2)S1	36107	24	22	25	23	571	167	10503	301	381	FALSE
O=C(c1ccccc1)NN1C(=S)SC(=Cc2ccccc2)C1=O	37775	11	11	11	11	494	97	4002	199	380	FALSE
O=c1ccc(=O)n2n1CCCC2	130039	8	8	8	8	184	41	1440	147	379	FALSE
c1noc(c1)COc1cccc2c1ccnc2	122818	9	9	9	9	395	71	3485	223	379	FALSE
O=C1C(=CNc2ccccc2)C(=O)c2c1cccc2	2636	12	12	12	12	606	103	5744	285	379	FALSE
O=C1NC2C(c3c1cccc3)Cc1c2cccc1	125278	59	49	59	49	234	60	7789	446	379	FALSE
O=C1CC2C(O1)C1=C(CO2)C(=O)c2c(C1=O)cccc2	5161	1	1	1	1	161	69	173	76	379	FALSE
O=c1ccc(=O)n2n1C(CCC2)CNS(=O)(=O)c1ccccc1	130038	8	8	8	8	184	41	1440	147	379	FALSE
c1ccncn1	295	5729	4107	6080	4199	1059	858	2483015	23865	379	TRUE
c1ccc(cc1)n1ccc(c1)C1=NN=C(SC1)NC1CC1	81048	4	4	6	6	479	82	1756	133	378	FALSE
O=C1N=c2scnn2C(=N)C1=Cc1coc2c(c1=O)cccc2	43951	3	3	4	4	473	69	1164	132	378	FALSE
O=C(c1ccc2c(c1)cccc2)Nc1ccccc1	1526	55	50	58	51	711	206	22227	569	378	FALSE
c1ccc[nH]1	364	5779	4208	6272	4357	1052	845	2494970	23953	377	TRUE
c1ncc(nn1)c1ccco1	63343	16	16	20	19	627	102	7304	361	377	FALSE
n1cnc(cn1)c1ccco1	63344	16	16	20	19	627	102	7304	361	377	FALSE
c1coc(c1)c1nncnc1c1ccco1	63342	16	16	20	19	627	102	7304	361	377	FALSE
c1cccnc1	18	29481	20380	31066	20772	1072	979	12413196	108117	376	TRUE
C1NN=C(C1)c1ccccc1	2594	576	488	592	495	817	443	231305	2978	376	FALSE
O=c1[nH]c(=O)c2c3c1ccc(c3ccc2)N1CCOCC1	42222	10	10	11	10	532	102	4194	223	375	FALSE
c1ccc(cc1)C1=CCn2c(=N1)nc[nH]2	90205	63	58	84	75	657	168	27018	775	374	FALSE
S=C1NC(=O)C(=CC=Cc2ccccc2)S1	35590	47	44	47	44	611	187	19839	478	373	TRUE
O=C(Nc1ccccc1)C=CS(=O)c1ccccc1	40636	1	1	1	1	469	102	518	111	373	FALSE
O=c1[nH]c(=C)sc1=Cc1ccc(o1)c1ccccc1	55322	5	5	5	5	501	81	1840	148	373	FALSE
O=C(c1ccccc1)C=NNc1ccccc1	2704	35	33	35	33	627	172	15267	411	372	FALSE
c1ccc(cc1)CNc1ncc2c(n1)ccs2	130966	44	39	44	39	189	72	6530	274	372	FALSE
c1ccc(cc1)C1=NN(C(C1)c1ccccc1)c1ccccc1	3901	41	41	44	42	573	144	13986	419	372	FALSE
O=C(c1cc2c(o1)cccc2)Nc1ccccc1	12857	237	206	274	221	846	356	101629	1719	372	FALSE
c1ccc(cc1)c1ccncn1	1009	416	348	470	368	927	491	192549	2561	371	TRUE
O=C(c1ccccc1)C=Cc1c[nH]c2c1cccc2	93727	15	15	17	16	584	101	6418	312	369	FALSE
c1ccc(cc1)Nc1cccs1	5673	23	23	27	25	565	163	10837	302	369	FALSE
c1ccc(cc1)c1cnc(nn1)c1ccccn1	100708	10	10	10	10	544	83	2623	169	369	FALSE
O=C1C=C(C(=O)N1Nc1ccccc1)c1ccccc1	41341	5	5	5	5	532	80	2412	189	369	FALSE
O=S(=O)(c1ccc(cc1)c1cnco1)Nc1ccccc1	110369	19	17	19	17	403	82	7092	361	369	FALSE
O=S(=O)(c1ccc(cc1)c1cnc(o1)C1CC1)Nc1ccccc1	110368	19	17	19	17	403	82	7092	361	369	FALSE
c1ccc(cc1)c1cnn2c1nccc2	9249	261	231	284	238	824	365	120485	1856	368	FALSE
O=C1C(=Cc2ccccc2)Oc2c1cccc2	2988	61	56	61	56	570	169	23398	595	368	FALSE
O=C(Nc1ccccc1)C=Cc1ccccc1	1967	504	417	515	423	911	489	211064	2632	367	TRUE
c1ccc2c(c1)[nH]c1c2ccnc1	485	49	47	53	51	741	180	18859	506	367	TRUE
c1ccc(cc1)C=Cc1ccccn1	2664	24	23	24	23	536	135	9539	305	367	FALSE
c1ccc2c(c1)c1sccc1CO2	47621	54	54	55	55	685	181	24192	585	366	FALSE
c1ccc2c(c1)nc1c(n2)[nH]c2c1cccc2	4057	48	46	51	46	689	198	21155	524	366	FALSE
c1ccc2c(c1)c(C=NNc1nc3c([nH]1)cccc3)c[nH]2	107656	4	4	4	4	495	79	1867	160	365	FALSE
O=C1NC(=O)SC1=Cc1ccc(o1)c1ccccc1	36177	25	25	27	26	555	118	9210	337	365	FALSE
O=C1C=C(N2CCOCC2)c2c(C1=O)cccn2	68498	1	1	1	1	373	91	408	98	364	FALSE
C=c1sc2ccccc2[nH]c1=O	5892	130	116	134	116	663	244	49164	961	364	FALSE
O=C(c1ccccc1)Nc1cccs1	3634	160	139	168	142	830	331	73686	1246	364	FALSE
C1OC(=O)C=C1	516	129	95	134	97	729	263	48773	1119	363	TRUE
c1ccc(cc1)Cc1c(nc2n1cccc2)c1ccco1	133979	40	40	40	40	161	45	5056	288	362	FALSE
c1ccc(cc1)N1CCN(CC1)Cc1cccc2c1cccn2	33988	4	4	5	5	614	88	2020	159	362	FALSE
c1ccc(cc1)Nc1ccccc1	296	451	352	484	365	969	529	185816	2390	361	TRUE
O=C(C=Cc1ccccc1)C=CC=Cc1ccccc1	2747	5	5	5	5	307	60	1409	126	360	FALSE
O=C1NC(=O)C(=C)N1	2079	215	198	219	200	685	315	95076	1362	360	FALSE
c1ccc(cc1)Nc1ccncn1	2486	189	157	191	158	841	371	76382	1171	360	TRUE
O=c1c2ccsc2nc2n1ncc1c2cccc1	31804	4	4	6	5	575	93	1701	144	359	FALSE
c1ccn2c(n1)ccn2	738	1147	953	1296	986	970	587	504541	5739	359	TRUE
c1ccc2c(c1)n1nc3c(c1OC2)cccc3	117309	43	43	43	43	432	99	16488	567	359	FALSE
c1ccc(cc1)c1cnc2c(n1)cccc2	1821	111	103	119	104	736	286	49324	860	359	FALSE
O=S(=O)(c1ccccc1)Nc1nc2ccccc2nc1Nc1ccccc1	33409	24	24	28	27	547	138	9588	290	358	FALSE
C(Nc1ccnc2n1ncc2)CCn1cncc1	16440	12	12	12	12	610	116	5848	244	358	FALSE
O=C1C=CC2(C=C1)OCC(O2)Cc1ccccc1	7591	2	2	2	2	216	51	416	93	357	FALSE
O=C(c1ccc(cc1)COc1ccccc1)NNC=C1C=CC(=O)C=C1	100294	4	4	4	4	498	88	1923	144	357	FALSE
O=C1C=CC2(C=C1)OCCO2	7592	2	2	2	2	216	51	416	93	357	FALSE
O=C1C=CC2(C=C1)OC(C(O2)Cc1ccccc1)Cc1ccccc1	7590	2	2	2	2	216	51	416	93	357	FALSE
C1=CCc2c(O1)cccc2	9047	60	57	64	58	712	212	26901	608	357	FALSE
c1csc(c1)c1nc2c(s1)cccc2	5405	15	15	16	16	608	107	7373	314	357	FALSE
C=C1C=CC=N1	90211	77	63	78	64	716	239	31695	699	357	FALSE
c1ccc(cc1)c1ccccn1	5853	271	227	300	241	858	418	118928	1658	356	TRUE
O=C(c1ccccc1)ON=Cc1ccccc1	92691	105	99	105	99	596	164	49005	1205	355	FALSE
O=C1C=C(C(=O)c2c1cccc2)n1nnc2c1cccc2	33190	7	7	11	10	539	90	3481	205	355	FALSE
O=C1NC(=S)SC1=Cc1ccc(o1)c1ccccc1	42982	9	9	9	9	527	86	3456	198	355	FALSE
C1CCc2c(C1)scn2	2297	166	149	190	157	802	318	83006	1417	354	TRUE
O=C1NC(=O)C(=Cc2ccco2)N1	23806	34	34	35	35	588	155	15025	389	354	FALSE
c1ccc(cc1)NC=Nc1ncccn1	96747	43	41	43	41	587	135	18815	573	353	FALSE
c1ccc(cc1)c1scc(n1)c1ccccc1	1145	57	53	57	53	692	213	26765	573	353	TRUE
O=C1NC(=Nc2ccccc2)SC1=C	36154	57	53	59	55	611	230	26386	482	352	FALSE
c1ccc(cc1)c1cccs1	321	145	124	154	125	788	312	58595	1025	352	FALSE
O=C1CCCc2c1cc[nH]2	23850	82	78	90	82	698	208	44573	975	351	TRUE
O=C1c2ccccc2Cc2c1cccc2	147	10	8	14	12	522	93	3094	179	351	TRUE
O=c1c(=C)sc2c(n1Cc1ccccc1)cccc2	97866	16	16	20	16	515	108	6947	322	350	FALSE
O=C(c1ccccc1)Sc1cccccc1=O	30513	1	1	1	1	386	86	427	103	350	FALSE
O=C(c1ccc(o1)c1ccccc1)Nc1ccccc1	23099	74	70	87	78	737	234	31314	643	350	FALSE
C=c1[nH]c(=O)c(=C)s1	30985	90	86	106	95	740	259	39237	724	350	FALSE
C1Oc2c(O1)cccc2	161	7606	5490	8434	5730	1056	860	3115299	27970	350	TRUE
O=C(c1ccccc1)Nc1ccccc1	498	6101	4537	6514	4637	1053	804	2565933	23498	350	TRUE
O=C(Cn1sc2c(c1=O)cccn2)Nc1ccccc1	85097	6	6	6	6	443	64	2593	205	349	FALSE
c1ccc(cc1)n1cccn1	119	2752	2047	2966	2104	1039	754	1199038	11620	349	TRUE
S=C(Nc1ccccc1)NNC=C1C=CC(=O)C=C1	98371	12	12	12	12	512	110	5165	203	348	FALSE
c1ccc(cc1)OCCN1CCN(CC1)c1ncnc2c1ccs2	38346	3	3	5	5	572	76	1635	145	348	FALSE
c1ccc(cc1)c1ccn(n1)c1ccccc1	1561	583	468	622	479	937	520	254695	3068	348	TRUE
N=c1ccc2c(n1Cc1ccco1)nc1n(c2=O)cccc1	18660	38	37	48	44	689	142	15974	522	348	FALSE
O=C1NC(=O)C(=Cc2cccs2)C(=O)N1	4364	24	22	24	22	526	105	10263	410	347	FALSE
c1ccc(cc1)Nc1ncnc2c1cccc2	2327	96	85	99	87	752	265	41978	773	347	TRUE
c1ccc(cc1)Oc1ccccc1	69	1360	1010	1435	1037	1005	684	537723	5485	347	TRUE
O=C(c1ccccc1)NN=Cc1ccccc1	2744	714	594	734	598	807	461	300908	3484	346	FALSE
C1COc2c(O1)cccc2	275	4333	3080	4769	3192	1030	776	1790184	17595	346	TRUE
c1ccc(cc1)c1nc2n(c1)nccn2	6792	15	15	15	15	652	125	6868	256	346	FALSE
c1csc(c1)c1ccc2c(n1)cccc2	3969	108	106	120	109	740	256	47584	860	345	FALSE
c1ccc(cc1)c1cnn2c1nccc2NCCCn1cncc1	22506	8	8	8	8	598	104	3845	191	344	FALSE
c1ccc2n(c1)ccn2	2555	2534	1615	2555	1622	972	596	656605	8408	342	TRUE
S=C1NC(=O)C(=Cc2cnn(c2)c2ccccc2)S1	38908	26	26	31	29	564	126	9533	314	341	FALSE
O=C1N=C(SC1=Cc1c[nH]c2c1cccc2)Nc1ccccc1	35721	9	9	9	9	509	106	4059	174	341	FALSE
c1ccc(cc1)c1ccc2n(c1)c(cn2)c1ccccc1	131005	237	198	237	198	229	117	36061	866	341	FALSE
c1ccc(cc1)CNc1ncccn1	7810	71	64	74	65	695	227	34022	689	340	TRUE
N(CCc1cccc2c1cccc2)CCc1ccccc1	117443	4	4	4	4	393	66	1254	119	339	FALSE
O=S(=O)(c1cccs1)Nc1cccc2c1cccn2	45739	2	2	2	2	536	81	1081	137	339	FALSE
O=C1N=CSC1=Cc1c[nH]c2c1cccc2	35722	11	11	11	11	516	112	4913	189	339	FALSE
C=C1C2CCC(N2)C(=C)C1=O	96472	6	6	6	6	531	99	2566	140	338	FALSE
C=C1SC(=NC1=O)NS(=O)(=O)c1ccccc1	42914	18	18	20	20	575	121	8071	271	338	FALSE
O=c1cc[nH]c(n1)n1nccc1Nc1ccccc1	53519	1	1	1	1	506	101	551	109	338	FALSE
O=C(c1cccs1)C=CNc1ccccc1	36023	21	21	21	21	551	89	10062	439	337	FALSE
O=C(c1cccs1)C=C1C(=O)Nc2c1cccc2	30943	7	7	7	7	542	86	3517	203	336	FALSE
N=C1C(=O)Nc2c1cccc2	18947	244	211	251	213	787	352	107567	1510	336	TRUE
c1ccc(cc1)CNc1ncnc2c1scc2	131149	50	44	50	44	192	78	7422	259	336	FALSE
C(CCN=CN=CNc1ccccc1)CCCN=CN=CNc1ccccc1	106179	1	1	3	3	359	60	398	74	336	FALSE
c1ccc(cc1)c1ccccc1	179	2139	1446	2210	1463	1027	700	695070	7411	335	TRUE
c1ccc(cc1)Nc1c(nc2n1cccc2)c1ccccn1	26360	10	10	10	10	480	78	4877	260	335	FALSE
O=C1C(=C)Nc2c1cccc2	21987	15	15	15	15	606	117	6969	257	335	FALSE
O=C1CC(=O)C2=COC=CC2=C1	100865	67	65	67	65	490	102	14173	478	334	FALSE
c1ccc(cc1)c1n[nH]cc1	1007	1539	1072	1597	1091	1003	651	569718	6199	334	TRUE
O=C1N=C(SC1=Cc1ccccc1)NS(=O)(=O)c1ccccc1	44106	9	9	11	11	554	99	3893	178	334	FALSE
O=S(=O)(c1c[nH]c2c1nc1ccccc1n2)c1ccccc1	19398	48	48	75	63	682	192	24391	598	334	FALSE
O=C1NC(=O)NC(=O)C1=Cc1ccc(o1)c1ccccc1	39013	14	14	14	14	514	101	5393	216	333	FALSE
O=c1cccn[nH]1	742	907	631	940	638	953	567	397329	4822	333	TRUE
O=C1C(=Cc2ccncc2)CCCC1=Cc1ccncc1	99382	2	2	2	2	473	78	918	118	333	FALSE
O=C1C(=C)CCCC1=Cc1ccncc1	99383	2	2	2	2	473	78	918	118	333	FALSE
O=S1(=O)C=Cc2c1cccc2	4626	15	13	15	13	631	132	7466	284	331	FALSE
O=C(Nc1ccccc1)C=Cc1ccc(o1)N1CCCCC1	39335	2	2	3	3	487	67	1004	122	330	FALSE
C=c1[nH]c2c([nH]1)cccc2	14898	154	136	185	151	806	356	74745	1081	330	FALSE
C=C1SC(=O)N(C1=O)c1ccccc1	36167	26	26	26	26	575	139	11140	304	329	FALSE
c1coc(n1)C1CC1	110362	39	34	39	34	419	107	14325	475	328	FALSE
c1ncco1	521	1866	1524	2147	1609	988	662	848837	8049	328	TRUE
C1CC1c1ncc(o1)c1ccccc1	110361	39	34	39	34	419	107	14325	475	328	FALSE
S=C(NC(=O)c1cccs1)NNC(=O)c1ccccc1	42810	11	10	11	10	555	100	4616	221	327	FALSE
O=C(c1cccc2c1C(=O)c1ccccc1S2(=O)=O)NCc1ccccc1	125689	38	36	38	36	329	89	9275	310	326	FALSE
c1ccc(cn1)c1nc2c([nH]1)cccc2	3866	94	84	103	92	710	217	42702	856	326	FALSE
o1cnnc1	919	4027	2939	4566	3079	1054	808	1815367	16296	326	TRUE
n1ccnnc1	436	255	214	267	217	860	399	115506	1531	326	TRUE
O=C(c1ccccc1)NN=C(c1ccccn1)c1ccccc1	52137	7	7	7	7	516	73	3069	201	325	FALSE
c1ccc2c(c1)nc1c(c2)cco1	793	82	79	93	82	735	214	39235	825	325	FALSE
O=C(Nc1ccccc1)C=Cc1ccc(o1)N1CCOCC1	29693	3	3	3	3	472	72	1357	134	325	FALSE
O=c1[nH]c2c(n1C1CCN(CC1)Cc1nnnn1c1ccc3c(c1)OCCO3)cccc2	134498	12	12	12	12	168	44	1812	126	324	FALSE
O=C(CC(=O)C=Cc1ccccc1)C=Cc1ccccc1	31087	1	1	2	2	602	87	655	97	324	FALSE
O=C1C(=Cc2ccc[nH]2)CCCC1=Cc1ccc[nH]1	99869	3	3	3	3	516	78	1635	148	324	FALSE
c1ccc(cc1)Nc1cnc2c(n1)cccc2	7115	42	41	46	44	670	185	17637	387	324	FALSE
C=C1CCCC(=Cc2ccc[nH]2)C1=O	99870	3	3	3	3	516	78	1635	148	324	FALSE
O=C1N=c2scnn2C(=N)C1=C	32009	145	131	154	132	659	233	55535	1013	323	FALSE
c1ccc(cc1)C=NNc1ccncn1	92703	86	81	87	82	626	204	37598	702	323	FALSE
O=C1NC(=Nc2ccccc2)SC1=Cc1ccccc1	38613	20	18	21	19	576	156	9056	246	323	FALSE
c1ccc(cc1)c1cscc1	323	296	247	312	250	867	400	127464	1703	323	FALSE
O=C1Nc2c(C31NN=C(S3)c1ccccc1)cccc2	68949	3	3	3	3	506	74	1576	149	322	FALSE
c1ccc(cc1)c1nc2c(s1)nccc2	77346	42	41	45	42	637	161	20141	501	322	FALSE
C1CCN(CC1)c1ncnc2c1cnn2c1ccccc1	20633	21	21	30	27	657	140	11269	354	321	FALSE
O=c1c2ccc(c3c2c(c(=O)n1c1ccccc1)ccc3)N1CCCCC1	38484	4	4	4	4	470	69	1938	161	321	FALSE
O=c1c(=Cc2ccccc2)sc2c(n1Cc1ccccc1)cccc2	97867	14	14	18	14	509	97	5984	296	321	FALSE
O=C(c1ccccc1)Oc1ccccc1	798	509	415	554	427	924	469	219587	2682	321	TRUE
N=c1cnss1	7854	20	20	23	23	640	96	9671	403	320	FALSE
c1ncno1	1502	2109	1597	2329	1657	998	622	972113	10133	320	TRUE
O=C1C=CC(=Cc2cn3ccsc3nc2=O)C=C1	24478	6	6	6	6	499	81	2712	164	320	FALSE
O1CCN(CC1)Cc1ccc2c(c1)nccc2	36411	13	13	17	16	608	87	6397	321	320	FALSE
S=C1SC(=C)C(=O)N1Nc1ccccc1	35618	10	10	10	10	525	102	4320	179	320	FALSE
c1ccc2c(c1)nc1c(n2)[nH]cc1c1nc2c([nH]1)cccc2	23261	7	7	8	7	611	93	3477	210	319	FALSE
O=C1C2=C(CCOC2)C(=O)c2c1cccc2	1274	1	1	1	1	205	69	231	74	319	FALSE
N=C1SC(=C)C(=O)N1CCc1c[nH]c2c1cccc2	99212	5	5	5	5	506	86	2222	138	318	FALSE
c1ccc(cc1)Nc1scc(n1)c1cncs1	16369	108	107	108	107	705	201	48814	921	318	FALSE
O=C1C(=C)SC(=Nc2ccccc2)N1CCc1c[nH]c2c1cccc2	99213	5	5	5	5	506	86	2222	138	318	FALSE
c1ccc(cc1)c1ncc2c(n1)cccc2	9255	161	139	170	141	809	303	68173	1101	318	FALSE
c1ccc(cc1)C=NNc1ncnc2c1cccc2	92759	24	23	24	23	545	114	9557	315	317	FALSE
c1ccn[nH]1	117	11554	8000	12158	8168	1060	887	4953458	39572	317	TRUE
O=C1C=CC(=CNN2C(=O)CSC2=S)C=C1	93347	5	5	5	5	511	85	1834	121	317	FALSE
O=C1C(=CC(=O)c2c1cccc2)NCCc1ccccc1	3400	2	2	2	2	524	86	781	98	317	FALSE
O=C(C(=Cc1ccccc1)c1[nH]c2c(n1)cccc2)c1ccccc1	97395	3	3	4	4	487	66	1497	140	317	FALSE
O=C1NC(=O)c2c(C1=C)cccc2	44641	146	129	168	137	779	335	66540	962	317	FALSE
C=C(C(=O)c1ccccc1)c1nc2c([nH]1)cccc2	97396	3	3	4	4	487	66	1497	140	317	FALSE
c1ccc(cc1)c1ccc2n(c1)ccn2	131004	260	209	260	209	230	120	39484	889	316	FALSE
N=C1N=CC=N1	92940	6	6	6	6	502	88	2128	123	316	FALSE
O=C1C=CC(=O)c2c1c1cncnc1cc2	81905	1	1	1	1	218	69	246	76	316	FALSE
c1coc(c1)C=C1CCc2c1nc1ccccc1c2	98037	6	6	6	6	462	63	2021	158	316	FALSE
O=C1C=CC(=N)C(=O)N1	23714	13	13	13	13	608	103	5429	223	315	FALSE
c1cnc2c(c1)ncs2	57898	48	45	51	46	642	172	22299	524	315	FALSE
O=C1C(=C)COCC1=Cc1ccccc1	96476	2	2	2	2	414	72	786	103	314	FALSE
O=C1C(=O)c2cccnc2c2c1cccn2	1653	1	1	1	1	152	62	161	68	314	FALSE
C=C1COCC(=C)C1=O	96477	2	2	2	2	414	72	786	103	314	FALSE
O=c1cc[nH]c(n1)n1cccn1	18958	4	4	4	4	584	108	2136	122	314	FALSE
O=C1C(=Cc2ccccc2)COCC1=Cc1ccccc1	96475	2	2	2	2	414	72	786	103	314	FALSE
c1cnc([nH]1)Sc1cccc2c1non2	85568	3	3	3	3	484	71	1445	139	314	FALSE
O1CCN(CC1)c1ccc(o1)C=Cc1nc2c([nH]1)cccc2	97562	3	3	3	3	519	69	1534	155	314	FALSE
C1=NN=C(CS1)c1c[nH]cc1	78648	32	30	38	33	566	134	15074	448	313	FALSE
O=C1C=CC(=CC1=C)Cc1ccccc1	94274	5	5	5	5	605	86	2215	150	313	FALSE
O=c1cc([nH]c2c1cccc2)c1ccccc1	2459	49	44	51	46	677	160	22317	579	313	FALSE
O=C1NC(=O)SC1=Cc1ccc(o1)N1CCOCC1	97852	7	7	7	7	545	73	3454	220	313	FALSE
O=c1[nH][nH]c(c1)c1ccccc1	2112	65	60	66	61	723	172	21551	523	313	TRUE
C=C1C(=O)NC(=O)N(C1=O)c1ccccc1	30445	355	267	389	278	859	407	161980	2286	313	FALSE
O=C(c1c[nH]cc1)CN1C(=O)c2c(S1(=O)=O)cccc2	46404	6	6	8	7	576	68	2277	192	313	FALSE
N=C1SC(=C)C(=O)N1c1nccs1	39161	5	5	5	5	551	97	2470	137	312	FALSE
O=C(Nc1cccs1)Nc1ccccc1	23963	44	42	44	42	676	174	21783	492	312	FALSE
c1ccc(cc1)c1ccnc(c1)c1ccccc1	24476	40	40	46	42	648	178	18621	418	311	FALSE
N1CCN(CC1)c1ncnc2c1ccs2	10746	179	160	190	166	747	257	69654	1168	310	FALSE
O=C(c1ccccc1)Nc1ccc(cc1)CN1CCNCC1	117704	28	26	28	26	418	94	10055	347	309	FALSE
O=C1C(=CC(=O)c2c1cccc2)NC1CCCCC1	5147	1	1	1	1	421	89	462	95	309	FALSE
C=C1CCCc2c1nc1ccccc1c2	98007	23	21	30	26	498	119	9161	293	309	FALSE
C=C1SC(=NC1=O)c1ccccc1	25337	12	12	12	12	563	113	5511	195	308	FALSE
c1ccc(cc1)NN=C1N=CC=N1	92942	5	5	5	5	500	86	1968	121	308	FALSE
c1ccn2c(c1)nc1c2cccc1	6984	110	99	122	102	750	273	48018	796	308	FALSE
O=C1C=CC=CC1=CNNC(=O)c1ccco1	95155	5	4	5	4	526	86	1813	146	308	FALSE
O=C1N=c2scc(n2C(=N)C1=Cc1ccc(o1)c1ccccc1)c1ccccc1	42565	5	5	5	5	485	75	2230	150	307	FALSE
O=C(n1cnc2c1cccc2)C=Cc1ccccc1	93563	6	6	6	6	507	65	2454	182	307	FALSE
O=C1C=CC(N1c1nncs1)c1ccccc1	61770	28	28	31	31	637	103	11478	414	307	FALSE
O=c1[nH]c2nc3ccccc3nc2c(=O)n1C1CCCCC1	95022	2	2	2	2	477	74	809	107	307	FALSE
O=C1C(=CC(=O)c2c1cccc2)Nc1ccc2c(c1)[nH]nc2	4501	1	1	1	1	379	85	419	90	307	FALSE
O=C(c1cccs1)Nc1scc(n1)c1ccccn1	52217	5	5	5	5	576	74	1976	152	307	FALSE
O=C(c1ccccc1)c1ccccc1	302	577	444	613	454	960	524	243056	2712	307	TRUE
S=C1SC(=Cc2ccccc2)C(=O)N1Nc1ccccc1	35617	7	7	7	7	521	93	3149	153	307	FALSE
O=C1N=c2scc(n2C(=N)C1=Cc1ccco1)c1ccccc1	42568	5	5	5	5	485	75	2230	150	307	FALSE
N1CCN(CC1)Cc1cccc2c1cccn2	16451	10	8	11	9	625	98	4665	253	306	FALSE
O=c1[nH]c2ccccc2sc1=Cc1ccccc1	5891	116	103	120	103	641	206	42974	829	305	FALSE
O=S(=O)(c1ccc2c(c1)C1C=CCC1CN2)Nc1ccccc1	65485	4	4	4	4	482	65	1638	145	305	FALSE
O=C(c1cncs1)c1ccccc1	7168	62	57	62	57	688	196	28077	566	305	FALSE
O=S(=O)(c1ccc2c(c1)C1C=CCC1C(N2)c1ccccc1)Nc1ccccc1	65483	4	4	4	4	482	65	1638	145	305	FALSE
O=C(c1coc2c1cccc2)c1ccccc1	164	56	52	64	57	742	219	25754	504	305	TRUE
S=C(NC(=O)c1ccco1)NNC(=O)c1ccccc1	42809	11	11	11	11	566	104	5136	200	305	FALSE
O=C(c1ccc2c(c1)cccc2)NN=Cc1ccco1	96739	5	5	6	6	524	77	2162	140	304	FALSE
S=C1NC(=O)C(=Cc2cccs2)C(=O)N1	29805	14	14	14	14	505	95	5214	201	304	FALSE
C1CCN(C1)c1ccccc1	561	825	577	852	583	958	564	325930	3613	304	TRUE
S=C1NC(=O)C(=Cc2c[nH]nc2)S1	36202	46	44	51	47	586	164	18559	412	304	FALSE
c1ccc(cc1)Nc1ncncn1	859	636	525	710	544	933	485	292563	3311	304	TRUE
c1ccc(cc1)c1ccncc1	927	167	137	181	140	802	352	71514	1012	304	TRUE
c1ccc2c(c1)c1occc1cc2	9202	39	36	48	42	674	179	17563	409	303	FALSE
c1ccc(cc1)Nc1ccnc2c1cccc2	134	63	56	66	56	714	196	24728	550	303	TRUE
C=c1[nH]c2ccccc2c(=O)[nH]1	93566	30	30	31	31	581	139	12761	316	302	FALSE
O=C(CN1C(=O)SC(=C)C1=O)Nc1ccccc1	36114	70	70	72	71	604	183	29401	540	302	FALSE
O=C1NN=CC1=NNc1ccccc1	92750	68	62	68	62	589	177	26554	540	302	TRUE
O=C1C(=C(N2CCNCC2)C(=O)c2c1cccc2)NS(=O)(=O)c1ccccc1	78245	15	15	17	17	549	99	6415	236	301	FALSE
O=C1NC(=O)N(C(=O)C1=Cc1cccs1)c1ccccc1	44198	9	9	9	9	472	59	3727	246	301	FALSE
O=S(=O)(c1ccccc1)C=Cc1ccccc1	25836	16	13	16	13	609	127	7036	263	301	FALSE
O=C1Nc2c(C1)c1ccncc1cn2	66724	14	14	18	15	612	117	6190	245	301	FALSE
C1C=Nn2c(S1)nnc2c1ccccc1	21242	67	47	78	52	692	203	22740	604	301	FALSE
O=C(c1ccccc1)NN=Cc1cccs1	52039	55	52	55	52	647	201	25252	462	301	FALSE
C1CCC2(CC1)N=c1c(=[NH+]2)cccc1	18901	3	3	3	3	579	85	1547	129	301	FALSE
c1ccc(cc1)c1nccs1	1147	405	341	413	343	853	385	177805	2186	301	TRUE
C=C1CCC2C(=C1)C=C(CC2)N1CCNCC1	81054	2	2	2	2	275	54	624	97	300	FALSE
O=C1C(=C)C=NN1c1nc2c(s1)cccc2	68792	31	30	36	31	655	160	15384	403	300	FALSE
c1ccc(cc1)C1Nc2cccc3c2c(N1)ccc3	4084	39	39	42	41	674	149	16449	411	300	FALSE
O=C(Nc1ccccc1)CCCN1C(=S)SC(=Cc2ccccc2)C1=O	35665	38	35	39	35	529	113	13166	416	300	FALSE
O=C1C=CC2C(C1)C1CCC3C4C1(C(C2)OC(=O)C4)CO3	5561	3	3	3	3	381	54	890	113	300	FALSE
O=C(c1cc2c(o1)cccc2)Nc1nccs1	20032	23	23	24	24	630	111	9025	302	300	FALSE
O=C1c2ccccc2c2c3c1c(NCc1ccco1)ccc3no2	19801	1	1	1	1	492	92	543	104	300	FALSE
O=C1NC2CCCC=C2c2c1cc1OCOc1c2	7695	2	2	2	2	215	49	468	85	299	FALSE
O=C1C=CCN1c1nncs1	61769	29	29	32	32	637	103	11893	416	299	FALSE
C1CCC(OC1)OC1CCCOC1	1100	43	33	50	38	630	168	11775	322	298	TRUE
c1ccnnc1	641	798	649	815	652	930	493	342628	3570	298	TRUE
O=C1C(=CC=Cc2ccccc2)Oc2c1cccc2	43934	8	8	8	8	511	72	3705	212	298	FALSE
O=C1C=CC(=CNn2c(=N)scc2c2ccccc2)C=C1	98606	2	2	2	2	410	73	806	97	297	FALSE
c1ccc(nc1)NCc1ccc2c(c1)nccc2	2671	11	11	11	11	597	102	5223	208	297	FALSE
O=C1C=CC=CC1=CNNC(=O)c1ccncc1	92739	10	10	10	10	466	80	3551	168	297	FALSE
O=C(c1cc2c(s1)nccc2)Nc1ccccc1	23079	41	39	43	40	643	156	17014	409	297	FALSE
N=C1C=Nc2c1cccc2	93226	11	11	11	11	513	101	4937	183	296	FALSE
O=c1[nH]c2cccc3c2c(c1Nc1ccccc1)c1ccccc1c3=O	37486	4	4	5	5	513	71	1813	134	296	FALSE
O=C(c1ccco1)C=CNc1ccccc1	29522	34	34	34	34	622	116	17085	508	296	FALSE
O=C1NCc2c1c1c3ccccc3n3c1c1c2c2ccccc2n1C1OC3CCC1	92553	1	1	1	1	288	75	302	77	295	FALSE
c1ccc(cc1)Cn1ccc2c1nc1ccccc1n2	19226	29	29	44	36	691	162	14755	405	295	FALSE
c1ccc(cc1)NN=Cc1cccs1	5289	33	31	34	31	577	143	13552	345	295	FALSE
C1CCCCN(C1)c1ccc(o1)C=Cc1ccccc1	49457	3	3	3	3	546	74	1505	138	295	FALSE
O=C(c1cccs1)Nc1ccccc1	5704	643	519	680	530	933	488	284151	3045	295	TRUE
c1ncns1	1136	222	194	240	203	821	325	106516	1464	295	TRUE
O=C(c1cc2c(s1)nsc2)c1ccccc1	8372	7	7	7	7	563	90	3149	158	294	FALSE
C1C=NNC1=O	463	208	176	211	178	809	304	85896	1248	293	TRUE
O=C(c1cccnc1)C=Cc1ccccc1	96698	11	11	11	11	549	105	5272	192	293	FALSE
O=C(Nc1ccccc1)Nc1scc(n1)CCc1ccccc1	131327	25	25	25	25	174	52	3896	168	293	FALSE
O=C1C=CC(=Nc2ccc3c(c2)NON3)C=C1	98658	3	3	3	3	486	87	1305	99	293	FALSE
O=c1oc2ccccc2cc1c1cscn1	7414	36	35	39	37	636	155	16091	377	293	FALSE
O=C1NC(=N)SC1=Cc1ccc(cc1)N1CCCC1	49287	4	4	4	4	520	71	1929	150	292	FALSE
O=C(Nc1cccc(c1)c1nnc(o1)c1ccccc1)Cc1ccccc1	32909	3	3	6	6	570	74	1637	119	292	FALSE
O=C(c1noc(c1)COc1cccc2c1ccnc2)N1CCCCC1	123015	4	4	4	4	384	58	1556	134	292	FALSE
O=S(=O)(N1CC=Cc2c1cccc2)c1ccccc1	9044	12	12	12	12	542	81	5615	257	292	FALSE
c1ccc(cc1)c1cnc2n1cccc2	25479	265	224	265	224	532	140	41115	1009	292	FALSE
S=C(NC(=O)c1ccccc1)Nc1ccccc1	23989	358	325	373	330	743	366	162666	1753	292	FALSE
C1CCN(CC1)c1nncc2c1n[nH]c2	110286	36	36	37	36	403	101	12764	352	291	FALSE
O=c1ccc2c(c1)oc(cc2)Nc1ccccc1	7537	13	13	16	15	603	104	6922	264	291	FALSE
C1CCN(CC1)c1nncc2c1nn(c2)c1ccccc1	110285	36	36	37	36	403	101	12764	352	291	FALSE
O=C1N=c2sccn2C(=N)C1=Cc1ccc(o1)c1ccccc1	42566	9	9	9	9	495	84	4111	187	291	FALSE
O=C1N=c2sccn2C(=N)C1=Cc1coc2c(c1=O)cccc2	44556	2	2	2	2	416	69	875	106	290	FALSE
C1CCN(CC1)Cc1nnnn1c1ccc2c(c1)OCCO2	134496	13	12	13	12	168	44	1922	126	289	FALSE
O=C(c1ccccc1)Nc1scc(n1)c1ccccn1	54238	13	13	13	13	580	75	4863	248	289	FALSE
c1ccc(cc1)n1ccc(c1)C1=NN=CSC1	81051	8	8	10	10	493	87	3643	158	289	FALSE
O=C1C=CC(=CC1=CNc1ccccc1)Cc1ccccc1	95422	4	4	4	4	499	77	1686	121	289	FALSE
O=c1ccccn1c1nccs1	21134	4	4	5	5	613	76	2063	149	288	FALSE
c1ccc2c(c1)oc1c2ncnc1	7582	177	164	211	173	792	287	88176	1353	288	FALSE
S=C1NC(=O)C(=C)C(=O)N1c1ccccc1	24970	85	74	85	74	668	201	34940	664	288	FALSE
O=C1C(=CC(=O)c2c1cccc2)NC1CCS(=O)(=O)C1	79093	4	4	5	5	489	74	1960	129	287	FALSE
S=C(NC(=O)c1ccccc1)Nc1cc2c(s1)CNCC2	34712	6	6	6	6	517	76	2473	148	287	FALSE
O=C(c1ccccc1)Nc1nnco1	24268	209	191	221	202	737	252	96559	1435	286	FALSE
O=S(=O)(c1ccccc1)Nc1ccccc1	60	5611	3918	6029	4032	1050	796	2251828	18093	286	TRUE
O=C(c1cccc2c1C(=O)c1ccc(cc1S2(=O)=O)N1CCCCC1)NCc1ccccc1	126678	16	16	16	16	308	57	4137	200	286	FALSE
O=c1ccsn1c1ccccc1	26753	1	1	1	1	378	77	426	93	286	FALSE
N1CCN(CC1)c1ccccc1	319	9693	6962	10983	7321	1057	869	4075614	30198	286	TRUE
C1Cc2c(C1)ccs2	4350	325	279	367	295	886	424	150762	1698	286	FALSE
O=C(c1ccccc1)C#Cc1ccccc1	2062	4	4	4	4	519	67	1664	139	286	FALSE
c1ccc(cc1)C=CC=NNc1ccccc1	96684	14	14	15	14	537	97	6138	235	285	FALSE
O=S(=O)(c1ccccc1)Nc1cc2c(n1Cc1ccccc1)nc1c(n2)cccc1	45071	1	1	2	2	442	71	491	77	285	FALSE
O=C1CSC(=S)N1	934	78	65	80	66	682	234	28868	501	285	FALSE
O=c1cc[nH]c2c1ccc(c2)N1CCNCC1	246	85	77	102	87	678	116	34420	1152	285	TRUE
c1ccc(cc1)CCNc1ncnc2c1cccc2	2536	10	9	11	10	525	109	4077	153	284	FALSE
C1CCN(CC1)c1ccccc1	1511	854	664	916	686	957	556	356854	3420	284	TRUE
c1cc2cccc3c2c(c1)nc[nH]3	2629	24	24	24	24	639	141	10920	272	284	FALSE
c1ccc2c(c1)ccc1c2cco1	1386	64	59	65	59	692	205	28326	516	284	FALSE
O=C1C=CC(=c2cc[nH][nH]2)C=C1	94128	35	35	37	37	718	162	16408	365	284	FALSE
c1ccc(cc1)Nc1cnc2n1cccc2	26362	29	29	29	29	511	109	13867	384	284	FALSE
c1ccc(nc1)c1nccnn1	7829	14	13	14	13	553	88	4037	183	284	FALSE
C1CCC2(CC1)N=c1c(=[NH+]2)ccc(c1)Nc1ccccc1	18900	2	2	2	2	558	80	1126	122	284	FALSE
O=C(c1ccccc1)OCC(=O)c1c[nH]cc1	46546	78	69	89	74	686	193	32250	671	284	FALSE
O=C(c1nnsc1)N1CCOCC1	41499	2	2	2	2	421	71	882	102	284	FALSE
O=c1nc(C=Cc2ccccc2)[nH]c2c1cccc2	92978	21	20	21	20	511	104	8660	276	283	FALSE
N1CCc2c(C1)cccc2	504	2074	1545	2271	1599	1004	691	899895	7595	283	TRUE
c1ccc(cc1)Cc1ccccc1	74	1726	1176	1848	1207	991	656	646177	6141	283	TRUE
C1CCC(CC1)Nc1ncnc2c1cnn2c1ccccc1	29372	3	3	4	4	555	70	1508	127	283	FALSE
C1CCC(=CC1)CCNc1ncnc2c1[nH]c1c2cccc1	30895	2	2	2	2	455	73	864	101	282	FALSE
O=C1OCC(=C1)C1CCC2C1CCC1C2CCC2C1CCC(C2)OC1CCC(CO1)OC1CCCCO1	4344	4	4	6	6	494	61	1234	105	281	TRUE
C1CCC(OC1)OC1CCC(OC1)OC1CCC2C(C1)CCC1C2CCC2C1CCC2	4345	4	4	6	6	494	61	1234	105	281	TRUE
O=C(Nc1ccccc1)COc1ccccc1	3244	1660	1249	1761	1272	1001	647	687192	5977	281	TRUE
C1C=Nn2c(S1)nnc2	7082	167	120	191	129	754	299	68071	1150	280	FALSE
N=c1[nH]c(SCc2ccccc2)nc2c1cccc2	41247	10	10	10	10	500	87	5058	206	280	FALSE
c1coc(c1)Cc1ccc2c(c1)nccc2	61387	12	11	12	11	591	81	4896	250	280	FALSE
C=c1[nH]c(=O)c(=Cc2ccco2)s1	44707	7	7	9	8	606	89	2972	162	280	FALSE
C1=COC2=C(C1)CCC2=Cc1ccccc1	90184	3	3	3	3	496	71	1268	115	280	FALSE
C=C1CCC2=C1OC=CC2	90183	3	3	3	3	496	71	1268	115	280	FALSE
c1ccc(cc1)C=C1CCC2=C1OC=CC2c1ccccc1	90181	3	3	3	3	496	71	1268	115	280	FALSE
C=C1CCC2=C1OC=CC2c1ccccc1	90182	3	3	3	3	496	71	1268	115	280	FALSE
O=C(c1ccco1)N1CCN(CC1)c1ccc2c3c1noc3c1c(C2=O)cccc1	89355	2	2	2	2	365	63	778	98	279	FALSE
O=C1NCNc2c1cccc2	474	304	270	318	276	831	308	132993	1788	279	TRUE
c1noc(c1)COc1ccc2c(c1)cccn2	111248	30	27	30	27	504	90	13459	488	279	FALSE
O=C(c1cc2c(s1)nccc2)c1ccccc1	23995	25	24	25	24	556	128	11202	289	279	FALSE
c1nn2c(s1)nnc2	2575	340	286	409	305	812	393	151434	1826	279	FALSE
c1ncc2c(n1)ccs2	41124	227	180	227	180	627	192	42687	857	279	FALSE
C1C=NN=C(S1)Nc1ccccc1	78647	31	30	37	32	585	145	14462	363	279	FALSE
O=C(c1ccn(c1)c1ccccc1)Nc1ccccc1	52663	3	3	3	3	495	70	1416	125	279	FALSE
S=C(Nc1cccnc1)NNC=C1C=CC(=O)C=C1	98064	5	5	5	5	485	79	2203	128	278	FALSE
C1CCC(OC1)OC1CCC(OC1)OC1CCC(OC1)OC1CCC2C(C1)CCC1C2CCC2C1CCC2	4346	3	3	5	5	493	61	1080	100	278	TRUE
O=C1N=C(SC1=Cc1ccccc1)c1ccccc1	25336	7	7	7	7	528	89	3312	152	278	FALSE
c1ccc(cc1)C1=Nn2c(SC1)nnc2c1ccccc1	21241	50	37	61	42	670	159	16390	496	278	FALSE
c1cc(nc(n1)N1CCCC1)N1CCCC1	2241	7	7	7	7	543	86	3283	159	278	TRUE
c1ccc(cc1)c1ccc(cc1)c1cscn1	1740	11	11	12	11	560	107	5053	187	278	FALSE
c1ccc(cc1)n1ccc2c1nc1ccccc1n2	19529	53	50	67	57	689	188	24406	506	278	FALSE
O=C1OCC(=C1)C1CCC2C1CCC1C2CCC2C1CCC(C2)OC1CCC(CO1)OC1CCC(CO1)OC1CCCCO1	4343	3	3	5	5	493	61	1080	100	278	TRUE
c1ccc(cc1)Nc1nc2ccccc2n2c1=Nc1[nH]ncc1C2c1ccccc1	79877	4	4	8	8	509	64	1969	132	277	FALSE
O=C1NC(=Cc2ccc[nH]2)C(=O)N1c1ccccc1	32500	6	6	6	6	484	75	2541	143	277	FALSE
O=C1C=Cc2c(C1=NNc1ccccc1)cccc2	93910	9	9	10	10	529	96	3810	148	277	FALSE
c1ccc(cc1)C1c2cn[nH]c2N=c2n1c1ccccc1nc2	79874	4	4	8	8	509	64	1969	132	277	FALSE
O=C1NC(=Cc2cccn2c2ccccc2)C(=O)N1c1ccccc1	32499	6	6	6	6	484	75	2541	143	277	FALSE
c1ccc(cc1)C1c2cnn(c2N=c2n1c1ccccc1nc2)c1ccccc1	79871	4	4	8	8	509	64	1969	132	277	FALSE
c1ccc(cc1)C=Cc1ccccc1	551	150	113	162	122	764	293	50833	790	277	TRUE
c1ccc(cc1)Nc1nc2ccccc2n2c1=Nc1n(ncc1C2c1ccccc1)c1ccccc1	79870	4	4	8	8	509	64	1969	132	277	FALSE
S=C(NC(=O)c1conc1)NNC(=O)c1ccccc1	44015	3	3	3	3	474	71	1476	123	276	FALSE
c1ccc(nc1)Cc1ccc2c(c1)nccc2	9496	5	5	5	5	578	76	2411	156	276	FALSE
O=C(Nc1cccc(c1)S(=O)(=O)Nc1ccccc1)Nc1ccccc1	80381	14	14	19	15	508	103	6707	260	276	FALSE
S=C(NC(=O)c1conc1c1ccccc1)NNC(=O)c1ccccc1	44014	3	3	3	3	474	71	1476	123	276	FALSE
O=C1NCC(=O)NC(Cc2ccccc2)C(=O)NCC(=O)NC2C(=O)NC(C(=O)NC1)Cc1cccc(c1)Oc1ccc(C2)cc1	7680	2	2	2	2	211	45	467	85	276	FALSE
C1CCC2C(C1)CCC1C2CCC2C1CCC2	12	109	68	116	71	591	162	31544	940	276	TRUE
O=C1NCC(=O)NCC(=O)NCC(=O)NC2C(=O)NC(C(=O)NC1)Cc1cccc(c1)Oc1ccc(C2)cc1	7681	2	2	2	2	211	45	467	85	276	FALSE
S=C1NC(=O)C(=Cc2ccc[nH]2)C(=O)N1	26328	3	3	3	3	526	76	1376	115	275	FALSE
O=C1NC(=O)C(=Cc2c[nH]c3c2cccc3)C(=O)N1	37242	60	58	62	58	584	148	22474	485	275	FALSE
O1CCN(CC1)c1ccc(o1)C=Cc1ccccc1	27764	4	4	4	4	517	68	2086	156	275	FALSE
O=C1c2ccccc2c2c3c1cccc3ccc2	787	4	4	6	6	511	74	1711	109	275	FALSE
O=C1NN=CC1N=Nc1ccccc1	2253	36	34	36	34	578	128	14360	366	275	FALSE
n1cc(nc(c1)c1ccco1)c1ccco1	29143	1	1	2	2	520	75	572	82	274	FALSE
c1coc(c1)c1cnc(cn1)c1ccco1	29142	1	1	2	2	520	75	572	82	274	FALSE
O=C1C=CC=CC1=CNNc1ncncn1	97306	9	9	9	9	547	94	4170	168	274	FALSE
c1coc(c1)c1cnc(c(n1)c1ccco1)c1ccco1	29139	1	1	2	2	520	75	572	82	274	FALSE
O=C1NCCN(C1)c1cc(=O)n2c(n1)cccc2	98266	6	6	6	6	343	50	1327	110	274	FALSE
c1cnc(c(n1)c1ccco1)c1ccco1	29140	1	1	2	2	520	75	572	82	274	FALSE
C=c1sc2=NC=CCn2c1=O	61437	54	52	71	59	678	184	22244	471	274	FALSE
N=c1[nH]cnc2c1C(c1ccccc1)c1c(O2)c2ccccc2cc1	78402	13	13	15	15	549	83	5598	230	274	FALSE
N=c1[nH]cnc2c1Cc1ccc3c(c1O2)cccc3	78403	13	13	15	15	549	83	5598	230	274	FALSE
c1cnc(cn1)c1ccco1	29141	1	1	2	2	520	75	572	82	274	FALSE
O=C1NCCN(C1)c1nc2ccccn2c(=O)c1C=C1SC(=S)NC1=O	98265	6	6	6	6	343	50	1327	110	274	FALSE
c1coc(c1)c1nc(c2ccco2)c(nc1c1ccco1)c1ccco1	29138	1	1	2	2	520	75	572	82	274	FALSE
O=C(c1ccc(cc1)S(=O)(=O)N1CCc2c(C1)cccc2)NNc1nc2c(s1)cccc2	109487	4	4	4	4	482	60	2021	165	273	FALSE
c1ccc(cc1)c1onc(n1)c1ccccc1	8607	156	142	190	147	766	249	75748	1324	273	FALSE
O=C1C=CC(=CNNc2nccs2)C=C1	93560	15	15	15	15	538	102	6157	201	273	FALSE
O=c1nc2[nH]nc(nc2c(=O)[nH]1)C=Cc1ccccc1	97341	1	1	1	1	392	81	427	86	273	FALSE
S=c1[nH]ncn1N=CC=Cc1ccccc1	42369	52	49	53	49	627	175	23303	446	272	FALSE
O=C(c1ccc(cc1)S(=O)(=O)N1CCCCC1)NNc1nc2c(s1)cccc2	109476	5	5	5	5	501	63	2510	177	272	FALSE
c1ccc(cc1)c1[nH]cnc1c1ccccc1	1580	60	56	71	59	701	203	28620	554	272	FALSE
c1coc(c1)c1nc2n(c1)cccc2	84136	68	67	69	68	608	101	14845	454	271	FALSE
O=C1NC(=O)C=CC1=Nc1ccccc1	23713	3	3	3	3	518	59	1243	135	271	FALSE
O=C1C=CC(=O)N1Nc1ccccc1	27283	9	8	9	8	539	86	4345	210	271	FALSE
O=C1CCOc2c1cccc2	31	156	125	172	132	816	305	59035	878	271	TRUE
O=C1C=CC=CC1=CNNc1nc2c([nH]1)cccc2	98608	4	4	4	4	533	76	1936	132	271	FALSE
c1ccc(cc1)C1NN=C(C1)c1ccccc1	2593	249	217	259	221	736	300	105216	1330	271	FALSE
O=c1cc(oc2c1c1ccccc1cc2)c1ccccc1	172	3	3	3	3	318	57	768	82	271	FALSE
n1cnc(nc1)n1cccn1	9539	18	16	19	16	628	135	9001	271	271	FALSE
O=c1[nH]c2nc3ccccc3nc2c(=O)n1CCc1ccccc1	95060	2	2	2	2	404	65	814	99	270	FALSE
O=C1NC(=Cc2ccco2)C(=O)N1c1ccccc1	30152	7	7	7	7	545	90	3321	149	270	FALSE
c1cnc2c(c1)cccn2	4884	36	28	36	28	646	177	13488	318	270	TRUE
c1ncc[nH]1	24	4401	2885	4592	2941	1042	808	1695540	13141	270	TRUE
O=S(=O)(c1ccccn1)c1ccccc1	6539	17	13	17	13	583	104	6514	277	270	FALSE
c1ccc(cc1)c1nnc(o1)c1ccco1	1848	48	48	60	51	720	172	25620	581	270	FALSE
O=C1C=CC(=O)N1c1cccc(c1)C(=O)Nc1ccccc1	9237	5	5	5	5	531	72	2260	146	270	FALSE
O=C1CCCCOC(=O)C=CC=CC(=O)OC2C3C4(CO1)CCC=CC4OC(C13OC1)C2	2237	2	2	2	2	210	48	415	74	270	FALSE
O=C1NC(=O)C(=Cc2cccn2c2ccccc2)N1	32502	21	20	21	20	538	113	8932	257	270	FALSE
O=C1NC(=O)C(=Cc2ccc[nH]2)N1	32501	21	20	21	20	538	113	8932	257	270	FALSE
c1ccc(cc1)CNc1nccc(n1)Nc1ccccc1	24457	11	11	11	11	556	97	5432	197	269	FALSE
c1ccc(cc1)C1C=COc2c1cccc2	9058	43	40	46	40	682	178	18499	389	269	FALSE
N=c1[nH]cnc2c1ccn2Cc1ccccc1	20856	5	3	7	5	573	81	1709	140	269	FALSE
c1ccc(cc1)Nc1ncc2c(n1)cccc2	13464	14	14	14	14	617	121	6493	191	269	FALSE
N=c1[nH]cnc2c1c(c1ccccc1)c(n2Cc1ccccc1)c1ccccc1	20860	5	3	7	5	573	81	1709	140	269	FALSE
O=C1c2ccccc2S(=O)(=O)c2c1cccc2	1266	222	193	232	196	729	254	69189	1034	269	FALSE
N=c1[nH]cnc2c1cc(n2Cc1ccccc1)c1ccccc1	20859	5	3	7	5	573	81	1709	140	269	FALSE
c1ccc(cc1)COCc1cccc2c1cccn2	74138	6	6	8	7	569	67	2440	176	269	FALSE
N=c1[nH]cnc2c1c(cn2Cc1ccccc1)c1ccccc1	20857	5	3	7	5	573	81	1709	140	269	FALSE
c1ccc(cc1)c1cc2c([nH]1)cccc2	930	199	150	201	152	803	312	66759	962	268	TRUE
S=C(Nc1ccccc1)Nc1ccc2c(c1)nsn2	26489	2	2	2	2	475	68	1010	116	268	FALSE
c1ccc(cc1)c1n[nH]c2c1ccs2	41353	59	58	81	70	679	182	32132	642	268	FALSE
c1ccc(nc1)C=NNc1nc2c(s1)cccc2	6468	2	2	2	2	412	67	547	78	268	FALSE
c1ccc(nc1)Nc1scc(n1)c1ccccn1	31240	2	2	2	2	557	83	1130	111	267	FALSE
O=C(c1ccccc1)NC1=C(NC2CCS(=O)(=O)C2)C(=O)c2c(C1=O)cccc2	79092	2	2	3	3	473	67	969	95	267	FALSE
c1cnon1	5356	936	706	979	716	950	548	393721	3651	266	FALSE
O=C1NC(=O)C(=Cc2ccc[nH]2)C(=O)N1	29700	30	30	30	30	567	137	13541	296	266	FALSE
c1ccc(cc1)c1ccno1	2377	650	521	727	536	898	424	287255	3283	265	TRUE
O=c1[nH][nH]cc1Cc1ccccc1	2113	109	94	126	99	730	218	48182	900	265	TRUE
c1ccc(cc1)C=NNc1nncc2c1cccc2	4525	19	19	20	19	541	92	8065	284	265	FALSE
c1csc(c1)C=Cc1ccc2c(n1)cccc2	93833	5	5	5	5	533	76	2446	144	264	FALSE
c1ccc(nc1)Nc1ccc2c(c1)non2	58837	1	1	1	1	403	80	446	87	264	FALSE
c1ccc(cc1)OCc1ncno1	8056	82	78	96	84	723	183	43047	856	264	FALSE
O=C1C2CC3C4(C1=Cc1ccccc1C4=O)C1C(=O)C4=Cc5c(C(=O)C24C3C1)cccc5	1157	3	3	3	3	274	51	525	69	264	FALSE
c1ccc(cc1)c1nocn1	4881	1211	931	1391	977	939	522	551133	5485	263	TRUE
O=C1N=CSC1=Cc1ccco1	3075	26	26	26	26	535	120	11353	276	263	FALSE
O1CCC(CC1)OC1CCCCO1	82572	11	9	12	10	499	97	3078	131	263	TRUE
O=C(OC1C2C(CCC3C1C(=C)C(=O)O3)C=CC2=O)CC(=O)OC1C2C(CCC3C1C(=C)C(=O)O3)C=CC2=O	6335	1	1	1	1	390	78	434	86	262	FALSE
s1cnnc1	99	5384	3678	5739	3767	1046	801	2358224	17498	262	TRUE
C1=NNC(C1)c1ccco1	3260	118	96	122	99	680	268	48615	676	262	FALSE
O=C1C(=CC(=O)c2c1cccc2)N1CCN(CC1)c1ccccc1	39747	9	9	15	14	537	88	4744	188	261	FALSE
C1CCc2c(C1)sc1c2cncn1	6644	165	139	185	144	799	312	70948	965	261	FALSE
S=c1[nH]nc[nH]1	2551	1439	1192	1455	1192	971	555	634183	5156	261	FALSE
c1ccc(cc1)C1=Nn2c(SC1)nnc2	7083	122	89	142	97	724	246	49128	914	261	FALSE
O=C(c1ccco1)NNC=C1C(=O)C=Cc2c1cccc2	101232	2	2	2	2	485	69	902	105	261	FALSE
c1ccno1	300	8163	5352	8784	5498	1056	822	3312798	25247	261	TRUE
O=C1C=CC(=CNNc2ncccn2)C=C1	92671	9	9	9	9	495	88	3599	142	260	FALSE
c1ccc(cc1)c1csc2c1c(ncn2)Sc1nnn[nH]1	54047	20	19	21	20	571	67	6331	313	260	FALSE
O=C1C=CC(=Cc2ccccc2)C=C1	157	8	8	9	9	372	74	2296	101	260	TRUE
O=C(Nc1nc2c(s1)cccc2)CSc1ccccn1	28331	6	6	6	6	534	89	2960	135	260	FALSE
O=C1C(=NNc2ccccn2)C=Cc2c1cccc2	96636	1	1	1	1	493	83	547	100	259	FALSE
O=C1NC(=O)C(=CC=Cc2ccccc2)C(=O)N1	30446	10	10	11	11	485	80	4132	168	259	FALSE
c1csc(c1)C=NNc1nc2c(s1)cccc2	106213	5	5	5	5	524	69	2481	156	259	FALSE
C1CCN(CC1)c1ncnc2c1cn[nH]2	19070	31	29	42	35	668	157	16070	384	259	FALSE
O=S(=O)(c1ccc(cc1)NN=Cc1ccccc1)Nc1ccccc1	78269	19	18	22	20	488	83	6066	232	259	FALSE
N=c1ccc2c(o1)cccc2	5903	101	86	107	88	727	246	42844	664	259	FALSE
C=C1C2CCC3C(C1=O)(C2)C1OCC23C(C1)CCCC2	7798	2	2	2	2	227	51	377	66	259	FALSE
O=c1cccc2c(c1)cccc2	90130	1	1	1	1	415	78	461	90	259	FALSE
n1ccc(cc1)c1nocn1	1501	77	75	81	76	725	180	38919	726	259	FALSE
O=c1oc2ccccc2cc1c1csc(n1)Nc1ccccc1	24423	8	8	8	8	493	82	3475	150	258	FALSE
N1CCNCC1	39	26579	17626	29641	18398	1073	945	10848045	72342	258	TRUE
C1CC(=Cc2ccc3c(c2)OCO3)c2c(C1)cc1c(n2)cccc1	109726	4	4	9	8	442	57	1583	120	258	FALSE
O=C1NC(=O)C(=CC=Cc2ccccc2)S1	5813	20	19	21	20	567	115	8231	230	258	FALSE
O=C(Nc1ccccc1)COC(=O)c1c2CCCC(=Cc3ccc4c(c3)OCO4)c2nc2c1cccc2	109725	4	4	9	8	442	57	1583	120	258	FALSE
c1ccc(cc1)c1ncco1	1540	1122	945	1325	1013	949	548	516108	4430	258	TRUE
O=C(c1ccc[nH]1)CC1CCCC2(O1)CCCCO2	108830	1	1	1	1	393	79	435	84	258	FALSE
O=C1NC(=O)N(C(=O)C1=Cc1ccco1)c1ccccc1	39038	12	12	14	13	509	86	4641	184	258	FALSE
C1CCC2(OC1)CCCC(O2)Cc1nc2c(o1)cccc2	108829	1	1	1	1	393	79	435	84	258	FALSE
O=C1C=CC(=O)c2c1ccc(n2)c1[nH]ccc(=C2C=CC=CC2=O)c1	92617	2	2	2	2	483	73	708	85	258	FALSE
O=C(c1ccc[nH]1)CC1CCCC2(O1)CCCC(O2)Cc1nc2c(o1)cccc2	108828	1	1	1	1	393	79	435	84	258	FALSE
O=C(c1ccccc1)C=CNc1ccccn1	28645	11	11	12	12	603	82	5130	219	257	FALSE
N=c1sc2c([nH]1)cccc2	5797	259	212	270	216	817	341	118331	1423	257	FALSE
c1ccc(cc1)Sc1ccco1	3253	26	25	26	25	642	149	11747	259	257	FALSE
O=c1ccc2c(o1)c(CCCN1CCCCC1)ccc2	117965	20	20	20	20	424	74	7965	283	257	FALSE
c1ccc(cc1)C=NNc1ccccn1	1661	78	71	78	71	551	155	29683	563	257	FALSE
O=C1N=c2scnn2C(=N)C1=Cc1ccc(o1)SCc1ccco1	105814	4	4	4	4	517	70	1940	134	257	FALSE
C1=Cc2c(NC1)cccc2	338	91	77	101	79	734	223	40434	727	257	FALSE
O=C1C(=C)Cc2c1cccc2	4097	24	18	25	19	543	120	7084	230	257	FALSE
O=C(c1cc2c([nH]1)cccc2)NN=Cc1ccccc1	99220	28	28	30	29	539	109	11611	310	256	FALSE
O=C(NNC(=S)NC(=O)c1ccccc1)CCc1ccccc1	43215	4	4	4	4	524	73	1825	123	256	FALSE
O=C1NC(=CC1=C)c1ccccc1	30423	9	9	10	10	557	109	4384	140	256	FALSE
O=C(Nc1nc2c(s1)cccc2)Nc1ccccc1	1187	24	24	25	25	569	100	9293	277	256	FALSE
c1ccc(cc1)c1ncc([nH]1)c1cccs1	20348	8	8	9	9	607	96	4107	161	256	FALSE
O=C(c1ccccc1)Nc1cccc(c1)c1nc2c([nH]1)cccc2	3849	9	9	10	10	600	101	4099	149	256	FALSE
O=C(c1ccco1)Nc1sc(c(n1)c1ccco1)c1ccco1	104705	3	3	3	3	377	60	1026	94	255	FALSE
O1CCN(CC1)CCCn1ccc2c1nc1ccccc1n2	19294	11	11	15	15	608	94	5357	192	255	FALSE
O=C(c1ccco1)Nc1ncc(s1)c1ccco1	104706	3	3	3	3	377	60	1026	94	255	FALSE
c1ccc(cc1)N=c1ccc2c(o1)cccc2	12251	20	20	23	21	639	122	9566	274	255	FALSE
O=C(c1ccco1)Nc1scc(n1)c1ccco1	104707	3	3	3	3	377	60	1026	94	255	FALSE
c1ccc(cc1)c1cccnn1	1872	308	258	314	260	798	309	127789	1601	255	TRUE
c1ccc2c(c1)ccc(c2)Sc1cccc2c1nccc2	38266	2	2	2	2	328	58	589	80	255	FALSE
O=S(=O)(c1ccccc1)Nc1cc(cc2c1cccc2)Sc1cccc2c1nccc2	38265	2	2	2	2	328	58	589	80	255	FALSE
S=C(Nc1ccccc1)NNC1=c2ccccc2=NC1=O	93536	10	10	10	10	490	83	4494	174	254	FALSE
c1ccc(cc1)NCc1ccccc1	103	1177	864	1261	876	995	585	505379	4565	254	TRUE
O=C1C(=Cc2ccco2)C(=O)c2c1cccc2	9191	7	6	7	6	506	89	3077	149	254	FALSE
O=C(Nc1ccccc1)CSc1nncc(n1)c1ccco1	63365	10	10	12	12	611	75	4614	217	254	FALSE
O=C(Nc1ccccc1)CSc1nnc(c(n1)c1ccco1)c1ccco1	63363	10	10	12	12	611	75	4614	217	254	FALSE
O=C(c1ccccc1)CC(=O)c1ccccc1	827	30	29	30	29	644	110	12211	355	254	TRUE
c1ccc(cc1)Nc1nc2ccccc2n2c1=Nc1c(C2)cnn1c1ccccc1	79875	5	5	10	9	515	71	2474	140	254	FALSE
O=C(Nc1ccccc1)CSc1ncc(nn1)c1ccco1	63364	10	10	12	12	611	75	4614	217	254	FALSE
n1cc2c([nH]1)N=c1n(C2)c2ccccc2nc1	79873	5	5	10	9	515	71	2474	140	254	FALSE
c1ccc(cc1)n1ncc2c1N=c1cnc3c(n1C2)cccc3	79872	5	5	10	9	515	71	2474	140	254	FALSE
c1ccc(cc1)Nc1nc2ccccc2n2c1=Nc1[nH]ncc1C2	79876	5	5	10	9	515	71	2474	140	254	FALSE
N=c1cnn([nH]1)c1ccc2c(c1)OCCO2	65323	21	21	22	21	564	104	10097	299	253	FALSE
n1cncnc1	113	1701	1303	1881	1343	1017	650	786323	6272	253	TRUE
C=c1sc2=NC=CC(n2c1=O)c1ccccc1	61438	40	39	47	42	665	147	15386	355	253	FALSE
N1CCN(CC1)c1ccc2c(n1)cccc2	587	140	128	150	133	727	246	63179	876	253	FALSE
C1COC(C1)Cn1cccc1	65105	86	68	103	74	710	231	37812	688	253	FALSE
O=c1ccsc(=Nc2ccccc2)[nH]1	6437	23	22	34	32	628	99	11293	364	252	FALSE
c1csc(c1)c1cccs1	7086	8	8	8	8	600	94	3473	142	252	FALSE
O=C1ON=C(C1=Cc1ccco1)c1ccccc1	24539	8	8	8	8	534	85	3391	144	252	FALSE
O=C1C=CC=CC1=CNNc1ncnc2c1ccs2	98664	2	2	2	2	465	72	950	98	252	FALSE
O=S(=O)(c1ccccc1)Nc1cnc2c(n1)cccc2	645	151	123	176	132	775	287	64092	932	252	FALSE
O=c1[nH]cnc2c1cccc2	782	2338	1690	2652	1773	1015	711	1055913	8192	252	TRUE
C1CCN(CC1)c1ccncn1	3504	71	58	73	59	739	245	32706	515	252	FALSE
c1ccc(cc1)c1[nH]cc(n1)c1cccs1	20349	4	4	5	5	589	79	2153	126	251	FALSE
c1ccc(cc1)c1[nH]c(c(n1)c1cccs1)c1cccs1	20344	4	4	5	5	589	79	2153	126	251	FALSE
O=C1C=CC=CC1=CNNc1ncnc(n1)Nc1ccccc1	99186	4	4	4	4	516	74	1965	125	251	FALSE
c1ccc(cc1)CNc1ncnc2c1cccc2	9241	70	63	73	64	718	213	29297	480	251	FALSE
c1ccc(cc1)C=NNc1nccs1	92626	56	56	56	56	584	153	23717	425	251	FALSE
C1Oc2c(O1)cc(cc2)CN1CCN(CC1)c1ncnc2c1[nH]c1c2cccc1	19486	7	7	9	9	575	75	2370	123	250	FALSE
N=C1SC(=Cc2ccc(o2)N2CCOCC2)C(=O)N1CCc1c[nH]c2c1cccc2	101353	2	2	2	2	439	64	931	105	250	FALSE
O=C1c2ccc(cc2S(=O)(=O)c2c1cccc2)N1CCC(CC1)Cc1ccccc1	126688	11	11	11	11	289	42	2830	176	250	FALSE
O=C1NC(=N)SC1=Cc1ccc(o1)N1CCOCC1	101354	2	2	2	2	439	64	931	105	250	FALSE
O=C1C(=Cc2ccco2)SC(=Nc2ccccc2)N1CCc1c[nH]c2c1cccc2	101357	2	2	2	2	439	64	931	105	250	FALSE
N=C1SC(=Cc2ccco2)C(=O)N1CCc1c[nH]c2c1cccc2	101355	2	2	2	2	439	64	931	105	250	FALSE
C=C1C=C(N(C1=O)c1ccccc1)c1ccccc1	90230	6	6	6	6	546	98	2941	119	250	FALSE
O=C1NC(=Nc2ccccc2)SC1=Cc1ccc(o1)N1CCOCC1	101356	2	2	2	2	439	64	931	105	250	FALSE
O=C1NC(=O)C(=C)C(=O)N1Cc1ccco1	25431	53	47	58	49	679	158	24708	550	250	FALSE
O=C1C(=Cc2ccc(o2)N2CCOCC2)SC(=Nc2ccccc2)N1CCc1c[nH]c2c1cccc2	101352	2	2	2	2	439	64	931	105	250	FALSE
O=c1cc[nH]c2c1cccc2	247	842	626	984	671	957	533	379571	3671	250	TRUE
N=c1ccc2c(n1CCc1ccccc1)nc1n(c2=O)cccc1	12874	32	29	36	33	649	120	12004	330	250	FALSE
c1ccc(cc1)C1=CC(n2c(=N1)nc[nH]2)c1ccco1	94458	8	8	9	9	567	66	3249	179	249	FALSE
O=C(c1ccc(=O)n(c1)c1nccs1)c1ccccc1	47610	3	3	3	3	484	61	1456	129	249	FALSE
O=C(c1cc2c([nH]c1=N)nc1n(c2=O)cccc1)NCc1ccco1	10197	19	19	26	23	642	104	8788	297	249	FALSE
c1ncn[nH]1	67	2472	1739	2571	1762	1023	717	1084910	8067	249	TRUE
N1CCC(CC1)c1[nH]nc(c1)c1ccccc1	7781	22	22	23	23	576	112	10528	273	248	FALSE
C=C1COc2c(C1=O)cccc2	28592	13	13	13	13	545	89	5661	199	248	FALSE
O=C1C=CC=CC1=c1nccc[nH]1	92644	46	42	48	42	679	172	22485	445	248	FALSE
O=C(C1COc2c(O1)cccc2)Nc1nccs1	58906	15	15	17	17	645	117	7616	212	248	FALSE
O=C1C=CC(=CC=c2ccc3c([nH]2)cccc3)C=C1	93981	7	7	7	7	506	91	3199	126	248	FALSE
O=C(Nc1ccccc1)ON=Cc1c[nH]nc1	106804	5	4	5	4	428	69	2163	151	248	FALSE
O=c1c2ccc(c3c2c(c(=O)n1c1c[nH]nc1)ccc3)N1CCCCCC1	39148	1	1	2	2	546	73	600	80	247	FALSE
C1CCc2c(N1)cccc2	518	1123	874	1253	895	991	606	509143	4177	247	TRUE
S=C(NC(=O)c1ccccc1)NNC(=O)c1conc1c1ccccc1	43975	6	6	7	6	502	66	2891	185	247	FALSE
C=C1C=NC(=O)S1	35412	19	19	19	19	561	108	8827	239	247	FALSE
c1ccc(cc1)NN=Cc1ccc2c(c1)OCO2	92741	15	15	15	15	536	103	6913	200	247	FALSE
N=c1cc(oc2c1cccc2)c1ccccc1	35394	9	9	9	9	590	100	4439	157	247	FALSE
S=C(NC(=O)c1ccccc1)NNC(=O)c1conc1	43976	6	6	7	6	502	66	2891	185	247	FALSE
N=c1ccoc2c1cccc2	35393	9	9	9	9	590	100	4439	157	247	FALSE
O=c1[nH]c(=O)c2c3c1ccc(c3ccc2)N1CCCCCC1	39149	1	1	2	2	546	73	600	80	247	FALSE
O=C1C=Cc2c(C1=CNc1ccccc1)cccc2	92681	21	20	23	21	562	113	8626	240	246	FALSE
C=c1oc2c([nH]1)cccc2	28466	9	8	9	8	585	91	3566	159	246	FALSE
C=c1cc[nH]cc1	4198	28	20	29	20	620	143	12285	365	246	FALSE
O=C(c1ccnc2c1cccc2)Nc1ccccc1	19940	211	187	228	190	754	267	85245	1146	246	FALSE
c1ccc(cc1)C=NNC1=NCCN1	106450	10	10	10	10	536	98	4293	144	246	FALSE
S=C1SC(=Cc2ccccc2)C(=O)N1NS(=O)(=O)c1ccccc1	39353	25	23	25	23	477	101	9656	268	245	FALSE
O=c1c(=Cc2ccccc2)sc2=NC=CCn12	61436	37	36	43	38	571	135	13836	314	245	FALSE
[NH2+]=C1C=CC2(C=C1)SC1=CC=CC=CC1=[NH+]2	82125	2	2	2	2	422	74	875	84	245	FALSE
c1ccc(cc1)C=NNc1nc2c(s1)cccc2	2735	8	8	8	8	501	72	2864	139	245	FALSE
O=C(Nc1ccccc1)CSc1ccc2c3c1cccc3C(=O)c1c2cccc1	87673	2	2	4	4	489	63	1007	87	245	FALSE
O=C(c1cc(nc2c1cccc2)c1ccccc1)Nc1cccs1	32610	10	10	11	10	533	89	5085	198	245	FALSE
C1C=CSC=C1	8987	32	32	38	36	638	114	16111	432	245	FALSE
c1ccc2c(c1)cc1c2n[nH]cc1	40400	3	3	3	3	468	70	1369	104	244	FALSE
O=C1N=c2sc(nn2C(=N)C1=C)c1ccco1	43950	4	4	4	4	469	72	1692	106	244	FALSE
O=c1c2ccccc2cnn1c1nc2c([nH]1)cccc2	24693	2	2	2	2	430	59	861	105	244	FALSE
c1coc(c1)c1nc2c([nH]1)cccc2	11634	28	27	32	29	643	136	14023	334	244	FALSE
c1ccc(cc1)c1[nH]nc2c(c1)cc1c2cccc1	40399	3	3	3	3	468	70	1369	104	244	FALSE
O=C1OC=NC1=C	4800	151	132	153	132	801	255	69410	978	244	FALSE
O=c1ccnc2n1[nH]cc2	6682	160	140	165	142	762	267	76043	994	244	FALSE
c1ccc(cc1)c1ccn2c(n1)cc(n2)c1ccccc1	15604	39	38	45	40	639	135	14131	339	244	FALSE
O=c1ccc2c([nH]1)cccc2	768	2391	1828	2830	2001	1020	686	1112791	8217	244	TRUE
O=C(NNC(=O)c1ccccc1)CCCN1C(=S)SC(=Cc2ccccc2)C1=O	42372	7	7	9	9	492	67	3250	159	243	FALSE
C1CCN(C1)Cc1ccc2c(c1)nccc2	24215	5	5	5	5	557	65	2039	138	243	FALSE
N=c1[nH]cnc2c1cccc2	41246	13	12	13	12	524	94	6454	220	243	FALSE
c1ccc(cc1)Nc1ccn[nH]1	27966	38	35	40	37	679	183	18846	329	243	FALSE
O=C(c1ccc2c(c1)cccc2)NNC=C1C(=O)Nc2c1cccc2	95271	1	1	1	1	381	70	423	87	243	FALSE
O=C(c1ccc2c(c1)OCCO2)Nc1ccccc1	15912	79	72	86	75	715	191	34394	606	243	FALSE
n1ccc(cc1)c1ccncn1	9571	2	2	2	2	389	67	831	86	243	FALSE
c1ccc(cc1)Nc1nccc(n1)c1ccncc1	9570	2	2	2	2	389	67	831	86	243	FALSE
c1csc(c1)c1cnc[nH]1	20346	9	9	10	10	608	96	4473	162	243	FALSE
O=C1C=CC(=CC=c2oc3c([nH]2)cccc3)C=C1	98894	3	3	3	3	416	66	1046	86	242	FALSE
N=c1sccn1NC=C1C=CC=N1	115168	2	2	2	2	466	71	771	84	241	FALSE
N=C1C=NNC1=N	100599	12	12	13	13	488	72	5334	213	241	FALSE
C=c1ccccn1C=Cc1ccccc1	98014	3	3	3	3	475	70	1325	101	241	FALSE
N=c1scc(n1NC=C1C=CC=N1)c1ccccc1	115167	2	2	2	2	466	71	771	84	241	FALSE
O=c1ccc2c([nH]1)ccs2	138622	28	28	28	28	494	77	10543	350	241	FALSE
O=C(Nc1ccccc1)Nc1ccc(cc1)n1cccn1	59249	4	4	4	4	424	67	1695	107	241	FALSE
O=C(c1n[nH]cc1)Nc1scc(n1)c1ccccc1	32377	5	5	5	5	510	68	2563	149	241	FALSE
c1ccc2c(c1)cnnc2	4526	339	271	371	276	857	401	152007	1611	241	TRUE
O=C1C=CC(=Cc2ccco2)C(=O)N1	34602	8	8	9	8	524	78	2907	144	241	FALSE
O=C(C1C(=O)OC=CC1=O)C=Cc1ccccc1	109727	3	3	3	3	483	77	1468	99	240	FALSE
C1CC=C2C(N1)Cc1c3c2cccc3[nH]c1	471	7	7	9	9	597	65	2522	146	240	TRUE
C=c1cc2n(c1=O)c1c(c2=O)cccc1	27144	1	1	1	1	402	72	449	88	240	FALSE
O=C(c1ccccc1)Nc1cc2c(s1)CNCC2	48982	54	53	58	56	675	143	20802	430	240	FALSE
O=C(c1ccccc1)NNC=C1Sc2c(C1=O)cccc2	96298	2	2	2	2	415	57	863	105	240	FALSE
O=c1[nH]c2c(n1C1CCNCC1)cccc2	308	107	92	113	94	685	121	20798	585	240	TRUE
O=C(c1cc2c(s1)nc(cc2)c1ccco1)Nc1ccccc1	23077	5	5	6	6	572	69	2736	157	240	FALSE
O=C1NN=C(C1=NNc1ccccc1)c1ccccc1	95182	10	10	10	10	490	73	3914	165	239	FALSE
O=C(c1ccco1)Oc1ccccc1	1018	184	166	206	170	815	300	83601	1034	239	TRUE
N=C1C(=O)NN=C1c1ccccc1	95183	10	10	10	10	490	73	3914	165	239	FALSE
C=C1CC(OC1=O)c1ccccc1	7250	3	3	3	3	208	41	674	80	239	FALSE
C=C1CCCC(=Cc2ccccn2)C1=O	45259	2	2	2	2	411	59	880	102	239	FALSE
c1ccc2c(c1)Sc1c(N2)cccc1	227	209	179	246	192	820	333	95441	1125	239	TRUE
O=C1C(=Cc2ccccn2)CCCC1=Cc1ccccn1	45258	2	2	2	2	411	59	880	102	239	FALSE
C1N=CNc2c1c(=O)[nH]c(=O)[nH]2	9522	24	24	29	27	646	144	12032	262	239	FALSE
N=C1c2ccccc2c2c1nc1nonc1n2	98251	1	1	1	1	381	76	415	78	238	FALSE
O=C1C=CC=CC1=Nc1ccc2c(c1)NON2	96662	3	3	3	3	474	76	1288	90	238	FALSE
N=C1C(=N)C=NN1c1ccccc1	100598	11	11	12	12	488	71	5119	208	238	FALSE
O=c1[nH]c2c(n1C1CCN(CC1)CCCc1ccccc1)cccc2	134510	8	8	8	8	166	37	1226	89	238	TRUE
O=c1ccc2c(o1)c(ccc2)C(c1ccccc1)CCN1CCCCC1	117968	15	15	15	15	423	70	5932	218	238	FALSE
S=C(Nc1ccccc1)NNc1ccc(cc1)S(=O)(=O)Nc1ccccc1	83318	2	2	3	3	457	60	833	85	238	FALSE
c1ccc(cc1)CNc1nc(NCc2ccccc2)c2c(n1)ccs2	131565	12	12	12	12	167	37	1728	106	238	FALSE
C1CCN(CC1)C(c1nnn[nH]1)CCc1ccccc1	134509	8	8	8	8	166	37	1226	89	238	FALSE
C1CCc2c(CC1)ccs2	10973	206	168	212	170	830	337	94503	1079	238	FALSE
O=c1[nH]c2c(n1C1CCN(CC1)C(c1[nH]nnn1)CCc1ccccc1)cccc2	134511	8	8	8	8	166	37	1226	89	238	FALSE
O=C1C=CC=CC1=CNNC(=O)c1ccc2c(c1)OCO2	93695	5	5	5	5	382	63	1613	96	237	FALSE
S=C1SC(=C)C(=O)N1CCc1ccccc1	45095	14	14	15	15	534	103	5894	165	237	FALSE
N=c1cn[nH][nH]1	65280	60	60	61	60	596	151	28828	504	237	FALSE
S=c1[nH]c(=O)c2c([nH]1)scc2	7275	20	18	20	18	561	100	8454	263	237	FALSE
O=C1N=CSC1=CC=Cc1ccco1	42728	7	7	7	7	495	63	3238	174	237	FALSE
O=C(c1ccco1)Nc1ccccn1	10596	58	52	60	53	685	170	26791	504	237	FALSE
O=C1N=C(SC1=CC=Cc1ccco1)Nc1ccccc1	42727	7	7	7	7	495	63	3238	174	237	FALSE
O=c1[nH][nH]cc1C(c1c[nH][nH]c1=O)c1ccc(o1)c1ccccc1	62400	13	13	13	13	550	71	5634	237	236	FALSE
c1cc2c(s1)[nH]nc2	9262	182	150	224	167	784	295	82420	1104	236	FALSE
c1ccc(cc1)CN1C=CC(N=C1)c1ccccc1	121689	176	99	176	99	437	111	17478	608	236	FALSE
O=c1nc2[nH]nc(nc2c(=O)[nH]1)c1cccs1	17218	1	1	1	1	271	65	307	70	236	FALSE
O=c1[nH][nH]cc1C(c1c[nH][nH]c1=O)c1ccco1	62403	13	13	13	13	550	71	5634	237	236	FALSE
c1ccc(cc1)n1ccc(n1)c1cccs1	27969	103	89	118	94	744	253	44747	640	236	FALSE
O=c1[nH][nH]cc1Cc1ccco1	62402	13	13	13	13	550	71	5634	237	236	FALSE
O=S1(=O)Nc2c3ncccc3ccc2c2c1cccc2	19681	1	1	1	1	499	82	551	93	236	FALSE
O=c1[nH][nH]cc1Cc1ccc(o1)c1ccccc1	62401	13	13	13	13	550	71	5634	237	236	FALSE
c1ccc(cc1)OCc1ccno1	22094	674	534	674	534	777	286	249351	3190	236	FALSE
c1ccn(c1)Cc1ccco1	12562	56	54	69	55	685	195	27362	493	236	FALSE
c1ccc(nc1)C=NNc1ccc2c(n1)cccc2	2229	9	8	9	8	222	46	796	65	236	FALSE
O=C(c1ccco1)Nc1cc2c(n1c1ccccc1)nc1c(n2)cccc1	19576	3	3	5	5	599	70	1323	94	235	FALSE
O=c1c(=Cc2ccccc2)sc2=NC=CC(n12)c1ccccc1	61435	28	28	29	28	561	107	9692	251	235	FALSE
O=c1oc2c(s1)cccc2	1631	29	29	36	36	652	109	13256	345	235	TRUE
O=C1NC(=O)N(C(=O)C1=Cc1c[nH]c2c1cccc2)c1ccccc1	39084	30	30	32	30	537	102	11301	305	235	FALSE
O=C(c1ccco1)Nc1cccs1	9446	71	64	80	67	715	216	33376	524	235	FALSE
O=C(CN1C(=S)SC(=Cc2ccco2)C1=O)Nc1ccccc1	100118	5	5	5	5	367	44	1852	148	235	FALSE
c1ccc(cc1)n1cc2c(n1)cnnc2	28922	63	57	64	57	603	148	23954	470	234	FALSE
O=C1NC(=O)C(=CC=Cc2ccco2)C(=O)N1Cc1ccccc1	29550	3	3	3	3	468	58	1369	120	234	FALSE
C1COc2c(O1)ccc(c2)c1nc2n(c1)cccc2	29151	2	2	2	2	467	69	944	95	234	FALSE
c1ccc2c(c1)oc1c2cccc1	1017	203	176	249	191	796	305	92865	1169	234	FALSE
C1CN2C(=NCC2Cc2ccccc2)N1	115072	31	29	31	29	503	99	12295	328	234	FALSE
O=c1n(c(=O)c2c3c1cccc3ccc2)c1cccc2c1cccn2	33580	3	3	3	3	560	73	1256	99	234	FALSE
O=C1C=CC=CC1=c1[nH][nH]cc1c1ccccc1	94291	43	40	46	42	711	137	19770	458	234	FALSE
c1coc(c1)Cn1ccc2c1nc1ccccc1n2	19754	17	17	27	26	648	94	8830	285	234	FALSE
O=C1N=c2scnn2C(=N)C1=Cc1ccco1	98259	15	15	15	15	546	88	6388	208	234	FALSE
O=c1[nH]c(=C)sc1=Cc1ccccc1	43869	44	42	50	46	676	173	19966	352	234	FALSE
O=C1C=CC2=CC=C3C(C2=C1)CCC1C3CCC2C1CCCC2	85247	1	1	1	1	215	60	241	64	233	FALSE
O=c1[nH]c2NC(=NCc2c(=O)[nH]1)c1ccccc1	9521	10	10	13	11	561	110	4995	162	233	FALSE
O=C(c1cccs1)NN=CC=Cc1ccccc1	93311	11	11	11	11	530	82	5065	185	233	FALSE
c1csc(c1)c1c[nH]cn1	20347	5	5	6	6	596	79	2519	127	233	FALSE
c1csc(c1)c1[nH]cnc1c1cccs1	20345	5	5	6	6	596	79	2519	127	233	FALSE
C1CCN(CC1)c1ncnc2c1ccs2	23889	124	112	126	112	719	196	44043	706	233	FALSE
S=C1SC(=C)C(=O)N1Nc1ccccn1	51007	6	6	10	8	548	93	2805	126	232	FALSE
O=C(c1cc2c(o1)cccc2)Nc1ccccn1	23769	17	17	17	17	582	70	6767	279	232	FALSE
S=C(NCc1ccccn1)NN=Cc1ccccn1	68274	3	3	3	3	216	47	664	68	232	FALSE
O=C(Nc1ccccc1)COC(=O)c1c2CCCC(=C)c2nc2c1cccc2	109689	9	9	16	14	473	75	3983	166	231	FALSE
O=c1c2ccccc2nc2n1nccc2	74040	9	8	9	8	603	100	4193	159	231	FALSE
c1cnc(nc1)Nc1nccs1	20904	65	55	65	55	633	125	13961	353	231	FALSE
c1ccc(cc1)c1nn2c(s1)nnc2	2574	137	113	173	124	733	274	57166	810	231	FALSE
O=C(c1ccnc(n1)S(=O)(=O)Cc1ccccc1)NCc1ccccc1	110112	3	3	3	3	363	44	1178	125	231	FALSE
O=C1NN=CC1=Cc1ccccc1	5729	54	51	59	53	579	138	20841	423	231	FALSE
c1ccc2c(c1)n1nncc1nc2	6376	66	58	66	58	579	174	25776	419	231	FALSE
O=c1[nH]c2ccccc2nc1c1ccco1	137675	71	64	71	64	112	29	6860	373	230	FALSE
O=C(c1cccs1)Nc1nc2c(s1)cccc2	18819	28	26	33	28	649	113	13001	377	230	FALSE
N1CCN(CC1)c1ncc2c(n1)cccc2	313	26	25	31	29	705	146	12284	265	230	TRUE
O=c1cccnn1c1ccccc1	959	205	155	210	156	777	310	90260	1116	230	FALSE
c1ccc(cc1)CN1CCN(CC1)c1ncnc2c1[nH]c1c2cccc1	19633	3	3	3	3	602	79	1786	120	229	FALSE
C1CCN(C1)c1ncccn1	2243	20	18	21	19	646	134	9793	234	229	TRUE
O=C1C=CC=CC1=NNc1ncc[nH]1	99334	1	1	1	1	506	82	564	92	229	FALSE
c1ccc(cc1)Nc1ncccn1	632	130	116	130	116	700	233	52970	684	229	TRUE
O=C1C=CC=CC1=NNc1nc(c([nH]1)c1ccccc1)c1ccccc1	99332	1	1	1	1	506	82	564	92	229	FALSE
C=C1CCC2=NC34N(C2C1)C1=C(CCCC1)CC4CCCC3	18987	3	3	4	4	584	71	1275	93	229	FALSE
O=C1C=CC=CC1=NNc1[nH]cc(n1)c1ccccc1	99333	1	1	1	1	506	82	564	92	229	FALSE
O=c1n(Cc2ccccc2)c(=O)c2c3c1cccc3ccc2	4582	5	4	5	4	524	97	2287	115	229	FALSE
O=C1C=CC=CC1=NNc1ncc([nH]1)c1ccccc1	99335	1	1	1	1	506	82	564	92	229	FALSE
c1ccn2c(c1)cc1c2cccc1	25877	9	9	9	9	532	84	3620	137	229	FALSE
O=C(c1cscc1)Nc1ccccc1	26887	57	47	59	47	688	183	24770	464	228	FALSE
O=C1C(=C)CS(=O)(=O)CC1=Cc1ccccc1	5263	2	2	2	2	219	46	413	66	228	FALSE
O=C1C(=C)CS(=O)(=O)CC1=C	5264	2	2	2	2	219	46	413	66	228	FALSE
O=C(c1ccccc1)Cn1ncccc1=O	30303	8	8	8	8	525	70	3902	177	228	FALSE
c1ccc(cc1)c1nccc2c1[nH]c1c2cccc1	79555	21	20	21	20	393	78	7462	226	228	FALSE
c1ccc(cc1)Nc1ccc2c(c1)cccc2	814	11	11	11	11	566	66	3456	167	228	FALSE
S=C1NC(=O)C(=N)C(=O)N1	94668	23	22	23	22	517	109	9336	227	228	FALSE
S=C1NC(=O)SC1=Cc1ccccc1	39375	7	7	7	7	545	90	3069	118	228	FALSE
C1C=CC2=CCNCC2C1	11378	43	40	74	57	634	126	23024	613	228	FALSE
c1ccc(cc1)Cn1ccc2c1cccc2	8233	336	208	353	216	855	388	110550	1393	228	TRUE
O=C(c1cc2c(s1)nc1c(c2)cccc1)N1CCOCC1	11832	7	7	7	7	587	87	3556	144	228	FALSE
c1ccc2c(c1)[nH+]ccc2	946	18	15	18	15	623	138	7740	196	228	TRUE
O=C1C(=Cc2ccccc2)CS(=O)(=O)CC1=Cc1ccccc1	5262	2	2	2	2	219	46	413	66	228	FALSE
O=C(c1ccccc1)C=Cc1cccs1	3687	32	31	34	31	569	129	13917	301	228	FALSE
c1ccc(cc1)N=c1ssnc1	7853	16	16	19	19	627	75	7976	307	227	FALSE
c1ccc(cc1)Nc1scc(n1)c1cccs1	27370	11	11	11	11	624	91	5165	181	227	FALSE
O=c1[nH]c2c(n1C1CCN(CC1)Cc1nnnn1c1ccccc1)cccc2	134539	21	19	21	19	172	47	3082	132	227	FALSE
c1ccc2c(c1)c1ncnn1C2	2363	9	8	9	8	592	100	4794	174	227	FALSE
O=C1OCC2=C1Cc1cc3OCOc3cc1N2	81800	7	7	7	7	521	63	3199	169	227	FALSE
O=C1OCC2=C1C(c1ccccc1)c1c(N2)cc2c(c1)OCO2	81799	7	7	7	7	521	63	3199	169	227	FALSE
O=C(c1ccccc1)NNC(=O)c1cc2ccccc2[nH]c1=O	138599	18	18	18	18	413	82	6748	192	226	FALSE
O=C(c1ccccc1)NC1=C(Nc2ccccc2)C(=O)c2c(C1=O)cccc2	84301	5	5	5	5	486	64	2417	138	226	FALSE
O=C1C=CC(=O)C=C1N1CCCC1	32482	1	1	1	1	450	76	497	87	226	FALSE
O=c1[nH][nH]cc1Cc1c[nH][nH]c1=O	1705	95	80	112	86	713	187	40920	770	226	FALSE
O=C(Cc1ccccc1)Nc1cccc(c1)c1nnco1	20655	7	7	12	11	604	87	3801	152	226	FALSE
O=C(c1cc2c(o1)cccc2)Nc1ccc(cc1)N1CCNCC1	28516	10	10	16	13	594	95	4976	190	226	FALSE
O=C(c1ccccc1)NC=Cc1ccc(o1)c1ccccc1	34487	33	32	36	34	564	124	14218	304	226	FALSE
O=C1C=C(C(=O)C=C1N1CCCC1)c1cncs1	32481	1	1	1	1	450	76	497	87	226	FALSE
c1ccc2c(c1)OC(CO2)CNc1ncnc2c1ccs2	79041	4	4	4	4	488	63	1904	125	226	FALSE
O=c1[nH]cnc2c1c(=O)c1c([nH]2)cccc1	43527	56	43	56	43	634	168	21131	425	226	FALSE
O=C(c1ccccc1)Nc1nnc(o1)c1cccs1	45124	13	13	13	13	638	91	6371	216	226	FALSE
O=C(c1cccs1)NN=Cc1ccccc1	94615	45	45	45	45	583	121	21365	437	225	FALSE
S=C(NC1CC2CC1C=C2)NNC=C1C=CC=CC1=O	96574	3	3	4	4	429	60	1470	101	225	FALSE
O=C(c1ccnc2c1cccc2)NN=Cc1ccccn1	102565	11	10	11	10	487	77	4332	174	225	FALSE
O=C(Nc1scc(n1)c1ccccn1)COc1ccccc1	57596	15	15	15	15	478	55	4684	225	225	FALSE
O=C1C(=Cc2ccccc2)C=Cc2c1cccc2	138791	4	4	4	4	457	60	1444	103	225	FALSE
C=C1Oc2c(C1=O)cccc2CN1CCNCC1	43484	12	12	12	12	502	68	5576	224	224	FALSE
n1ncc2c(c1)n[nH]c2	6070	65	57	66	57	603	148	24283	470	224	FALSE
O=C(Nc1nccs1)C=Cc1ccco1	24594	24	24	26	25	549	110	10547	252	224	FALSE
O=c1cccco1	1754	227	165	235	167	810	348	106883	1229	224	TRUE
O=C1C=CC(=Cc2cn3ncsc3nc2=O)C=C1	39591	19	19	19	19	492	87	7061	204	224	FALSE
C1CCN(CC1)c1ncnc2c1snc2c1ccccc1	14293	4	4	4	4	582	79	2143	119	223	FALSE
C1CCN(CC1)c1ncnc2c1snc2	14294	4	4	4	4	582	79	2143	119	223	FALSE
C1C=CN(C=N1)Cc1ccccc1	121687	192	106	192	106	440	114	19158	624	223	FALSE
O=C(Nc1ccccc1)Nc1ccc2c(c1)OCO2	5473	42	41	43	41	644	116	17521	415	223	FALSE
c1ccc(cc1)c1cc2c(s1)cccc2	118078	163	127	163	127	482	168	45024	728	223	TRUE
c1ccc(cc1)COc1ccc2c(c1)cccc2	25812	19	17	20	17	554	120	7865	203	223	FALSE
S=C(Nc1ccccc1)NNc1ccccc1S(=O)(=O)Nc1ccccc1	82962	4	4	6	5	497	70	1861	117	222	FALSE
O=c1cc(nc2n1[nH]cc2)c1ccccc1	6836	10	10	10	10	604	92	4189	145	222	FALSE
O=C(Nc1ccccc1)C=Cc1cccs1	42334	44	41	44	41	574	150	20606	358	222	FALSE
O=c1ccnc2n1cccc2	557	432	347	474	359	853	402	179627	1712	222	TRUE
C1Cc2c(C1)cccc2	714	550	405	571	406	893	407	219037	2264	222	TRUE
O=C1N(CCc2ccccc2)CCN(C1=O)CCNCc1ccccc1	115110	3	3	3	3	391	55	679	71	221	FALSE
c1ccc(cc1)SCc1ccccc1	1806	166	148	172	149	716	259	72006	838	221	FALSE
O=C1NCCN(C1=O)CCNCc1ccccc1	115109	3	3	3	3	391	55	679	71	221	FALSE
S=c1[nH]nc([nH]1)c1[nH]nc(c1)c1ccccc1	33194	31	30	31	30	560	104	10256	254	221	FALSE
c1ccc(cc1)n1ccc(c1)C=Nn1cnnc1	93614	13	12	14	13	627	106	7091	211	221	FALSE
O=C(c1ccccc1)C(=C)Cc1ccccc1	4644	4	4	4	4	474	61	1617	110	221	FALSE
S=C1SC(=Cc2ccc(o2)c2ccccc2)C(=O)N1Cc1ccccc1	50635	4	4	4	4	462	57	1214	95	221	FALSE
O=C1C=CC(=C(c2ccccc2)c2ccccc2)C=C1	156	4	4	5	5	366	60	1154	73	221	TRUE
O=C(c1cnc2c(c1)CCCC2)C=Cc1ccccc1	92655	4	4	4	4	476	61	1967	128	221	FALSE
C1CCCCC1	23	12079	7425	12875	7615	1057	877	4693039	30088	221	TRUE
O=C1C=CC(=CC=c2[nH]c(=O)c3c([nH]2)cccc3)C=C1	93565	19	19	19	19	514	89	7445	211	221	FALSE
O=C(c1ccccc1)Nc1scc(c1)c1ccccc1	5558	34	31	36	31	577	115	14234	356	221	FALSE
O=C(c1ccccc1)Oc1ccc(cc1)C=NNc1ccccc1	5679	11	11	11	11	525	75	4399	168	221	FALSE
O=C(c1cccs1)C=c1[nH]c2c([nH]1)cccc2	94591	8	8	9	9	537	79	3416	134	220	FALSE
c1ccc2c(c1)n1ccnc1s2	19058	6	6	9	8	585	89	2781	118	220	FALSE
c1ccc(cc1)c1nc2n(c1)c1c(s2)cccc1	19057	6	6	9	8	585	89	2781	118	220	FALSE
c1ccc(cc1)c1cnco1	520	204	147	215	149	741	271	73192	1035	220	TRUE
O=C(c1c[nH]c2c1nc1ccccc1n2)NCc1ccco1	19650	18	18	28	24	643	102	9140	285	220	FALSE
C=C1CCCC(=Cc2cccnc2)C1=O	42469	3	3	3	3	402	52	1089	100	220	FALSE
O=C1C(=Cc2cccnc2)CCCC1=Cc1cccnc1	42468	3	3	3	3	402	52	1089	100	220	FALSE
c1ccc(cc1)C=Cc1nc2c(n1Cc1ccccc1)cccc2	96521	4	4	4	4	501	65	1962	122	219	FALSE
C1CCC(CC1)Nc1ncnc2c1cn[nH]2	2991	4	3	5	4	557	70	1729	127	219	FALSE
O=C(c1ccc2c(c1)nc(c(n2)c1ccco1)c1ccco1)Nc1ccccc1	38966	4	4	7	5	565	80	2162	137	219	FALSE
O=C(c1ccc2c(c1)ncc(n2)c1ccco1)Nc1ccccc1	38968	4	4	7	5	565	80	2162	137	219	FALSE
O=C1N(c2ccccc2)C(=O)c2c(C1=C)cccc2	44640	79	67	96	73	710	238	36464	529	219	FALSE
c1ccc2c(c1)NCC2	402	2474	1682	2740	1744	1025	695	1044173	7622	219	TRUE
O=C1NNC(=O)C1=Cc1ccccc1	5842	34	32	35	32	559	112	13172	312	219	FALSE
O=C(c1ccc2c(c1)nc(cn2)c1ccco1)Nc1ccccc1	38967	4	4	7	5	565	80	2162	137	219	FALSE
S=c1[nH]cc([nH]1)c1ccccc1	25426	59	59	59	59	669	150	27067	465	219	FALSE
C1CCCNC1	118	30172	18415	32215	18885	1062	943	11910859	71120	219	TRUE
c1ccc(cc1)C1Nc2ccccc2C2C1CC=C2	65484	14	14	16	14	518	84	6134	217	219	FALSE
O=C1NN(C(=O)C1=Cc1ccccc1)c1ccccc1	5839	34	32	35	32	559	112	13172	312	219	FALSE
O=C1C(=CC(=O)c2c1cccc2)NCc1ccccc1	79068	3	3	3	3	514	71	1440	100	219	FALSE
O=C(c1ccccc1)NNC1=CCCC1	60948	11	11	11	11	554	72	5413	215	219	FALSE
c1ccc(cc1)Cn1cccn1	2582	820	615	912	641	952	540	383154	3095	219	FALSE
O=C(CN1C(=S)SC(=C)C1=O)Nc1ccccc1	42325	13	12	13	12	495	73	5234	205	219	FALSE
c1ccc(cc1)C1C=C(N=c2n1[nH]cn2)c1cccs1	97695	7	7	10	10	509	62	3022	145	218	FALSE
c1ccc(cc1)N1CCc2c1c1ccccc1nc2	59805	9	9	9	9	545	77	4145	162	218	FALSE
c1csc(c1)C1=CCn2c(=N1)nc[nH]2	97696	7	7	10	10	509	62	3022	145	218	FALSE
O=C1OC(=NC1=C)c1ccccc1	6447	87	79	89	79	765	201	40575	622	218	FALSE
C1Cc2c(N1)c1ccccc1nc2	59806	9	9	9	9	545	77	4145	162	218	FALSE
O=C1C=C(NCCc2ccccc2)C(=O)c2c1cccn2	7257	2	2	2	2	213	44	456	68	218	FALSE
O=C1C=CC(=Cc2cn3c(nc2=O)scc3c2ccccc2)C=C1	24477	4	4	4	4	464	62	1768	113	218	FALSE
c1ccc(cc1)CNc1nc2c([nH]1)cccc2	8247	81	76	88	78	722	193	37907	585	218	FALSE
c1nnn[nH]1	211	4429	2963	5113	3193	1039	749	1857916	12845	218	TRUE
O=c1ccn2c(n1)scc2c1ccccc1	24479	4	4	4	4	464	62	1768	113	218	FALSE
c1ccc2c(c1)C(=CNNc1nc3c([nH]1)cccc3)C=N2	96720	3	3	3	3	517	67	1403	104	218	FALSE
O=c1[nH]cnc2c1cc(s2)c1ccccc1	20568	34	32	35	33	662	138	16805	341	218	FALSE
c1ccc(cn1)c1ncc2c(n1)cccc2	19913	60	51	62	51	671	175	25384	453	218	FALSE
N=C1c2cc(ccc2c2c1cc(cc2)S(=O)(=O)N1CCCCC1)S(=O)(=O)N1CCCCC1	17662	2	2	4	4	542	61	1080	88	217	FALSE
c1ccc(cc1)C1=CC(n2c(=N1)nc[nH]2)c1ccccc1	90204	49	45	67	59	635	123	21117	482	217	FALSE
O=C(c1ccnc(n1)S(=O)(=O)Cc1ccccc1)NCc1ccc2c(c1)OCO2	116965	3	3	3	3	367	47	1172	110	217	FALSE
c1ccc(cc1)CNc1ccnc2c1cccc2	24433	10	10	10	10	518	90	4236	134	217	FALSE
O=C1C=CC=CC1=CNn1ccsc1=N	99825	3	3	3	3	470	75	1387	87	217	FALSE
S=C1SC(=Cc2ccccc2)C(=O)N1Nc1ccccn1	51006	4	4	8	6	522	84	2104	112	217	FALSE
N=C1c2cc(ccc2c2c1cccc2)S(=O)(=O)N1CCCCC1	17663	2	2	4	4	542	61	1080	88	217	FALSE
c1ccc(cc1)c1ncnc(c1)c1ccccc1	8020	42	38	46	40	659	151	18704	367	217	FALSE
O=C(c1ccccc1)Nc1ccc2c(c1)cccc2	1531	30	26	31	27	554	90	10652	330	217	FALSE
O=C(c1cccs1)ON=Cc1ccccc1	92693	10	10	10	10	520	60	4725	221	216	FALSE
O=C(c1cc2ccccc2oc1=O)Nc1ccccc1	8954	60	56	62	56	680	175	24829	403	216	FALSE
O=C(c1c(=O)[nH]cc2c1CCCC2)C=Cc1ccccc1	93116	3	3	3	3	525	61	1596	125	216	FALSE
O=C1OCc2c(C1)cc1n(c2=O)Cc2c1nc1ccccc1c2	1094	3	3	4	3	419	59	832	90	216	TRUE
C1C2CC3CC1CC(C2)C3	1152	1668	1205	1774	1224	1006	633	710873	5113	216	TRUE
O=C(c1n[nH]cc1)Nc1nccs1	11982	15	15	15	15	617	88	6966	223	216	FALSE
O=c1ccc2c(o1)c(ccc2)Cc1ccccc1	117942	66	59	66	59	453	122	25418	475	216	FALSE
[nH]1ccc(n1)c1cccs1	8008	128	106	143	111	756	275	56251	695	215	FALSE
O=C(NNC(=O)c1ccccc1)CCCN1C(=S)SC(=C)C1=O	42373	10	10	12	12	502	70	4697	179	215	FALSE
O=C1NN=CC1=CNc1ccccc1	61015	101	84	104	85	676	246	46877	579	215	FALSE
c1ccc(cc1)c1onc(n1)c1ccncc1	1500	34	34	36	35	657	113	16572	390	215	FALSE
O=C1C=C2C(C1=C)CNC2	78073	1	1	1	1	400	73	442	77	215	FALSE
O=C1C=C2C(C1=C)CN(C2)C(=O)c1ccccc1	78072	1	1	1	1	400	73	442	77	215	FALSE
O=C1C=C2C(C1=C)C(NC2)Cc1ccccc1	78074	1	1	1	1	400	73	442	77	215	FALSE
O=C(N1CC2=CC(=O)C(=C)C2C1Cc1ccccc1)c1ccccc1	78071	1	1	1	1	400	73	442	77	215	FALSE
O=c1[nH]c2ccccc2nc1C=Cc1ccccc1	96851	8	8	8	8	514	73	3461	142	214	FALSE
O1CCN(CC1)c1ccccc1	1103	2634	1736	2858	1787	1032	722	1079911	7571	214	TRUE
O=C1NC=CC1=Cc1ccccc1	30425	22	22	24	23	600	124	10613	228	214	FALSE
O=C1C(=Cc2ccccc2)COc2c1cccc2	28591	10	10	10	10	536	80	4217	151	214	FALSE
c1ccc(cc1)Cn1cnc2c1cccc2	152	301	228	323	233	868	385	126435	1295	214	TRUE
N=C1C(=C)C(=O)N=c2n1c(cs2)c1ccccc1	32012	12	11	12	11	493	87	5268	172	214	FALSE
c1scc(n1)c1ccc2c(c1)CCN2	12603	44	41	51	45	659	149	19667	378	214	FALSE
O=S(=O)(N1N=CC(C1)c1ccccc1)c1ccccc1	80759	3	3	3	3	471	58	1319	107	213	FALSE
O=C(C1=CC(=O)N(C1)c1scnn1)c1cccs1	61768	5	5	6	6	578	58	2430	151	213	FALSE
O=C(C1=NN(CC1c1ccccc1)S(=O)(=O)c1ccccc1)C1OC1	80755	3	3	3	3	471	58	1319	107	213	FALSE
O=c1ccsc(=N)[nH]1	6438	32	29	45	40	640	113	15820	394	213	FALSE
S=C1SC(=C)C(=O)N1CC1CCCO1	93443	13	13	13	13	536	94	5807	164	213	FALSE
O=C(C1=CC(=O)N(C1c1ccccc1)c1scnn1)c1cccs1	61767	5	5	6	6	578	58	2430	151	213	FALSE
c1csc(n1)NCc1ccc2c(c1)nccc2	80822	3	3	3	3	461	56	1324	110	213	FALSE
O=C1NC(=N)SC1=Cc1ccc(o1)c1ccccc1	39162	8	8	9	9	499	80	3287	119	213	FALSE
c1ccc(cc1)C(c1ccc2c(c1)nccc2)Nc1nccs1	80821	3	3	3	3	461	56	1324	110	213	FALSE
O=c1[nH][se]c2c1cccc2	326	1	1	2	2	564	69	614	75	213	TRUE
O=C(C1=NN(CC1)S(=O)(=O)c1ccccc1)C1OC1	80758	3	3	3	3	471	58	1319	107	213	FALSE
c1ccc(cc1)c1cc2c(o1)cccc2	1267	130	104	132	104	757	234	43284	618	213	FALSE
S=C(Nc1ccccc1)NN=C1C(=O)Nc2c1cccc2	99227	30	30	35	32	519	88	14128	397	213	FALSE
O=c1c2ccccc2[se]n1c1ccccc1	325	1	1	2	2	564	69	614	75	213	TRUE
C1CN2C(=NCC2)N1	115064	63	55	64	55	528	130	25833	505	213	FALSE
c1ccc(cc1)C(c1ccccc1)c1ccccc1	266	30	24	32	24	560	145	9650	214	213	TRUE
O=c1[nH]c2c(n1C1CCN(CC1)Cc1nnnn1Cc1ccccc1)cccc2	134560	12	12	12	12	163	34	1797	106	213	FALSE
O=C1NC(=Nc2ccccc2)SC1=Cc1ccco1	36153	15	14	16	15	520	106	6604	166	212	FALSE
O=C(c1ccccc1)Oc1cccc2c1nccc2	6553	22	21	27	24	623	88	10176	335	212	FALSE
O=c1c2ccccc2[nH]c2c1c(=O)n(cn2)C1CCCCCC1	43591	5	5	5	5	492	66	2310	122	212	FALSE
O=C(Nc1ccccc1)Nc1nnc(s1)c1ccncc1	24771	10	10	10	10	533	79	4178	150	212	FALSE
O=C(c1ccon1)N1CCCCC1	29690	145	107	147	108	713	193	57104	1011	212	FALSE
C1CCC(OC1)Nc1ncnc2c1[nH]cn2	7866	2	2	2	2	204	41	395	66	212	FALSE
O=C1C=CC=CC1=c1sc2c([nH]1)cccc2	94570	13	13	13	13	600	94	6083	181	212	FALSE
C=C1CCC=C1	24567	47	44	51	45	652	169	20080	333	211	FALSE
O=C(c1cc2c(s1)nc1c(c2)cccc1)Nc1ccc(cc1)S(=O)(=O)N1CCCC1	71772	2	2	4	4	476	58	943	77	211	FALSE
c1ccc(cc1)C=NNc1nc2c([nH]1)cccc2	93502	18	18	19	19	540	86	8096	232	211	FALSE
C=C1CCC=C1N1CCOCC1	24566	47	44	51	45	652	169	20080	333	211	FALSE
c1ccc(nc1)C=NNc1nccs1	96544	4	4	5	5	509	63	1786	106	211	FALSE
C1CCc2c(C1)nc1n(c2)ncc1	11411	39	38	47	41	683	133	17810	394	211	FALSE
O=C1Nc2c(C1=CNc1ccccc1)cccc2	92504	6	6	6	6	597	82	3127	133	211	FALSE
O=c1ccoc2c1c1ccccc1cc2	173	7	7	7	7	573	78	2376	105	211	FALSE
O=C1NCNc2c1c1CCNCc1s2	20096	20	20	26	25	649	100	9390	256	210	FALSE
c1ncc2c(n1)occ2	5372	42	42	52	47	679	173	21401	344	210	FALSE
O=C1c2ccccc2c2c3c1c(NCCCn1cncc1)ccc3no2	21907	1	1	1	1	380	71	407	73	210	FALSE
O=c1cnc2c([nH]1)cccc2	1113	405	294	416	295	766	268	105373	1421	210	TRUE
c1ccc(cc1)c1nc2c([nH]1)cc1c(c2)cccc1	34377	2	2	2	2	514	68	1000	94	210	FALSE
O=C(c1ccnc2c1cccc2)Nc1cccs1	32611	13	13	15	13	535	91	6404	207	210	FALSE
O=C1C=CC(=C)C(=O)N1	34603	19	17	20	17	542	108	7677	205	210	FALSE
C1CCCN1	17	9642	5571	10143	5683	1065	883	3513447	22573	210	TRUE
S1CCN(CC1)NN=C1C=Nc2c1cccc2	95031	2	2	2	2	467	57	825	95	210	FALSE
O=C(c1ccccc1)C=CSc1ncccn1	96567	3	3	3	3	405	51	1079	97	209	FALSE
O=C(c1csc(c1)c1ccccc1)Nc1ccccc1	27735	5	5	5	5	519	68	2348	122	209	FALSE
c1ccc(cc1)C=NOc1ncnc2c1cn[nH]2	106811	2	2	2	2	426	59	870	90	209	FALSE
O=C1N=c2sc(nn2C(=N)C1=Cc1coc2c(c1=O)cccc2)c1ccncc1	44677	1	1	2	2	415	57	458	66	209	FALSE
c1ccc(cc1)c1cc2c(s1)ncnc2	24759	59	57	65	57	666	193	26533	383	209	FALSE
O=C1N=c2sc(nn2C(=N)C1=C)c1ccncc1	44678	1	1	2	2	415	57	458	66	209	FALSE
O=C(c1cccs1)Nc1ccc2c(c1)[nH]cn2	22285	7	7	8	7	582	96	3855	142	209	FALSE
O=c1nc[nH]c(c1)c1cccs1	36229	6	6	6	6	533	66	2658	134	209	FALSE
O=C(c1ccccc1)Nc1nncs1	6293	637	469	671	476	877	448	270318	2344	208	FALSE
O=C1OC(c2c1cccc2)Nc1nccs1	20029	13	12	14	13	581	86	5696	192	208	FALSE
c1ccc(cc1)OCc1ccco1	8668	301	228	319	233	855	349	133910	1433	208	FALSE
O=C(c1sc2c(c1)ccc(n2)c1cccs1)Nc1scnn1	43144	2	2	3	3	563	70	1092	84	208	FALSE
C1CNCCO1	480	20185	12213	21914	12571	1070	936	8184376	47931	208	TRUE
c1ccc(cc1)CSc1cccnn1	58591	39	38	39	38	555	111	18153	378	208	FALSE
c1cnc(nc1)n1cccn1	335	123	92	138	96	778	251	57915	864	208	TRUE
O=C(c1ccn[nH]1)NN=Cc1c[nH]nc1	93384	8	8	9	9	513	74	3510	134	207	FALSE
N1CCN(CC1)c1ccnc2c1cccc2	16208	95	78	99	81	734	201	33861	520	207	TRUE
N1CCN(CC1)c1ccnc2n1ncc2	9898	70	59	83	65	676	156	18854	378	207	FALSE
C1CCCCNC1	89	2310	1428	2450	1463	1013	713	900790	6401	207	TRUE
N=c1ccc2c(n1Cc1ccccc1)nc1n(c2=O)cccc1	10198	36	36	42	39	655	110	13930	339	207	FALSE
O=C1C=CC(=CNNC(=O)c2ccc(cc2)Cn2c(=O)c3c4c2cccc4ccc3)C=C1	100306	2	2	3	3	473	62	938	78	207	FALSE
c1ncc2c(n1)nc[nH]2	3	190	153	202	156	788	298	90199	1015	207	TRUE
O=C(c1ccccc1)Nc1nnc(o1)c1ccccc1	24267	55	50	64	58	669	141	25912	492	207	FALSE
c1ccc(cc1)c1cn2c(n1)scc2	6709	88	82	113	93	706	205	46569	678	207	FALSE
O=C(c1ccn[nH]1)NN=Cc1cnn(c1)c1ccccc1	93385	7	7	8	8	510	71	3030	125	206	FALSE
O=C1C=Cc2c(C1=CNNC(=O)c1[nH]ncc1)cccc2	95005	3	3	3	3	471	55	913	86	206	FALSE
c1nnc(s1)Sc1cccc2c1non2	114439	2	2	2	2	390	57	832	86	206	FALSE
C1Cc2c(C1)cn[nH]2	2301	104	68	110	70	730	234	33920	572	206	FALSE
O=C(C1CCN(CC1)c1nncc2c1nn(c2)c1ccccc1)NCc1ccccc1	110284	8	8	8	8	370	52	2804	137	206	FALSE
O=C(C1CCN(CC1)c1nncc2c1n[nH]c2)NCc1ccccc1	110287	8	8	8	8	370	52	2804	137	206	FALSE
C1Oc2c(O1)cc1c(c2)sc(n1)Nc1sc2c(n1)cccc2	103559	5	5	5	5	492	64	2419	127	206	FALSE
O=c1cccnn1c1nc2c([nH]1)cccc2	53043	4	4	4	4	524	72	2056	110	206	FALSE
O=C1C(=Cc2ccccc2)SC2N1C1CCCCC1N2	27972	6	6	6	6	585	76	2048	98	206	FALSE
n1cnc(nc1)NN=Cc1ccco1	92844	17	17	18	17	568	107	7338	182	206	FALSE
O=C(c1cocc1)ON=Cc1ccccc1	93688	4	4	5	5	411	46	1613	118	206	FALSE
O=C1NC(=Nc2ccccc2)SC1=Cc1ccc(cc1)N1CCCC1	108544	2	2	2	2	506	61	1067	106	205	FALSE
O=c1oc2ccccc2cc1c1nnco1	7533	8	7	10	8	598	85	3045	137	205	FALSE
c1ccc(cc1)Cc1cncs1	10371	82	68	90	69	689	199	39727	626	205	FALSE
O=C(C(=Cc1ccccc1)c1nc2c([nH]1)cccc2)c1cccs1	101404	1	1	1	1	439	73	487	80	204	FALSE
C1=CC(=Cc2ccccc2)CC1	46792	45	42	48	43	646	160	19057	317	204	FALSE
O=C(c1ccccc1)NN=Cc1ccc2c(c1)c1ccccc1[nH]2	92631	11	11	11	11	539	89	4631	139	204	FALSE
C1CCN(CC1)CCSc1snc2c1ccs2	8350	2	2	2	2	422	66	850	77	204	FALSE
C=C(C(=O)c1cccs1)c1nc2c([nH]1)cccc2	101405	1	1	1	1	439	73	487	80	204	FALSE
O1CCN(CC1)C1=CCCC1=Cc1ccccc1	46791	45	42	48	43	646	160	19057	317	204	FALSE
N1CCN(CC1)c1ccc(cc1)Nc1ccnc2c1cccc2	9500	4	4	4	4	379	54	1445	95	204	FALSE
O=C1NC(Nc2c1cccc2)c1ccccc1	4721	181	157	193	162	772	223	77005	1041	204	TRUE
O=c1cc([nH]n1c1ccccc1)c1ccccc1	3768	10	10	10	10	599	82	4204	149	204	FALSE
c1ccc2c(c1)c1cccc3c1c2ccc3	847	6	6	6	6	316	48	1304	81	203	TRUE
C1CCCOC1	1	1198	648	1244	671	947	566	394573	3666	203	TRUE
O=C(c1c[nH]cc1)Nc1ccccc1	1420	27	27	32	28	638	126	13807	305	203	TRUE
c1ccc(cc1)c1ncc[nH]1	215	79	71	86	74	751	216	36704	498	203	FALSE
C1CNc2c(S1)cccc2	40979	160	135	163	137	764	227	63161	829	203	FALSE
O=C1OCC2C1C(c1ccccc1)c1c(C2)cc2c(c1)OCO2	78	10	10	13	13	596	67	3224	139	203	TRUE
O=C(c1cocc1)NN=Cc1ccccc1	42208	38	35	38	35	541	97	15921	388	203	FALSE
O=C1OCC2C1Cc1cc3OCOc3cc1C2	79	10	10	13	13	596	67	3224	139	203	TRUE
O=C1C=CC(=Cc2c[nH][nH]c2=O)C=C1	93012	8	8	9	9	545	73	3154	125	202	FALSE
O=C(c1ccccc1)N=c1sc2c([nH]1)cccc2	45198	50	48	53	50	644	148	22514	378	202	FALSE
O=C(C=CC(=O)c1ccccc1)NCC(=O)NC1CCCCC1	97655	11	11	14	11	495	77	4908	197	202	FALSE
O=C1CC=NN1c1ccccc1	462	76	70	79	72	705	160	31146	519	202	TRUE
O=C(c1cc(nc2c1cccc2)c1ccco1)Nc1ccccc1	29464	22	22	27	24	611	104	8536	226	202	FALSE
C=C1SC2N(C1=O)C1C(N2)CCCN1	37814	3	3	3	3	525	62	911	79	202	FALSE
S=c1[nH]ncn1N=Cc1ccccc1	30657	191	172	191	172	710	212	68153	850	202	FALSE
c1ccc(cc1)Nc1nc2c(s1)cccc2	2730	24	23	25	23	603	86	11516	350	202	FALSE
C1CCC(CC1)Cc1ncsc1	131442	25	23	25	23	167	47	3838	136	202	FALSE
O=C1C(=Cc2c[nH]cc2)SC2N1C1CCCCC1N2	37774	3	3	4	4	598	70	1340	87	202	FALSE
S=C1NC(=O)C(=Cc2c[nH]c3c2cccc3)S1	43716	9	9	10	10	488	61	3840	164	202	FALSE
c1nc2n(c1)ccs2	6710	210	178	261	195	764	304	112135	1220	202	FALSE
O=C1C=CC=CC1=c1oc2c([nH]1)cccc2	93340	19	18	21	19	627	111	9896	247	202	FALSE
C=C1SC(=O)N=C1Nc1ccccc1	35413	8	8	8	8	539	78	4021	147	202	FALSE
c1ccc(cc1)c1nn2c(c1)nc1c(c2)CCCC1	11412	20	20	27	22	632	95	9016	290	202	FALSE
S=C(Nc1ccccc1)NNc1ccccn1	52698	11	11	11	11	547	66	5142	205	202	FALSE
O=C(c1ccccc1)CCNc1ccccc1	8666	47	46	49	47	648	125	22848	448	202	FALSE
O=C(c1ccccc1)N=c1ccc2c([nH]1)nc1n(c2=O)cccc1	21648	13	12	17	15	589	85	5882	201	202	FALSE
O=C(c1cc2c(o1)cccc2)c1ccccc1	1994	36	35	39	37	645	120	18130	381	202	FALSE
S=C(c1nc2c([nH]1)cccc2)Nc1ccccc1	27626	4	4	4	4	511	61	1975	122	202	FALSE
N1CCN(CC1)c1ccccn1	956	1231	884	1375	928	964	569	514142	3811	202	TRUE
O=C1C(=N)c2c(N1Cc1ccccc1)cccc2	94845	42	39	43	39	612	133	18964	361	202	FALSE
S=C(NC(=O)c1ccccc1)NNC(=O)c1cccs1	43213	3	3	3	3	491	63	1362	97	201	FALSE
O=C(c1ccccc1)C=Cc1cccnc1	2648	16	15	17	15	530	87	5857	184	201	FALSE
O=C(Nc1nocc1)CCCS(=O)(=O)c1ncccn1	74688	3	3	5	5	566	61	1551	100	201	FALSE
O=C(c1ccccc1)Nc1scc(n1)c1ccc(cc1)S(=O)(=O)N1CCOCC1	31679	4	4	6	6	568	74	2241	104	201	FALSE
O=S(=O)(c1snnc1c1ccccc1)c1ccccc1	82626	3	3	3	3	523	62	1381	103	201	FALSE
O=c1ccoc2c1ccc1c2cccc1	906	12	11	12	11	623	109	4958	139	201	FALSE
O=C1C=CC(=CC=c2scc[nH]2)C=C1	97407	5	5	5	5	486	65	2011	105	201	FALSE
O=C1SC(=C)C(=O)N1Cc1ccccc1	36127	19	18	20	18	558	107	9011	221	201	FALSE
c1cc[nH][nH]c1	98239	3	3	3	3	371	54	1153	88	201	FALSE
c1ccc(cc1)c1ncccn1	4233	299	252	305	253	859	352	142085	1289	201	FALSE
c1ccc(cc1)CCNCC(Cc1cccc2c1cccc2)NCCc1ccccc1	117442	2	2	2	2	391	58	548	66	201	FALSE
O=C(c1ccccc1)Oc1c(ccc2c1nccc2)CN1CCOCC1	36410	10	10	14	13	596	61	4874	231	201	FALSE
N(CCc1ccccc1)CCNCCc1ccccc1	117444	2	2	2	2	391	58	548	66	201	FALSE
O=C(c1ccco1)Nc1ccc2c(c1)nco2	25103	9	9	9	9	544	80	3869	135	201	FALSE
C(CCc1cccc2c1cccc2)NCCc1ccccc1	117445	2	2	2	2	391	58	548	66	201	FALSE
c1ccc(cc1)N=Cc1cccs1	5940	23	19	23	19	603	123	10793	256	201	FALSE
c1ccc(cc1)CSc1nc2c([nH]1)cccc2	7317	44	41	44	41	654	129	21695	427	201	FALSE
O=C(N1N=CCC1c1ccccc1)c1ccccc1	8446	60	51	62	51	596	152	24473	433	201	FALSE
O=C1C(=Cc2cc[nH]c2)C(=O)c2c1cccc2	26325	9	8	9	8	530	82	3982	150	201	FALSE
C1C=CNC=N1	7229	303	162	306	163	711	192	42343	978	200	FALSE
O=C(CN1C(=O)SC(=Cc2ccccc2)C1=O)Nc1ccccc1	36158	23	23	23	23	518	105	8757	186	200	FALSE
c1ccc(cc1)Nc1scc(n1)c1cccnc1	24729	25	24	25	24	609	86	9815	287	200	FALSE
O=C(c1ccc(s1)Nc1ccccc1)C=Cc1cccnc1	92972	1	1	1	1	455	73	503	81	200	FALSE
c1ccc(cc1)c1c[nH]c2c1cncn2	21058	35	33	39	37	661	123	16821	347	200	FALSE
O=C(c1cccs1)C=Cc1cccnc1	92973	1	1	1	1	455	73	503	81	200	FALSE
O=C1C=CC=CC1=c1ncc2c([nH]1)cccc2	93649	45	44	54	48	684	163	21084	350	200	FALSE
c1ccc(cc1)c1ccc(o1)C=Cc1nc2c(s1)cccc2	96883	2	2	2	2	452	63	725	75	200	FALSE
O=C(Nc1cc2c(s1)CCC=C2)CSc1n[nH]cn1	45486	3	3	5	5	543	61	1400	90	199	FALSE
O=C1C=CC=CC1=c1ncnc[nH]1	93147	18	18	19	19	616	98	7849	201	199	FALSE
S=C(NC(=O)c1ccco1)Nc1ccccc1	25882	95	84	102	85	631	187	41136	583	199	FALSE
C1CC=CC(N1)c1ccccc1	101533	145	133	145	133	357	90	39810	791	199	FALSE
c1ccc(cc1)C1NN=C(S1)c1ccccc1	60990	8	8	8	8	514	58	3582	171	199	FALSE
O=S(=O)(N1CCC=CC1c1ccccc1)c1ccccc1	101532	145	133	145	133	357	90	39810	791	199	FALSE
c1ccn2c(n1)ncc2	2568	316	225	322	227	795	285	102305	1273	199	FALSE
C1C=Cc2c(C1)scc2	45487	3	3	5	5	543	61	1400	90	199	FALSE
N1CCN(CC1)Cc1ccccc1	396	2798	1902	3092	1962	1006	675	1137607	7680	199	TRUE
C1COC(C1)Cn1ccc2c1nc1ccccc1n2	20465	9	9	15	12	632	86	5134	201	198	FALSE
C=C(Nc1ccccc1)SCc1ccccc1	30819	19	17	25	20	609	113	9284	246	198	FALSE
c1ccc(cc1)n1nnnc1Sc1ncnc2c1ccs2	24697	3	3	6	5	583	67	1657	109	198	FALSE
c1ccc2n(c1)ccc2	7188	151	123	163	125	766	287	67925	754	198	FALSE
c1ccc(cc1)n1ccc(n1)c1ccco1	27970	33	32	40	35	716	152	15981	300	198	FALSE
c1ccc2c(c1)[nH]c1c2nncn1	8268	247	201	275	207	797	322	106265	1094	198	FALSE
c1ccc(cc1)C=NNc1ccc2c(n1)cccc2	92786	6	6	6	6	543	73	2961	127	198	FALSE
O=c1[nH]c2c3c1cccc3ccc2	1720	164	142	195	154	754	258	75098	890	198	FALSE
O=C(c1cc2c([nH]c1=N)nc1n(c2=O)cccc1)NC1CCCC1	11997	20	20	22	22	637	87	8060	232	198	FALSE
n1ccc(cc1)c1nncs1	2313	56	50	59	50	689	171	25449	416	198	FALSE
O=C1C=CC=CC1=CNn1cnc2c(c1=O)cccc2	94183	12	12	12	12	603	82	5539	180	197	FALSE
O=c1n2ccccc2nc2c1ccs2	29383	71	67	79	70	650	154	28315	467	197	FALSE
O=C(c1cc2c(o1)cccc2)C=Cc1ccccc1OC(=O)c1ccccc1	109495	4	4	4	4	483	51	1882	133	197	FALSE
N=C1C(=O)c2c3c1cccc3ccc2	3136	7	7	7	7	547	85	3230	113	197	FALSE
O=C1NC(=O)NC1=Cc1ccc(o1)c1ccccc1	23805	13	13	14	14	534	79	5578	172	197	FALSE
c1ccc(cc1)Nc1cnco1	20719	26	25	27	25	640	121	12915	276	197	FALSE
S=C1NC(=O)C(=Cc2ccccc2OCc2ccccc2)S1	36336	9	9	11	9	376	59	3099	146	197	FALSE
N1CCN(CC1)C1=Nc2c3c1cccc3ccc2	34458	7	7	7	7	590	74	3136	132	197	FALSE
c1ccc(cc1)Cc1c[nH]c2c1cccc2	735	55	42	58	43	625	150	17477	354	197	TRUE
c1ccc(cc1)CCCc1nnn[nH]1	134244	23	22	23	22	177	47	3353	116	196	FALSE
S=c1[nH]nc([nH]1)c1ccccc1	19552	308	261	309	261	816	312	128404	1216	196	FALSE
O=C(c1ccccc1)CN1C(=O)c2c(S1(=O)=O)cccc2	19149	13	12	13	12	583	63	5327	236	196	FALSE
O=C1C=Cc2c3c1cccc3ccc2	2392	6	6	6	6	537	62	1660	93	196	FALSE
O=C(c1ccc(o1)c1ccccc1)Nc1nccs1	28996	16	15	16	15	544	90	6809	191	196	FALSE
c1ccc(cc1)CNc1cccc2c1nccc2	5031	7	7	7	7	614	67	3100	147	196	FALSE
S=C(Nc1ccccc1)NN=Cc1cccs1	92656	3	3	3	3	505	65	1446	97	196	FALSE
N1CCC=CC1	317	452	327	477	337	824	329	150271	1623	196	TRUE
O=C1NN(C(=O)C1=Cc1ccco1)c1ccccc1	37934	15	14	15	14	491	78	6132	192	196	FALSE
O=C1CC(Oc2c1cccc2)c1ccccc1	30	73	59	81	63	698	176	24282	416	196	TRUE
O=C1NNC(=O)C1=Cc1ccco1	37935	15	14	15	14	491	78	6132	192	196	FALSE
S=C1SC(=Cc2ccco2)C(=O)N1Cc1ccccc1	38912	6	6	6	6	517	64	2188	109	196	FALSE
O=C(c1cc2c(o1)cccc2)C=Cc1ccccc1	99804	5	5	5	5	486	53	2311	139	195	FALSE
C1CCN(CC1)c1ccc2c(n1)cccc2	3108	32	29	34	30	688	144	14864	284	195	FALSE
C=C1SC(=NC1=O)NS(=O)(=O)Cc1ccccc1	41846	6	6	6	6	427	73	2570	98	195	FALSE
S=C(N1CCOCC1)NNC1=c2ccccc2=NC1=O	95047	2	2	2	2	402	52	811	89	195	FALSE
O=C(c1ccccc1)Nc1nnc(o1)c1ccc2c(c1)CCCC2	84489	7	7	9	9	599	76	3897	147	195	FALSE
C1NN=C(C1)c1cccs1	8692	146	127	147	128	681	242	62644	667	195	FALSE
O=C(Nc1cscc1)Nc1ccccc1	27036	37	29	37	29	570	111	14846	369	195	FALSE
O=C1C=CC(=O)N1c1ccc2c(c1)Cc1c2cccc1	3603	3	3	3	3	220	36	693	77	195	FALSE
O=C1NC(=O)C(=C)C(=O)N1Cc1ccccc1	29551	110	91	122	92	717	228	52024	704	195	FALSE
c1ccc(cc1)c1c[nH]nc1	1800	144	113	154	116	763	269	68668	815	195	TRUE
c1ccc(cc1)OCc1onc(n1)c1ccccn1	22236	9	9	12	11	627	72	5161	212	195	FALSE
O=C(c1ccc(cc1)C=c1sc2ccccc2n(c1=O)Cc1ccccc1)NCCN1CCNCC1	112491	4	4	6	4	481	68	1868	130	194	FALSE
O=C1C(=Cc2ccco2)CCCC1=Cc1ccco1	3698	5	5	5	5	476	53	1638	105	194	FALSE
O=C1C=CC(=C2CSc3n(N2)cnn3)C=C1	94333	4	4	4	4	574	71	1542	89	194	FALSE
c1onc(c1)NCc1ccc2c(c1)nccc2	67665	3	3	3	3	557	58	1487	116	194	FALSE
O=C(c1cc2c(s1)cccc2)Nc1ccccn1	24491	9	9	9	9	530	69	4074	156	194	FALSE
c1ccc(cc1)N=c1cnn([nH]1)c1ccc2c(c1)OCCO2	65383	9	9	9	9	519	69	4173	158	194	FALSE
C=C1CCCC(=Cc2ccco2)C1=O	3699	5	5	5	5	476	53	1638	105	194	FALSE
O=C(c1ccc(cc1)C=c1sc2ccccc2[nH]c1=O)NCCN1CCNCC1	112492	4	4	6	4	481	68	1868	130	194	FALSE
c1ccc(cc1)CNc1cccc2c1nc[nH]2	125903	44	37	44	37	341	100	12136	240	193	FALSE
O=S(=O)(c1cnc[nH]1)c1ccccc1	30321	7	7	7	7	547	71	3223	132	193	FALSE
O=C1C=CC=CC1=CNn1c(=N)scc1c1cccs1	99824	2	2	2	2	467	69	919	77	193	FALSE
O=C(c1ccccc1)Nc1ccc2c(c1)c(=O)n1c(n2)CCCCC1	85164	10	8	10	8	536	89	3669	136	193	FALSE
O=C1NC(=S)SC1=Cc1ccc(o1)SCc1ccccc1	109141	3	3	3	3	421	56	1157	87	193	FALSE
O=C(c1cc2c([nH]c1=N)nc1n(c2=O)cccc1)NCCN1CCOCC1	38602	14	14	15	14	600	72	5539	208	193	FALSE
O=C(c1ccccc1)C=Cc1c[nH]nc1	96948	18	18	20	19	530	90	8490	220	193	FALSE
O=C1C(=Cc2ccco2)Oc2c1cccc2	44600	13	13	13	13	489	63	5197	191	193	FALSE
c1ccc(cc1)Sc1ccccc1	184	283	224	294	226	833	348	124779	1166	193	TRUE
c1ccc(cc1)c1nnc2n1ncs2	2576	124	106	147	113	734	236	53166	683	193	FALSE
c1ccc(cc1)N1CCN(CC1)c1ncnc2c1cn[nH]2	20711	15	15	21	17	641	116	7432	196	193	FALSE
O=C1OC(c2c1cccc2)Nc1scc(n1)c1ccccc1	61075	9	9	9	9	520	69	3788	144	193	FALSE
O=C(CN1C(=O)NC(=C)C1=O)Nc1ccccc1	42946	43	43	44	44	569	130	19023	306	192	FALSE
C1Oc2c(O1)ccc(c2)c1nc2n(c1)cccc2	59544	3	3	3	3	462	56	1402	103	192	FALSE
O=C(c1ccc(o1)c1ccccc1)Nc1ccc(cc1)N1CCNCC1	32781	6	6	7	7	544	65	2583	119	192	FALSE
O=c1c(c[nH]n1c1ccccc1)Cc1ccccc1	18846	55	40	62	42	658	149	23966	531	192	FALSE
O=C1C=CC(=c2sc3c([nH]2)cccc3)C=C1	93840	4	4	4	4	526	59	1834	115	192	FALSE
O=C(c1ccccc1N1CCCCC1)c1ccccc1	61993	5	5	5	5	499	56	2420	136	192	FALSE
O=C1NC(Nc2c1cccc2)c1ccc(o1)c1ccccc1	84468	10	9	10	9	515	59	4044	193	192	FALSE
O=C(c1ccc[nH]1)Nc1nccs1	29417	9	9	10	9	583	90	4555	150	192	FALSE
O=C1C=CC=CC1=CNNC(=O)c1ccc(cc1)CSc1ncccn1	97881	2	2	3	3	469	55	988	84	192	FALSE
C1NC(=O)C=C1	373	630	449	726	475	860	404	270085	2552	191	TRUE
O=C1Nc2c(C1=Cc1cnc[nH]1)cccc2	96587	4	4	4	4	517	69	1667	90	191	FALSE
O=C(Nc1cc2c(s1)CNCC2)Nc1ccccc1	32416	3	3	3	3	477	71	1270	77	191	FALSE
O=C1NC(=S)SC1=CC=c1[nH]c2c([nH]1)cccc2	96943	3	3	3	3	504	58	1019	84	191	FALSE
O=C1C=CC=CC1=CNNc1cc[nH]c(=C2C=CC=CC2=O)n1	92643	4	4	4	4	480	63	1886	104	191	FALSE
O=C(C1CC1(c1ccccc1)c1ccccc1)Nc1ccccc1	61885	6	6	6	6	504	73	2947	117	191	FALSE
C1CSC=N1	1601	491	368	519	371	873	413	225776	1932	191	TRUE
O=C(c1sc2c(c1)ccc(n2)c1cccs1)Nc1nccs1	42551	3	3	4	4	571	73	1436	81	191	FALSE
C1CCC(OC1)OC1CCC2C(C1)CCC1C2CC=C2C1CCC1C2CCCC1	115258	10	8	10	8	428	77	2645	105	191	FALSE
c1ccc(cc1)CNc1ncnc2c1[nH]c1c2cccc1	30474	4	4	4	4	424	60	1634	92	191	FALSE
O=C(C1CC1c1ccccc1)Nc1ccccc1	8833	32	29	32	29	544	118	13262	258	190	FALSE
O=C1C=CC=CC1=c1cc[nH]cc1	92618	4	3	4	3	485	74	1210	86	190	FALSE
c1ccc(cc1)COc1cnc2c(c1)cccc2	79346	4	4	4	4	503	55	2038	129	190	FALSE
O=C1C=CC(=CNNc2cc[nH]c(=C3C=CC=CC3=O)n2)C=C1	97277	2	2	2	2	425	59	873	82	190	FALSE
c1ccc2c(c1)[nH]nc2	93	410	291	427	298	885	404	165745	1501	190	TRUE
n1ccn2c(c1)ncc2	40073	58	48	58	48	668	138	17940	355	190	FALSE
O=C1N=C(SC1=Cc1ccccc1)NS(=O)(=O)Cc1ccccc1	41845	5	5	5	5	423	70	2143	90	190	FALSE
O=C(c1ccnc2c1cccc2)N1CCNCC1	4193	109	97	130	103	694	192	46312	678	190	FALSE
O=C(c1ccccc1NS(=O)(=O)c1cccs1)Nc1ccccc1	49446	7	7	11	7	516	68	3462	202	190	FALSE
c1ccc(cc1)c1ccc(cc1)c1ncno1	27080	4	4	4	4	586	77	2263	109	190	FALSE
O=c1nccc2n1CCc1c2cccc1	21871	28	28	34	33	669	101	13478	321	190	FALSE
c1ccc(cc1)c1csc(n1)Nc1ncccn1	26391	7	7	7	7	490	60	2932	133	189	FALSE
N1CCN(CC1)c1nc2c(s1)cccc2	8852	130	115	157	123	737	225	58402	758	189	FALSE
O=C(Cn1sc2c(c1=O)cccc2)Nc1ccccc1	128208	5	5	5	5	182	27	897	91	189	FALSE
O=C(c1ccccc1)Nc1ccc(cc1)N1CCCC1	15779	31	30	32	30	635	108	13444	301	189	FALSE
N=C1NN=CC1=NNc1ccccc1	100600	9	9	10	10	480	60	3914	157	189	FALSE
O=C(Nc1nccs1)COc1ccccc1	13585	113	92	121	94	713	206	47234	663	189	FALSE
S1C=NN=C(C1)c1ccccc1	24436	48	46	51	48	560	116	21312	396	189	FALSE
c1ccc(cc1)Cn1cccc1	5280	142	114	144	114	760	265	67756	750	189	TRUE
O=c1cc(nc2n1[nH]cc2c1ccccc1)c1ccccc1	23149	4	4	4	4	589	70	1826	101	189	FALSE
c1ccc(cc1)NCc1nc2c([nH]1)cccc2	3766	37	30	38	30	651	113	14195	361	189	TRUE
c1ccc(cc1)CNC1=NC(C=CN1Cc1ccccc1)c1ccccc1	121685	99	55	99	55	409	86	8420	310	189	FALSE
c1ccc(cn1)NCc1ccc2c(c1)nccc2	65583	3	3	3	3	459	56	1314	97	189	FALSE
S=C(Nc1ccc(cc1)S(=O)(=O)N1CCOCC1)NNC=C1C=CC=CC1=O	99966	1	1	2	2	433	58	474	61	189	FALSE
c1ccc(cc1)C(c1ccc2c(c1)nccc2)Nc1cccnc1	65582	3	3	3	3	459	56	1314	97	189	FALSE
c1cnc([nH]1)c1nncc2c1cccc2	107422	3	3	3	3	496	66	1526	95	189	FALSE
O=C(Nc1ccc2c(c1)cccc2)C=Cc1ccco1	43913	1	1	1	1	378	61	427	78	189	FALSE
O=C(Nc1ccc2c(c1)cccc2)C=Cc1ccc(o1)N1CCCCC1	43912	1	1	1	1	378	61	427	78	189	FALSE
O=C(c1ccccc1)NCCN1C(Cc2ccccc2)CN2C1=NCC2Cc1ccccc1	115114	8	8	8	8	473	55	3062	143	188	FALSE
c1ccc(cc1)C1CC=CC(N1)c1ccccc1	101534	129	117	129	117	353	85	34964	701	188	FALSE
O=S(=O)(N1C(CC=CC1c1ccccc1)c1ccccc1)c1ccccc1	101531	129	117	129	117	353	85	34964	701	188	FALSE
c1csc(c1)c1nnco1	9815	175	122	188	127	772	254	74912	1016	188	FALSE
c1ccc(cc1)C1=CC(n2c(=N1)nc[nH]2)c1cccs1	92288	4	4	6	6	550	55	1727	105	188	FALSE
c1ccc(cc1)c1cnc2n(c1)ncc2	24082	23	21	23	21	639	89	9893	285	188	FALSE
O=S(=O)(c1cccs1)Nc1ccccc1	8630	363	268	394	276	814	339	146465	1469	188	FALSE
c1coc(c1)Sc1nc2c([nH]1)cccc2	29585	12	11	15	12	540	91	5942	188	188	FALSE
O=C(c1ccccc1)NCCN1CCN2C1=NCC2Cc1ccccc1	115115	8	8	8	8	473	55	3062	143	188	FALSE
c1ccc(cc1)CCn1ccc2c1nc1ccccc1n2	19654	13	13	19	16	651	98	6693	201	188	FALSE
N=C1C=NN=C1	90175	28	27	28	27	555	104	11634	245	188	FALSE
O=C(c1ccon1)N1CCCC1	31384	64	54	64	54	672	135	23260	453	188	FALSE
C1CCN(CC1)c1ccc(nn1)c1ccccc1	14553	14	14	15	14	593	73	5222	189	188	FALSE
c1ccc(cc1)c1nocc1	299	1033	673	1105	689	949	550	444413	3408	188	TRUE
N1CCC(CC1)Cc1ccccc1	683	824	543	883	564	935	474	303650	2619	188	TRUE
c1csc(c1)C=C1CCc2c1nc1ccccc1c2	98197	5	5	5	5	489	50	1849	119	187	FALSE
O=C(COc1ccccc1)NNC(=S)NC(=O)c1ccco1	43091	10	10	10	10	538	69	4316	157	187	FALSE
O=C(c1cccs1)Nc1ccccn1	8524	27	27	28	28	589	79	11470	316	187	FALSE
C1CCN(CC1)c1nc2c(s1)cccc2	1742	83	78	96	86	690	163	38745	582	187	FALSE
c1ccc(cc1)c1csc2c1cccc2	123317	78	57	78	57	410	112	20066	412	187	FALSE
O=C(c1ccccc1)NNC=C1C(=O)NC(=O)NC1=O	95855	22	22	22	22	498	67	9225	280	186	FALSE
O=C1C=Cc2c(C1=C)c1CCCCc1o2	92868	13	13	13	13	577	88	5500	152	186	FALSE
O=S(=O)(c1ccccc1NNC=C1C=Nc2c1cccc2)Nc1ccccc1	98261	4	4	8	7	514	62	2289	118	186	FALSE
O=c1c2c(scc2c2ccccc2)nc2n1ncc1c2cccc1	31803	3	3	4	3	469	60	1172	100	186	FALSE
N1CCN(CC1)c1ccnc2n1nc(c2)c1ccccc1	9899	43	37	50	40	644	116	10500	251	186	FALSE
C1Cc2c(C1)c1c(nc2c2ccco2)sc2c1ncnc2	22321	6	6	8	8	563	62	2274	108	186	FALSE
c1csc(c1)c1ncno1	8509	19	19	22	20	633	94	9774	265	186	FALSE
S=C1NC(=O)C(=Cc2ccn(c2)c2cccnc2)S1	38631	4	4	4	4	513	61	1673	99	186	FALSE
c1ccc(cn1)c1nocn1	8616	124	114	138	119	720	179	60906	877	186	FALSE
C1CCc2c(C1)nc1c(c2)cccc1	394	125	107	128	108	725	215	55134	677	186	TRUE
O=C1Oc2ccc3c(c2Oc2c1cccc2)COC3=O	1701	2	2	2	2	445	62	874	78	186	FALSE
C=c1[nH]c2ccccc2c(=O)n1c1ccccc1	93567	16	16	17	17	546	89	7165	178	185	FALSE
O=C(Nc1ccccc1)CSc1ccccc1	5633	228	188	241	190	752	295	103429	998	185	FALSE
c1[nH]cc(c1)C=Nn1cnnc1	93615	16	14	18	15	639	110	8590	223	185	FALSE
c1ccc(cc1)Nc1ncnc(n1)c1cc2c(o1)cccc2	22712	10	10	11	11	607	78	5124	168	185	FALSE
O=C(c1n[nH]c2c1CCC2)NN=CC=Cc1ccccc1	102422	4	4	4	4	509	64	2018	108	185	FALSE
c1csc(c1)C=Nn1cnc2c1cccc2	102462	6	6	6	6	489	68	2843	116	185	FALSE
O=C1C(=CNc2ccccc2)C=NN1c1nc2c(s1)cccc2	97003	4	4	4	4	473	52	1797	117	185	FALSE
O=c1cc[nH][nH]1	127	1639	1051	1882	1080	982	658	718655	5028	185	TRUE
N=C1C(=NNc2ccccc2)C=NN1c1ccccc1	100597	8	8	9	9	480	59	3699	152	185	FALSE
C1CCN(CC1)c1ncnc2c1[nH]c1c2cccc1	12361	12	12	13	13	602	92	5760	154	185	FALSE
n1cnc2c(c1)sc1c2c2CCCc2cn1	21447	23	19	30	23	604	113	8744	223	185	FALSE
c1ccc(nc1)Nc1scc(n1)c1cccs1	14687	4	4	4	4	571	59	2159	131	185	FALSE
O=c1[nH]c2ccccc2nc1c1cc2c([nH]1)cccc2	137871	70	70	70	70	104	21	6730	362	185	FALSE
C=c1[nH]c2ccccc2[nH]c1=O	93924	14	12	14	12	553	96	6626	185	185	FALSE
S=C(Nc1ccccc1)NC(=O)C=Cc1ccco1	27164	38	37	39	37	565	119	16246	293	185	FALSE
S=C1SC(=CC=Cc2ccco2)C(=O)N1NS(=O)(=O)c1ccccc1	100588	1	1	1	1	378	64	419	72	185	FALSE
O=C(Nc1ccccn1)C=Cc1cccs1	28781	6	6	6	6	506	66	2896	124	185	FALSE
n1cnc(nc1)c1cc2c(o1)cccc2	22713	10	10	11	11	607	78	5124	168	185	FALSE
c1noc(n1)c1ccc2c(c1)OCO2	24953	6	5	6	5	578	74	2694	134	185	FALSE
C1CCN(CC1)c1cccc2c1non2	34170	9	8	9	8	522	100	4100	115	185	FALSE
O=c1[nH]c2c(n1C1CCN(CC1)C(c1cc3c(o1)cccc3)c1nnn[nH]1)cccc2	134501	7	7	7	7	167	37	1079	65	184	FALSE
c1ccc(cc1)N=Cc1ccco1	8612	14	13	14	13	598	89	6786	196	184	FALSE
O=c1[nH]c2c(n1C1CCN(CC1)Cc1cc3c(o1)cccc3)cccc2	134500	7	7	7	7	167	37	1079	65	184	FALSE
c1ccc2c(c1)Cc1c2cccc1	64	320	234	328	236	798	335	107911	1036	184	TRUE
O=C1OCC(C1)C1CCC2C1CCC1C2CCC2C1CCCC2	102220	2	2	3	3	496	50	880	85	184	FALSE
c1ccc(cc1)CSc1nnco1	8974	166	143	183	144	730	226	79997	990	184	FALSE
O=C(C(=O)NNC=C1C=CC=CC1=O)Nc1ccccc1	92837	7	6	8	7	507	60	2458	127	184	FALSE
O=c1c(coc2c1cccc2)c1ccccc1	406	164	145	189	155	738	209	71798	930	184	TRUE
c1ccc(cc1)CNC1=NCC=CN1Cc1ccccc1	121686	106	58	106	58	412	89	9049	317	184	FALSE
c1ccc(cc1)OCc1ncco1	11188	96	89	124	97	689	186	52515	775	184	FALSE
O=C1OCC(C1)C1CCC2C1CCC1C2CCC2C1CCC(C2)OC1CCCCO1	102219	2	2	3	3	496	50	880	85	184	FALSE
O=C1CCCC(=O)C1=CNc1ccccc1	18321	66	58	67	59	732	185	32041	446	184	FALSE
c1coc(c1)C=NNc1nc2c([nH]1)cccc2	98976	4	4	4	4	513	64	2006	107	184	FALSE
O=C(c1cc2c(s1)nccc2)Nc1nncs1	9239	3	3	4	4	572	71	1575	85	183	FALSE
C1NN=C(C1)C=Cc1ccco1	96964	2	2	2	2	470	63	842	76	183	FALSE
O=c1oc2ccccc2c2c1cccc2	4451	67	63	73	66	695	165	28211	413	183	FALSE
c1ccc(cc1)N1CCC(=N1)C=Cc1ccco1	96963	2	2	2	2	470	63	842	76	183	FALSE
O=C(c1ccco1)NN=Cc1ccccc1	4580	71	66	71	66	586	144	31334	462	183	FALSE
c1ccc(cc1)N1N=C(CC1c1ccco1)C=Cc1ccco1	96962	2	2	2	2	470	63	842	76	183	FALSE
C(NCCC1CCCCC1)CNCCC12CC3CC(C2)CC(C1)C3	123298	1	1	1	1	375	64	421	71	183	FALSE
O=C1C=CC=CC2OC2CCOC(=O)c2c(C1)cccc2	100873	2	2	2	2	457	57	531	65	183	FALSE
O=C1CCC=C2N1CNCS2	22813	57	57	103	91	636	127	31989	586	183	FALSE
c1coc(c1)C=CC1=NNC(C1)c1ccco1	96965	2	2	2	2	470	63	842	76	183	FALSE
c1ccc2c(c1)c1nc(nn1C2)c1ccc2c(c1)nc[nH]2	52025	1	1	1	1	481	73	528	78	183	FALSE
C1CCC(CC1)CCNCC(Cc1ccccc1)NCCC12CC3CC(C2)CC(C1)C3	123296	1	1	1	1	375	64	421	71	183	FALSE
N(CCC12CC3CC(C2)CC(C1)C3)CCc1ccccc1	123297	1	1	1	1	375	64	421	71	183	FALSE
O=C(c1ccc2c(c1)OCO2)ON=Cc1ccccc1	106612	9	9	9	9	510	59	4454	181	182	FALSE
O=C(c1cnc[nH]c1=O)Nc1ccccc1	103934	28	27	28	27	367	59	9789	288	182	FALSE
O=C(NC(=S)Nc1ccccc1)C=Cc1ccccc1	27159	72	69	74	70	596	171	31653	387	182	FALSE
c1ccc2c(c1)oc(n2)c1ccc2c(c1)[nH]cn2	24187	5	5	5	5	573	66	2676	128	182	FALSE
O=C1C=CC=CC1=CNNC(=O)c1cc2c([nH]1)cccc2	100060	5	5	5	5	476	54	2054	115	182	FALSE
O1CCN(CC1)c1scc(n1)c1ccccc1	17536	32	29	37	31	614	140	14353	259	182	FALSE
C1CCC(CC1)c1ccccc1	1193	120	87	125	88	757	261	47077	575	182	TRUE
c1ccc(cc1)N=c1[nH][nH]nc1	65304	17	17	17	17	541	86	8159	204	182	FALSE
O=c1ccn2c(n1)scc2	13747	29	23	29	23	626	117	11335	268	182	FALSE
N1CC=C2C(C1)C(CC=C2)c1ccccc1	11579	17	17	34	29	601	83	9525	288	182	FALSE
C1CCCO1	6	6113	3514	6653	3663	1051	817	2384729	14419	182	TRUE
O=C1NC(=O)c2c(C1=CNc1ccccc1)cccc2	95795	42	38	48	41	588	154	18999	291	182	FALSE
O=C(Nc1ccccn1)COc1ccc2c(c1)oc(=O)cc2	104781	7	7	7	7	377	61	2419	94	181	FALSE
C1Cc2c(C1)cc1c(n2)scc1	23736	22	22	23	23	637	115	10917	213	181	FALSE
O=C(c1ccc(cc1)C=c1oc2ccccc2n(c1=O)Cc1ccccc1)NCCCN1CCNCC1	121826	4	4	4	4	371	46	1449	98	181	FALSE
O=C1C(=Cc2ccccc2)C=NN1c1ccccc1	5728	41	39	45	41	554	107	15097	304	181	FALSE
O=C(c1ccn(c1)CC1CCCO1)COC(=O)c1ccccc1	79713	15	13	16	14	476	77	5517	170	181	FALSE
[nH]1ccc(n1)c1ccco1	27971	38	36	45	39	717	155	18401	310	181	FALSE
O=C(C1CCN(CC1)S(=O)(=O)c1ccccc1)Nc1nc2c(s1)cccc2	81162	4	4	6	5	482	55	1911	122	181	FALSE
C1CCN(CC1)c1cccnn1	14554	46	44	47	44	636	108	18413	384	181	FALSE
O=C(Nc1nc2c(s1)cccc2)CCS(=O)(=O)c1ccccc1	92286	10	9	10	9	504	64	3882	160	181	FALSE
C1CCC(OC1)OC1CCC(OC1)OC1CCCOC1	1285	5	4	8	6	497	63	1675	102	181	TRUE
O=C(c1ccc(cc1)C=c1oc2ccccc2[nH]c1=O)NCCCN1CCNCC1	121827	4	4	4	4	371	46	1449	98	181	FALSE
O=C(C1=COCCO1)Nc1nc2c(s1)cccc2	48958	11	11	11	11	595	71	4579	162	181	FALSE
O=c1c(=Cc2ccccc2)oc2c(n1Cc1ccccc1)cccc2	109059	6	6	6	6	480	54	2152	113	181	FALSE
O=C1C=CC(=c2[nH][nH]cc2Oc2ccccc2)C=C1	94127	13	13	15	15	666	87	6703	191	181	FALSE
O=c1c(=C)oc2c(n1Cc1ccccc1)cccc2	109058	6	6	6	6	480	54	2152	113	181	FALSE
c1ccc(cc1)c1ccn2c(n1)ccn2	9909	268	225	321	232	786	321	119147	1155	181	FALSE
O=C1C=CC=CC1=NNc1ccccc1	92778	13	12	13	12	510	90	5026	134	180	FALSE
S=C(Nc1nccs1)Nc1ccccc1	25424	10	10	10	10	529	74	4450	143	180	FALSE
O=c1oc2ccccc2cc1c1nc2n(c1)cccc2	7534	7	7	7	7	586	78	3268	118	180	FALSE
c1ccc(cc1)c1nncs1	2502	192	163	200	166	767	244	91768	1006	180	FALSE
C1CCc2c(C1)nn1c(n2)ncc1	9310	5	5	5	5	549	59	2494	131	180	FALSE
c1ccc(cc1)CSc1nncs1	6189	219	188	240	189	754	292	97042	921	180	FALSE
c1ccc(cc1)C=Cc1nccc2c1[nH]c1c2cccc1	90452	5	5	5	5	485	60	2311	113	180	FALSE
c1ccc(cc1)c1nc2n(c1)nc1c(n2)CCCC1	9309	5	5	5	5	549	59	2494	131	180	FALSE
O=C(c1ccccc1)Nc1ccc2c(c1)OCCO2	10268	74	66	80	67	659	121	33457	684	180	FALSE
c1coc(c1)c1ocnn1	1849	199	160	224	163	792	273	96348	1093	180	FALSE
C=C1C=CC(=O)O1	30531	12	10	12	10	545	102	4764	131	180	TRUE
c1ccc(cc1)c1ncnc2c1cccc2	4381	97	82	100	83	719	211	40952	508	180	FALSE
O=C(c1c[nH]c2c1cccc2)C=Cc1ccccc1	93869	10	10	10	10	531	82	4456	129	179	FALSE
O=C(c1ccccc1)NNc1c2ccccc2nc2c1cccc2	58907	9	9	9	9	507	70	3918	134	179	FALSE
O=C1C=CC(=CNNc2ncnc3c2cccc3)C=C1	95826	4	4	4	4	421	54	1728	100	179	FALSE
c1ccc(cc1)C1NNC(=C2C=Nc3c2cccc3)C1	98403	3	3	3	3	383	60	1156	72	179	FALSE
S=C1NC(=O)C(=Cc2cn(nc2c2ccccc2)c2ccccc2)S1	38907	16	16	20	19	540	80	5699	160	179	FALSE
C1CCN(CC1)Cc1ncoc1	72135	137	113	175	136	699	209	64833	834	179	FALSE
O=C(Nc1nncs1)CSc1sc2c(c1)[nH]c(=O)cc2	138836	4	4	4	4	375	50	1522	93	179	FALSE
C1CCc2c(C1)nc1c(c2)ccs1	9226	17	17	17	17	608	112	7621	154	179	FALSE
O=C(c1n[nH]cc1)Nc1ccccc1	9056	81	68	83	68	668	170	36202	538	179	FALSE
C1C=CNC=C1	133	355	284	445	323	840	335	159097	1516	179	TRUE
C1NNC(=C2C=Nc3c2cccc3)C1	98404	3	3	3	3	383	60	1156	72	179	FALSE
C1CCC=CC1	391	1502	974	1583	994	996	594	574169	3984	179	TRUE
O=c1oc2ccccc2cc1c1scc(n1)c1ccccc1	44666	1	1	1	1	316	59	341	64	178	FALSE
c1ccc2c(c1)CC1C2c2ccccc2OC1	880	4	3	4	3	431	60	1201	93	178	FALSE
O=C(C1=NNCC1c1ccccc1)C1OC1	80756	9	9	9	9	474	66	3814	133	178	FALSE
C1CCCN(CC1)c1ncnc2c1cccc2	20047	4	4	4	4	570	77	2144	96	178	FALSE
O=C1C(=C(N2CCCCC2)C(=O)c2c1cccc2)NS(=O)(=O)c1ccccc1	39649	14	14	14	14	516	65	5874	194	178	FALSE
c1cc2cccc3c2c(c1)cn[nH]3	9144	3	3	3	3	535	57	960	79	178	FALSE
O=c1c2cc(C#CC3CCCCC3)ccc2[nH]c2c1cccc2	123562	2	2	3	3	374	48	793	70	178	FALSE
O=C(Nc1ccccc1)Cc1ccccc1	1253	1471	922	1527	937	984	581	544508	3899	178	TRUE
O=C(C1=NNCC1)C1CO1	80757	9	9	9	9	474	66	3814	133	178	FALSE
c1ccc(cn1)Cc1ccc2c(c1)nccc2	61903	9	9	9	9	566	70	4536	161	178	FALSE
O=C1C=CC=CC1=CNNc1nncc(=O)[nH]1	99865	2	2	2	2	463	59	963	85	178	FALSE
O=C(c1ccccc1)C=c1sc2c([nH]1)cccc2	48689	8	8	9	9	577	68	3729	141	178	FALSE
O=C1C=C(CN1c1nc2c(s1)cccc2)C(=O)c1ccco1	63934	12	11	12	11	507	70	3739	133	178	FALSE
O=C1C=CC=CC1=c1[nH][nH]c(c1)C(=O)Nc1ccccc1	94498	27	27	35	31	644	114	12665	268	177	FALSE
C1CCN(CC1)Cc1ccccc1	252	1819	1283	1891	1302	931	498	691548	4928	177	TRUE
O=C1c2ccccc2C2=C1CC=CN2	9366	16	16	17	17	612	105	7905	169	177	FALSE
C1CCN(CC1)Cc1coc(n1)c1ccccc1	72136	126	103	164	126	685	200	59642	794	177	FALSE
c1ccc(cc1)c1nc2cc(nn2c(c1)N1CCNCC1)c1ccccc1	18611	18	18	20	20	594	71	4425	143	177	FALSE
O=c1ccnc2n1[nH]cc2c1ccccc1	17690	50	44	50	44	663	141	22973	387	177	FALSE
c1csc(c1)C=NNc1nc2c([nH]1)cccc2	92927	5	5	5	5	523	57	2425	127	177	FALSE
O=C1C=C(N2CCOCC2)c2c(C1=O)cccc2	4784	1	1	1	1	360	62	395	68	177	FALSE
O=c1cc(c2ccccc2)c2c(o1)c(ccc2)Cc1ccccc1	117941	25	24	25	24	439	82	9209	210	177	FALSE
O=C(c1ccccc1)Nc1ccccn1	1239	450	320	462	322	797	320	186928	1860	177	FALSE
c1ncc2c(n1)cns2	10090	22	18	22	18	614	112	8536	204	177	FALSE
c1ccc2c(c1)[nH]c(n2)n1cccn1	23019	24	24	25	25	639	112	11858	230	177	FALSE
O=C(c1ccco1)Nc1scc(n1)c1ccccc1	12989	29	28	29	28	622	118	12506	232	177	FALSE
O=c1cc[nH]n1c1nccs1	21078	13	13	14	14	596	90	6196	159	177	FALSE
O=C(c1cccs1)Oc1ccccc1	2350	65	60	74	62	700	175	29089	421	177	FALSE
O=C1C=C(C(N1c1nncs1)c1ccccc1)C(=O)c1ccco1	62320	23	23	25	25	621	74	9048	263	176	FALSE
O=S(=O)(c1ccccc1)Oc1ccccc1	1952	257	212	285	218	755	300	106688	991	176	TRUE
c1ccc(cc1)CC1CN2C(=NCC2Cc2ccccc2)N1	115075	25	23	25	23	484	78	9848	256	176	FALSE
O=c1[nH]cnc2c1ccs2	2578	1010	717	1148	756	929	537	446622	3057	176	FALSE
O=C(c1ccccc1)NN=CC1C(=O)c2c(C1=O)cccc2	98367	6	5	6	5	539	72	3023	139	176	FALSE
O=C(c1cnc(s1)Nc1ccccc1)c1ccccc1	7167	14	13	14	13	518	78	5713	168	176	FALSE
C(NCCC1CCCCC1)CNCCc1ccccc1	123303	2	2	2	2	372	53	790	75	176	FALSE
O=C1NC(=O)C=C1Nc1ccccc1	9772	31	31	33	32	655	124	14026	250	176	FALSE
n1ncn[nH]1	198	1392	1000	1559	1045	968	567	652392	4277	176	TRUE
O=C1C=CC=CC1=CNNC(=O)c1cccc(c1)S(=O)(=O)N1CCOCC1	98001	3	3	4	4	468	57	1185	75	176	FALSE
O=C1C(=C(N2CCOCC2)C(=O)c2c1cccc2)Nc1ccccc1	39520	6	6	6	6	513	60	2850	129	176	FALSE
O=C(c1noc(c1)COc1ccc2c(c1)cccn2)NCc1ccccc1	112951	4	4	4	4	480	54	1872	111	176	FALSE
O=C(N1C(=O)c2c(C1=O)cccc2)C=Cc1ccccc1	52563	5	5	5	5	475	54	2312	122	176	FALSE
S=C(Nc1ccccc1)NN=Cc1ccccc1	57815	78	74	81	74	591	152	34544	471	176	FALSE
c1ccc2c(c1)c1sccc1CS2	58227	7	7	7	7	416	63	2648	100	176	FALSE
O=C(C(=C)c1nc2c(s1)cccc2)Nc1ccccc1	104926	2	2	2	2	465	56	654	71	175	FALSE
c1ccc(cc1)CNc1ncnc2c1sc(c2)c1ccccc1	131221	9	9	9	9	164	38	1393	68	175	FALSE
O=C(C(=Cc1ccccc1)c1sc2c(n1)cccc2)Nc1ccccc1	104925	2	2	2	2	465	56	654	71	175	FALSE
c1ccc(cc1)C1NN=C(C1)c1cccs1	60846	98	86	98	86	617	197	41503	461	175	FALSE
C=C1C2CCC(N2)C(=Cc2ccccn2)C1=O	109851	1	1	1	1	418	67	460	71	175	FALSE
O=c1oc2ccccc2c(c1)c1ccccc1	7076	235	181	243	183	796	267	86747	949	175	FALSE
O=C(c1ccc(cc1)NC1=NCCCS1)C=Cc1ccccc1	98543	6	6	6	6	478	57	2849	130	175	FALSE
S=c1[nH]c(=O)c2c([nH]1)scc2c1cccs1	26239	5	5	5	5	524	48	2178	137	175	FALSE
C1=CC(N=CN1)c1ccccc1	19044	267	140	270	141	670	153	32804	822	175	FALSE
O=C1C(=Cc2ccccn2)C2CCC(C1=Cc1ccccn1)N2	109850	1	1	1	1	418	67	460	71	175	FALSE
S=c1[nH]cc[nH]1	6121	102	86	103	86	691	195	45911	577	175	TRUE
O=C(c1cccs1)Nc1cccnc1	5795	30	27	30	27	656	124	13612	262	175	FALSE
c1ccc2c(c1)nsn2	1585	672	507	813	532	909	495	320032	2355	175	TRUE
C1NN=C(S1)c1ccccc1	57926	12	12	12	12	516	62	5493	191	174	FALSE
O=c1ccc2c(o1)c1CCCOc1cc2	1635	98	96	100	97	698	123	35518	615	174	TRUE
O=C(Nc1ccc(cc1)c1nc2c(s1)cccc2)CSc1nnc[nH]1	35828	11	11	12	12	475	42	1461	91	174	FALSE
O=c1nc[nH]c2c1cccc2	962	834	614	887	623	932	490	354964	2475	174	TRUE
O=C(c1ccc2c(c1)OCO2)Nc1ccccc1	5925	129	104	139	106	704	208	59295	764	174	FALSE
c1ccc(cc1)CNc1cnc2c(c1)cccc2	26519	7	7	7	7	520	58	2950	132	174	FALSE
S=c1nc2n([nH]1)cccc2	8603	11	11	11	11	586	58	4904	201	174	FALSE
O=C1C=C(NS(=O)(=O)c2cccs2)C(=O)c2c1cccc2	39746	8	8	13	12	541	72	3871	133	174	FALSE
O=C(c1ccco1)N1CCN(CC1)c1ccccc1	8888	143	121	177	138	727	228	62581	732	174	FALSE
c1ccc2c(c1)c1ncsc1C2	27006	7	7	7	7	581	66	3794	152	174	FALSE
C1CCc2c(C1)[nH]cc2	50980	4	4	4	4	578	74	1986	93	174	FALSE
O=C(c1scnc1c1ccccc1)c1ccccc1	29045	14	13	14	13	538	84	6189	170	174	FALSE
O=C(Nc1nccs1)Cc1cccs1	14476	16	16	18	18	634	105	7619	163	174	FALSE
O=C1NC=CC1=C	30424	75	64	77	65	635	200	35929	417	174	FALSE
c1ccc(cc1)C1=NNC(C1)c1ccco1	8192	88	70	92	73	619	198	36550	446	174	FALSE
O=C(c1ccn[nH]1)Nc1ccccc1	8151	256	200	261	201	785	277	89431	909	174	FALSE
C=C1C2CCC=CCCC=CCCCC(C2)OC1=O	3281	3	3	3	3	221	33	604	70	174	FALSE
c1ccns1	2429	534	385	583	398	841	397	221253	1834	174	TRUE
O=C1C=CC=CC1=CNNC(=O)c1cccc(c1)S(=O)(=O)Nc1ccccc1	99553	1	1	2	2	459	53	512	65	173	FALSE
O=c1ccn2c(n1)scn2	24105	39	36	42	39	636	130	17196	288	173	FALSE
O=C(c1sc2c(c1)c(c1ccco1)c1c(n2)C(=Cc2ccco2)CC1)NCC1CCCO1	100385	1	1	2	2	352	47	398	58	173	FALSE
C=C1C=CN=CC1=O	94777	18	18	18	18	506	84	7296	171	173	FALSE
c1ccc2c(c1)nc1c(c2)cn[nH]1	7023	131	120	135	122	717	196	58497	680	173	FALSE
O=C1NC(=S)NC(=O)C1=NNc1ccccc1	94667	17	16	17	16	492	86	6505	159	173	FALSE
c1ccc(cc1)c1nnn2c1ncc1c2cccc1	6392	27	23	27	23	519	103	10933	235	173	FALSE
O=C(c1cc2c(s1)nc1c(c2)CCC1=C)NCC1CCCO1	100391	1	1	2	2	352	47	398	58	173	FALSE
O=C1C(=Cc2ccccc2)CCc2c1cccc2	5333	33	29	33	29	578	91	10993	272	173	FALSE
O=C(c1cc2c(s1)nc1c(c2)CCC1=Cc1ccco1)NCC1CCCO1	100390	1	1	2	2	352	47	398	58	173	FALSE
n1ccncc1	35	1576	1012	1624	1017	974	574	615795	4218	173	TRUE
O=C(c1sc2c(c1)c(c1ccco1)c1c(n2)C(=C)CC1)NCC1CCCO1	100392	1	1	2	2	352	47	398	58	173	FALSE
O=C1CCCC2=C1CNc1c2c2ccccc2cc1	61253	9	9	9	9	612	85	4056	122	173	FALSE
c1ccc(cc1)c1c[nH]cn1	1581	230	141	249	146	789	306	76236	922	173	FALSE
C1CCC2C(C1)CCC1C2CC=C2C1CCC1C2CCCC1	875	35	27	37	28	506	115	9483	201	173	FALSE
c1ccc2c(c1)[nH+]cs2	879	12	12	13	12	536	90	5056	133	173	TRUE
C1=NN=C(CS1)c1ccc2c(c1)OCCO2	80130	7	7	9	7	529	81	3480	132	172	FALSE
c1ccc(cc1)Sc1nc2c(s1)cccc2	5954	15	15	16	15	529	96	7099	161	172	FALSE
c1ccc(cc1)NN=Cc1c[nH]c2c1cccc2	107681	7	7	7	7	467	57	2864	122	172	FALSE
O=C(c1ccccc1)Nc1cc2c(s1)CCCC2	23914	48	42	53	44	683	163	20064	308	172	FALSE
c1ccc(cc1)CSc1ccco1	106118	6	6	6	6	530	66	2574	107	172	FALSE
c1ccc(cc1)N1CCC(=N1)c1cccs1	8691	14	14	14	14	541	80	6668	176	172	FALSE
c1ccc(cc1)c1ccc(o1)C=NNc1ncncn1	93152	8	8	9	8	500	72	3411	124	172	FALSE
O=S(=O)(c1cncs1)c1ccccc1	62	26	25	27	26	553	104	11266	218	172	TRUE
C1=COC(=CC1)CSc1cccc(n1)c1ccccc1	85234	3	3	5	5	506	54	1580	92	172	FALSE
c1coc(c1)Cn1cnnn1	9867	57	55	100	84	695	159	30754	469	172	FALSE
N1CCN(CC1)c1ncnc2c1cn[nH]2	15230	50	43	66	49	683	167	23309	386	172	FALSE
O=C1SC=NC1=C	26324	43	40	44	40	664	144	22057	344	172	FALSE
c1cc2c(s1)cc[nH]2	9888	213	189	247	198	791	296	112727	1021	172	FALSE
O=C1NC(=O)C2C1C1N(C2)C=Cc2c1cccc2	20177	20	20	33	32	634	78	8620	239	172	FALSE
S=c1[nH]nc([nH]1)c1ccn[nH]1	25169	45	40	45	40	577	120	16703	298	172	FALSE
O=C1C=CC=CC1=c1o[nH]cc1	92620	30	28	32	28	685	114	14711	314	171	FALSE
O=C1C=CC(N1)c1ccccc1	8040	509	373	584	395	842	347	219532	2068	171	FALSE
O=C1CC(Cc2c1csc2)c1ccccc1	60000	1	1	1	1	406	64	448	71	171	FALSE
O=C(c1cocc1)Nc1nc2c(s1)cccc2	28419	5	5	5	5	609	67	2808	128	171	FALSE
n1onc(c1)n1nncc1	7932	554	402	575	407	805	352	212072	1833	171	FALSE
c1ccc(cc1)n1cnnn1	2394	1874	1218	2073	1261	1009	645	794865	5043	171	TRUE
c1ccc(cc1)C1CCN(CC1)c1ncnc2c1[nH]c1c2cccc1	19374	3	3	4	4	563	63	1501	86	171	FALSE
O=C(c1ccccc1)C=CSc1ccccc1	29498	3	3	3	3	533	53	1621	116	171	FALSE
n1ccc(nc1)c1cccs1	15613	65	53	71	56	685	199	31375	405	171	FALSE
O=C(c1sc2c(c1)c(sn2)SCCN1CCCCC1)c1cccs1	59900	1	1	1	1	410	64	454	71	170	FALSE
O=c1ccn(c2c1cccc2)C1CC1	248	18	17	22	20	623	53	6915	308	170	TRUE
O=C1OC2CCOC(C2)COC(=O)c2c(c3c1cccc3)cccc2	109661	1	1	1	1	390	55	445	80	170	FALSE
O=S1(=O)C=C(c2c1cccc2)Sc1nc2c(s1)cccc2	24595	1	1	1	1	383	64	408	66	170	FALSE
O=C(c1ccccc1)OC1OC2COC(=O)c3ccccc3c3c(C(=O)OC(C1)C2)cccc3	109660	1	1	1	1	390	55	445	80	170	FALSE
O=C(c1cccs1)C=Cc1c[nH]c2c1cccc2	100095	5	5	6	5	477	49	2046	135	170	FALSE
c1ccc(cc1)c1n[nH]c(c1)C1CCN(CC1)c1ccncn1	80627	4	4	4	4	526	72	2054	91	170	FALSE
O=C(c1cc(nc2c1cccc2)c1ccccc1)N1CCNCC1	32467	40	37	49	39	636	118	16605	350	170	FALSE
O=C1C=CC(=Cc2c(=O)[nH][nH]c2c2ccccc2)C=C1	96983	4	4	5	5	537	63	1859	91	170	FALSE
c1scc(c1)c1nc2c(s1)cccc2	52242	15	15	18	16	600	93	6842	177	170	FALSE
O=C(c1ccn[nH]1)NN=Cc1ccccc1	35448	98	78	100	79	614	179	36482	481	170	FALSE
O=C1C=C(CN1c1nncs1)C(=O)c1ccco1	62321	24	24	26	26	621	74	9463	265	170	FALSE
N1CCc2c(C1)[nH]c1c2cccc1	92	205	180	211	184	806	262	90482	858	170	FALSE
O=C(c1cc2c(s1)nsc2)c1cccs1	59901	1	1	1	1	410	64	454	71	170	FALSE
O=C(c1ccc2c(c1)OCO2)C=Cc1ccccc1	9568	10	9	10	9	485	73	3660	123	170	FALSE
O=C(c1ccccc1)NC1C(=O)c2c(C1=O)cccc2	58037	4	4	4	4	566	46	1816	135	170	FALSE
n1ccc(nc1)N1CCC(CC1)c1ccn[nH]1	80628	4	4	4	4	526	72	2054	91	170	FALSE
O=c1cn[nH]c(n1)NN=Cc1ccccn1	106592	2	2	2	2	415	51	881	84	169	FALSE
S=C1SC(=C)C(=O)N1NC(=O)c1ccncc1	37751	9	9	9	9	478	73	3673	111	169	FALSE
c1ccc(cc1)Cc1cnc2n1cccc2	128260	452	312	452	312	224	99	57351	962	169	FALSE
O=C(c1ccccc1)CCc1ccccc1	547	95	71	96	72	663	192	35360	478	169	TRUE
S=C1SC(=C)C(=O)N1Cc1ccco1	6323	10	9	11	10	503	63	3552	137	169	FALSE
O=C1C(=Cc2ccco2)SC2N1C1NCCCC1N2	39258	2	2	2	2	510	57	646	70	169	FALSE
O=C1C(=Cc2ccc(o2)c2ccccc2)SC2N1C1NCCCC1N2	39257	2	2	2	2	510	57	646	70	169	FALSE
C1CC1	84	6688	3549	6874	3596	1047	791	2270166	13817	169	TRUE
O=C1C(=Cc2ccccc2)C=CN1c1ccccc1	44232	8	8	8	8	542	83	3791	110	169	FALSE
c1ccc(nc1)c1ncccn1	40374	69	61	70	61	594	139	32850	498	169	FALSE
O=C(c1ccccc1)C=Cc1ccc(o1)c1ccccc1	92792	9	9	10	10	524	64	4319	151	169	FALSE
c1ccc(cc1)c1ccn[nH]1	121	382	293	389	297	844	363	170538	1353	169	TRUE
N=c1sccn1N=Cc1ccccn1	103304	5	5	6	6	472	57	2476	111	169	FALSE
O=C(Nc1ccccc1)CCCN1C(=S)SC(=Cc2ccco2)C1=O	42631	5	5	5	5	485	52	2198	118	169	FALSE
N=C1C=CC(=Cc2ccccc2)C=C1	900	8	8	8	8	412	50	1675	82	169	FALSE
O=C1NCC(=C1)C(=O)c1ccco1	12287	234	181	278	195	765	245	93959	1133	169	FALSE
N1=CC(CN1)c1ccccc1	4792	95	82	95	82	612	154	33431	466	169	FALSE
O=C1C=CC=CC1=CNNC(=O)c1ccc[nH]1	95104	3	3	3	3	519	58	1387	92	168	FALSE
O=C(c1cccs1)N=c1sc2c([nH]1)cccc2	48797	14	14	14	14	602	96	6678	152	168	FALSE
O=C1Nc2c(C31NNc1c(O3)cccc1)cccc2	86510	3	3	4	4	517	61	1517	84	168	FALSE
O=C1C=C(C(N1c1nccs1)c1ccccc1)C(=O)c1ccco1	14781	14	13	17	16	614	73	5477	176	168	FALSE
O=C1C=CC2C(=C1)OC(=O)C(=c1[nH][nH]c(=C3C=CC=CC3=O)o1)C2	132094	1	1	2	2	528	57	578	67	168	FALSE
O=C(c1ccccc1)NNc1ncnc2c1cccc2	41059	8	8	8	8	511	60	3814	147	168	FALSE
c1ccc(cc1)c1cnc[nH]1	1582	526	284	556	293	846	383	146176	1580	168	FALSE
O=C(c1ccncn1)NCc1ccccc1	65915	4	4	4	4	559	45	1651	126	168	FALSE
C=C1C(=O)ON=C1c1ccccc1	23928	25	21	26	22	566	108	10107	214	168	FALSE
c1ccc(cc1)CN1CCSc2c1cccc2	72855	55	55	57	56	661	121	22251	369	168	FALSE
c1ccc(cc1)n1nncn1	28837	46	41	46	41	596	88	19988	477	168	FALSE
C1CCc2c(C1)cc(cc2)c1nnco1	79319	13	13	17	15	601	90	7321	195	168	FALSE
O=C(c1ccccc1)C=C1C(=O)Nc2c1cccc2	23998	5	5	5	5	372	43	1585	97	168	FALSE
O=C(c1ccccc1)Nc1ncc(s1)c1cscn1	18145	28	28	28	28	609	81	10164	252	168	FALSE
C1CCN(CC1)c1nccs1	7609	49	33	52	34	650	179	17532	296	168	FALSE
c1ccc(cc1)Cc1ccncc1	943	105	89	109	91	708	197	47853	580	168	FALSE
S=C(N(Cc1ccccn1)Cc1ccccn1)NN=Cc1ccccn1	68273	2	2	2	2	216	44	448	52	167	FALSE
N=C1OC23CCCCC3CC1CO2	7393	8	8	9	8	521	54	3885	184	167	FALSE
O=c1[nH]c2c(n1C1CCN(CC1)Cc1ccccc1)cccc2	108285	31	26	31	26	166	44	4400	146	167	FALSE
O=C1NC(=O)C(=CC=Cc2ccco2)C(=O)N1Cc1ccco1	44297	2	2	2	2	512	59	962	84	167	FALSE
O=C(c1ccco1)Nc1nc2c(s1)cc1c(c2)OCCO1	103845	2	2	2	2	364	55	774	67	167	FALSE
O=C(c1cc2c([nH]c1=N)nc1n(c2=O)cccc1)NCCc1ccccc1	13305	24	23	29	26	644	90	9072	233	167	FALSE
O=c1ccc2c(o1)c1ccccc1oc2=O	26631	1	1	1	1	508	68	561	81	167	FALSE
S=C(Nc1ccccc1)NNC(=O)c1ccccc1	24591	57	55	57	55	569	107	25859	448	167	FALSE
O=C1C(=O)Nc2c1cccc2	808	94	87	95	87	667	138	37371	568	167	FALSE
O=c1[nH][nH]cc1C(c1c[nH]c2c1cccc2)c1c[nH][nH]c1=O	62865	5	5	5	5	509	56	2083	106	166	FALSE
c1ccc(cc1)Nc1nncs1	6326	297	220	323	232	800	315	133177	1227	166	FALSE
O=C1C(=CC=Cc2ccccc2)C=NN1c1ccccc1	93220	10	10	11	11	508	72	4220	125	166	FALSE
N=c1n(CCCn2cncc2)cnc2c1cc[nH]2	20848	2	2	3	3	560	59	1046	77	166	FALSE
O=C1NN=CC1=CC=Cc1ccccc1	93219	10	10	11	11	508	72	4220	125	166	FALSE
O=C(Nc1ccccc1)CSc1nccnn1	15032	16	14	18	16	619	79	7463	225	166	FALSE
O=C1N=c2sncn2C(=N)C1=Cc1cccn1c1ccccc1	109061	7	7	7	7	478	59	3238	128	166	FALSE
c1ccc2c(c1)c1sccc1CC2	24383	20	20	21	20	659	105	9852	210	166	FALSE
O=C(c1sc2c(c1)ccc(n2)c1ccccc1)c1ccccc1	32496	5	5	5	5	504	58	2469	116	166	FALSE
O=C(N1CCc2c(C1)cccc2)Nc1ccccc1	8882	42	38	42	38	613	106	17265	342	166	FALSE
O=C(c1nocc1)Nc1ccccc1	18832	349	222	364	224	743	267	113318	1376	166	FALSE
c1ccc(cc1)n1ccc2c1cccc2	1404	60	55	63	55	651	150	26526	388	166	TRUE
N=c1n(CCCn2cncc2)cnc2c1c(c[nH]2)c1ccccc1	20847	2	2	3	3	560	59	1046	77	166	FALSE
n1cnc(nc1)NNC=C1C=Nc2c1cccc2	90191	6	6	6	6	521	68	2780	106	166	FALSE
N=c1n(CCCn2cncc2)cnc2c1c(c1ccccc1)c([nH]2)c1ccccc1	20846	2	2	3	3	560	59	1046	77	166	FALSE
c1ccc2c(c1)[nH]nn2	55	758	548	904	587	918	508	361421	2488	166	TRUE
O=C1N=c2sncn2C(=N)C1=Cc1ccc[nH]1	109062	7	7	7	7	478	59	3238	128	166	FALSE
O=c1nc2[nH]c3ccccc3cc2c(=O)[nH]1	4581	18	18	18	18	529	79	7443	182	166	FALSE
N=c1n(CCCn2cncc2)cnc2c1cc([nH]2)c1ccccc1	20851	2	2	3	3	560	59	1046	77	166	FALSE
O=c1[nH][nH]cc1Cc1c[nH]c2c1cccc2	62864	5	5	5	5	509	56	2083	106	166	FALSE
N1CCN(CC1)CC=Cc1ccccc1	25265	299	266	313	273	799	257	105280	984	166	TRUE
O=C1C=CCN1c1nc2c(s1)cccc2	63935	13	12	13	12	509	71	4208	134	166	FALSE
n1ccc(nc1)Sc1nccs1	2195	1	1	1	1	404	61	449	72	166	FALSE
c1noc(c1)c1cccs1	40445	84	72	90	72	680	173	38582	539	166	FALSE
O=C1C(=O)c2ccccc2c2c1ccc(c2)c1ccccc1	105712	1	1	1	1	481	69	535	75	165	FALSE
c1ccc(cc1)c1ccc(cc1)c1ccc2c(n1)cccc2	52106	5	5	7	6	486	58	2325	116	165	FALSE
O=C(c1cc(=O)c2c(o1)cccc2)NNc1nc2c(s1)cccc2	103550	5	5	5	5	464	52	2399	121	165	FALSE
C=C1C=CC(=N)C=C1	901	10	10	10	10	415	51	2194	93	165	FALSE
S=C(N1CCN(CC1)c1ccccc1)Nc1ccc2c(c1)ccc(n2)N1CCNCC1	112427	9	9	9	9	476	64	4285	141	165	FALSE
C=c1scc[nH]1	20375	44	39	53	45	660	159	21671	312	165	FALSE
O=c1oc2ccccc2cc1S(=O)(=O)c1ccccc1	6990	12	11	12	11	491	72	5556	168	165	FALSE
c1ccc2c(c1)ccc(c2)c1ccc2c(n1)cccc2	5105	5	5	8	6	519	62	1798	102	165	FALSE
C=C1SC2N(C1=O)NCN2	25152	33	30	40	34	663	118	15292	303	165	FALSE
O=c1n(cnc2c1cccc2)Cc1ccccc1	8264	120	106	142	114	751	232	54731	596	165	FALSE
O=C(N1CCC=N1)c1ccccc1	8447	110	87	112	87	638	182	46891	610	165	FALSE
O=C(c1ccccc1)Nc1sc2c(c1)CCC2	23762	25	24	25	24	630	100	9771	205	164	FALSE
c1ccc(cc1)COc1ccc2c(c1)CCC2	28696	10	10	11	10	549	80	4795	143	164	FALSE
O=C1C=CC=CC1=CNNC(=O)c1ccnc2c1cccc2	95892	9	9	9	9	494	64	3946	133	164	FALSE
O=C1C=CC(N1c1nccs1)c1ccccc1	14784	22	19	25	22	634	93	9329	231	164	FALSE
O=C(n1ncc2c1nc1ccccc1c2)c1ccccc1	109040	6	6	6	6	481	50	2764	136	164	FALSE
O=C1C(=Cc2ccn(c2)c2ccccc2)C(=O)c2c1cccc2	29642	6	6	6	6	516	64	2879	114	164	FALSE
C1=CC(C=CS1)c1ccccc1	8986	14	14	18	17	622	75	7152	212	164	FALSE
O=C(Nc1ccccc1)CCN1C(=S)SC(=C)C1=O	36136	49	43	50	43	524	118	18161	305	164	FALSE
O=c1cc(oc2c1cccc2)c1ccco1	3507	18	17	18	17	656	81	7282	207	164	FALSE
O=C1NC(Nc2c1cccc2)c1ccco1	2415	28	25	28	25	623	96	12242	280	164	FALSE
c1ccc(cc1)C=NNC1=Nc2c3c1cccc3ccc2	103170	4	4	4	4	484	54	1951	107	163	FALSE
O=c1[nH]ncc2c1cccc2	1043	1399	960	1524	983	961	594	594203	3554	163	TRUE
O=C(c1c[nH]nc1)c1ccccc1	23743	85	75	91	77	682	166	34770	472	163	FALSE
O=C(c1ccccc1)NN=CC1CC(OC2CCCCO2)c2c(C1)cc1c(c2)C(=O)c2c(C1=O)cccc2	7671	1	1	1	1	202	49	229	53	163	TRUE
S=C1NC(=O)C(=CC=Cc2ccco2)C(=O)N1	30331	3	3	3	3	476	53	1336	91	163	FALSE
O=C(c1ccco1)N1CCNCC1	6627	1472	939	1719	1014	970	588	597614	3982	163	TRUE
C=C1OCOC(=C1)c1ccccc1	42678	6	6	6	6	470	61	2549	102	163	FALSE
c1ccc(cc1)CSc1ncccn1	3787	95	76	98	77	723	221	43637	494	163	FALSE
O=c1c2ccccc2sn1c1cccc(c1)S(=O)(=O)Nc1ccccc1	84151	1	1	2	2	381	50	414	54	163	FALSE
O=C(c1ccccc1)NN=CC1CCc2c(C1)cc1c(c2)C(=O)c2c(C1=O)cccc2	7672	1	1	1	1	202	49	229	53	163	TRUE
C1=[NH+]c2c(C1)c1ccccc1cc2	58867	2	2	3	3	468	52	754	64	163	TRUE
S=C(Nc1ccccc1)NCCc1ccccc1	24835	145	115	147	115	672	206	65350	753	163	FALSE
O=c1ocnc2c1cccc2	1834	91	76	92	77	711	179	40082	522	163	FALSE
c1scc(n1)c1nc2c(s1)cccc2	76709	5	5	6	6	591	70	2821	110	163	FALSE
c1ccc(nc1)Nc1ccc2c(n1)cccc2	39457	1	1	1	1	553	71	615	83	163	FALSE
C=C1OCOC=C1	42677	6	6	6	6	470	61	2549	102	163	FALSE
O=C1C(=C(NS(=O)(=O)c2cccs2)C(=O)c2c1cccc2)N1CCNCC1	39745	7	7	12	11	535	67	3439	122	163	FALSE
O=C1SC(=Cc2ccccc2)C(=O)N1c1ccccc1	36166	10	10	10	10	480	68	3914	120	163	FALSE
c1ccc(nc1)NN=Cc1ccn(c1)c1ccccc1	96812	8	8	9	9	526	60	3881	143	162	FALSE
c1ccc(cc1)c1cncs1	1677	58	50	63	51	709	181	26615	359	162	TRUE
O=C1C=CC2C(=C1)OC(=O)C(=c1ocn[nH]1)C2	97411	4	4	4	4	515	51	1527	97	162	FALSE
O=C1NC(=O)C(=Cc2cccs2)C(=O)N1Cc1ccccc1	44213	4	4	4	4	469	59	1821	91	162	FALSE
O=S(=O)(c1cccc(c1)Nc1nc2ccccc2nc1NS(=O)(=O)c1ccccc1)N1CCCCC1	84161	2	2	4	4	479	53	919	64	162	FALSE
c1ccc(nc1)NN=Cc1c[nH]cc1	96813	8	8	9	9	526	60	3881	143	162	FALSE
O=S(=O)(c1cccc(c1)Nc1cnc2c(n1)cccc2)N1CCCCC1	84162	2	2	4	4	479	53	919	64	162	FALSE
n1ncnnc1	1087	13	13	13	13	592	85	5796	146	162	FALSE
O=C1C=CC(=CC=c2sc3c([nH]2)cccc3)C=C1	99713	6	6	6	6	485	67	2740	100	162	FALSE
C1CCN(CC1)CCCc1ccccc1	574	80	63	80	63	675	139	26190	455	162	TRUE
O=C1CC(=O)c2c(=C1)cc[nH]c2	105770	177	166	178	167	548	140	63285	792	162	FALSE
C=C(C(=O)c1ccccc1)CCC(=O)c1ccccc1	30491	4	4	4	4	462	54	1912	102	162	FALSE
c1ccc(cc1)c1c(sc2c1cccc2)c1ccccc1	123576	68	49	68	49	397	99	17528	357	162	FALSE
c1cnn2c(c1)ncc2	59786	39	37	39	37	432	64	9481	247	162	FALSE
O=C1C=CC2C(=C1)OC(=O)C(=c1[nH]nc(o1)C1CCCCC1)C2	97410	4	4	4	4	515	51	1527	97	162	FALSE
O=C1NCC(=C1)C(=O)c1cc2c(o1)cccc2	20587	70	58	87	64	660	119	28012	599	162	FALSE
O=C1c2ccccc2C(=O)C(=C1n1nnc2c1cccc2)Nc1ccccc1	33189	6	6	10	9	524	56	2938	132	162	FALSE
C1CCN(CC1)CCOc1ccc(cc1)c1csc2c1cccc2	127157	13	13	13	13	288	40	2785	115	161	FALSE
N=c1ccc2c(c1)n(c1ccccc1)c1c(n2)cccc1	263	1	1	2	2	411	52	444	55	161	TRUE
O=C(c1ccc(cc1)COc1ccccc1)NNC=C1C=CC=N1	101271	2	2	2	2	307	44	642	68	161	FALSE
O=C(c1ccccc1)Nc1ccc2c(c1)cccn2	25847	28	25	29	26	617	109	11559	227	161	FALSE
C1=COc2c(C1)c[nH]n2	8312	213	205	257	220	759	262	112603	985	161	FALSE
N=c1cc2c(cc1Nc1ccccc1)nc1c(n2c2ccccc2)cccc1	260	1	1	2	2	411	52	444	55	161	TRUE
O=C(c1ccccc1)Nc1ccc2c(c1)CCC2	27020	27	27	29	27	616	86	12383	295	161	FALSE
n1ccc(cc1)c1cscn1	23576	48	35	48	35	668	149	17052	303	161	FALSE
O=C(c1c[nH]cc1)CSc1nc2c([nH]1)cccc2	45377	16	15	18	15	655	109	8150	189	161	FALSE
N=c1n(cnc2c1c(c1ccccc1)c(n2Cc1ccco1)c1ccccc1)Cc1ccco1	38704	1	1	2	2	510	58	557	61	161	FALSE
O=C1C=CC(=CC=c2[nH]c3ccccc3c(=O)n2c2ccccc2)C=C1	93564	11	11	11	11	475	64	4459	138	161	FALSE
O=c1[nH]c(=O)c2c(n1)n(c1ccccc1)c1c(c2)cccc1	23961	12	12	12	12	526	75	5500	148	161	FALSE
N=c1cc2[nH]c3ccccc3nc2cc1Nc1ccccc1	261	1	1	2	2	411	52	444	55	161	TRUE
N=C1N=Cc2c1cccc2	24008	38	36	38	36	659	135	18066	272	161	FALSE
O=C1C=C(C(N1)c1ccccc1)C(=O)c1cc2c(o1)cccc2	20586	48	41	58	46	653	104	19064	436	161	FALSE
N=c1ccc2c(c1)[nH]c1c(n2)cccc1	262	1	1	2	2	411	52	444	55	161	TRUE
O1CCN(CC1)c1ncnc2c1ccn2c1ccccc1	38573	7	7	7	7	466	51	3311	144	161	FALSE
N=c1n(cnc2c1cc(n2Cc1ccco1)c1ccccc1)Cc1ccco1	38705	1	1	2	2	510	58	557	61	161	FALSE
O1CCN(CC1)c1ncnc2c1c(c[nH]2)c1ccccc1	38571	7	7	7	7	466	51	3311	144	161	FALSE
O=C(c1ccc(cc1)C(=O)Nc1ccccc1)Nc1ccccc1	1496	6	6	6	6	481	61	2416	98	161	FALSE
O1CCN(CC1)c1ncnc2c1c(cn2c1ccccc1)c1ccccc1	38570	7	7	7	7	466	51	3311	144	161	FALSE
C1SC2C(NC(=O)C(=N)c3cscn3)C(=O)N2C=C1	93913	3	3	4	4	336	40	997	75	161	TRUE
O1CCN(CC1)c1ncnc2c1cc[nH]2	38572	7	7	7	7	466	51	3311	144	161	FALSE
N=c1n(cnc2c1c(c1ccccc1)c([nH]2)c1ccccc1)Cc1ccco1	38711	1	1	2	2	510	58	557	61	161	FALSE
N=c1n(cnc2c1c(c[nH]2)c1ccccc1)Cc1ccco1	38710	1	1	2	2	510	58	557	61	161	FALSE
N=c1n(cnc2c1cc([nH]2)c1ccccc1)Cc1ccco1	38708	1	1	2	2	510	58	557	61	161	FALSE
N=c1n(cnc2c1c(cn2Cc1ccco1)c1ccccc1)Cc1ccco1	38709	1	1	2	2	510	58	557	61	161	FALSE
N=c1n(cnc2c1cc[nH]2)Cc1ccco1	38707	1	1	2	2	510	58	557	61	161	FALSE
N=c1n(cnc2c1ccn2Cc1ccco1)Cc1ccco1	38706	1	1	2	2	510	58	557	61	161	FALSE
O=C1NC(=C)C(=O)N1Cc1ccccc1	26395	55	50	56	51	586	147	25426	331	160	FALSE
c1ccc(cc1)NCc1cccs1	8330	119	96	143	102	717	217	54423	668	160	TRUE
S=C1NC(=O)C(=CC=C2CCCN2)S1	90356	2	2	2	2	463	55	921	80	160	FALSE
S=C(NC(=O)C=Cc1cccs1)NNC(=O)c1ccccc1	44394	2	2	2	2	466	62	985	74	160	FALSE
O=C1C=CC(=CNNc2scc(n2)c2ccccc2)C=C1	93793	7	7	7	7	478	64	3059	108	160	FALSE
O=C(c1ccccc1)NN=Cc1ccco1	85914	96	84	100	85	628	185	42170	476	160	TRUE
S=C1SC(=CC=Cc2ccccc2)C(=O)N1c1ccccc1	36141	3	3	3	3	525	68	1406	76	160	FALSE
O=c1cccc2c(c1)CCCc1c2cccc1	778	27	27	29	29	377	52	6800	200	160	TRUE
S=C1NC(=O)C(=C)O1	42964	7	7	7	7	606	72	3504	123	160	FALSE
O=C(c1cccs1)Nc1cccs1	13126	28	26	30	26	636	116	14606	279	160	FALSE
O=C(c1ccco1)ON=Cc1ccccc1	92692	11	11	11	11	534	52	5370	212	160	FALSE
O=C(NC1CCS(=O)(=O)C1)COC(=O)c1ccnc2c1cccc2	79919	17	15	21	16	510	113	7760	162	160	FALSE
C=C(S(=O)(=O)c1ccccc1)CS(=O)(=O)c1ccccc1	29798	2	2	3	2	578	80	1173	90	160	FALSE
O=C(c1ccn(c1)Cc1cccs1)COc1ccccc1	55820	1	1	2	2	550	59	597	64	160	FALSE
c1ccc(cc1)N=Cc1cocn1	19482	18	18	21	18	615	85	8737	237	160	FALSE
O=S(=O)(c1ccccc1)Nc1nccs1	549	259	203	274	209	757	251	98971	1007	160	TRUE
O=C1N=C(C(=Cc2ccccc2)S1)Nc1ccccc1	35410	4	4	4	4	508	61	2070	99	159	FALSE
O=C(Nc1ccc2c(c1)OCCO2)C=Cc1ccccc1	25764	7	7	7	7	481	56	3253	130	159	FALSE
O=C(c1ccc2c(c1)n1c(=S)scc1[nH]c2=O)NCCc1ccccc1	48584	6	6	6	6	381	50	1899	87	159	FALSE
O=C1C=CC=CC1=CNNc1ncnc(n1)n1cccn1	100276	2	2	2	2	486	59	1046	82	159	FALSE
S=C(N1CCNCC1)Nc1ccc2c(c1)ccc(n2)N1CCNCC1	84726	14	14	14	14	496	72	6688	173	159	FALSE
O=C1CCC=C2N1CN(CS2)c1ccccc1	22826	36	36	67	59	602	98	20121	410	159	FALSE
O=c1oc2ccccc2c2c1CCCC2	19417	142	131	152	134	746	180	60222	736	159	FALSE
O=C1C=CC=CC1=CNNc1nc(Nc2ccccc2)nc(n1)n1cccn1	100275	2	2	2	2	486	59	1046	82	159	FALSE
c1ccc(cc1)Nc1nc(NNC=C2C=Nc3c2cccc3)nc(n1)N1CCOCC1	99818	3	3	3	3	505	58	1372	85	159	FALSE
O=C(c1ccccc1)N1CCN(CC1)c1ccccc1	4191	700	498	802	529	908	424	300620	2323	159	FALSE
c1ccc(cc1)Nc1ncnc(n1)NNC=C1C=Nc2c1cccc2	99819	3	3	3	3	505	58	1372	85	159	FALSE
N1CCC(CC1)Nc1ncnc2c1cccc2	25584	5	5	5	5	597	67	2607	111	159	FALSE
O=C(c1ccccc1)CCSc1ccccc1	5589	16	16	16	16	528	71	6061	163	159	FALSE
O=C1C(=C)C=CN1c1ccccc1	42892	21	18	21	18	556	125	9934	171	159	FALSE
c1ccc2c(c1)cc1c(c2)cccc1	868	42	34	47	35	589	148	15383	249	159	TRUE
O=S(=O)(c1ccccc1)N=c1scc[nH]1	94978	12	8	12	8	544	101	5273	160	159	FALSE
c1ccc(nc1)c1ccco1	13627	17	16	21	17	636	107	9289	214	159	FALSE
O=C1N(c2ccccc2)C(=O)C2C1CN1C2c2ccccc2C=C1	20176	9	9	18	18	600	60	4099	143	158	FALSE
N1CCN(CC1)Cn1ccc2c1cccc2	100097	4	4	5	5	513	50	1953	108	158	FALSE
c1ccc(cc1)Cc1nnnn1c1ccc2c(c1)OCCO2	134503	11	11	11	11	163	35	1607	71	158	FALSE
c1ccc(cc1)CCNc1ncnc2c1ccs2	27013	19	15	19	15	622	106	8166	195	158	FALSE
O=C(c1ccccc1)C=Cc1cn(c2c1cccc2)CN1CCNCC1	100096	4	4	5	5	513	50	1953	108	158	FALSE
c1cnn(c1)Cc1ccco1	15813	131	105	143	108	746	244	61464	642	158	FALSE
c1ccc(cc1)Nc1ccnc2c1cc1ccccc1c2	2503	1	1	1	1	393	62	436	66	158	FALSE
O=c1[nH]c(COc2ccccc2)nc2c1cccc2	8723	33	31	35	32	650	117	16191	286	158	FALSE
[truncated: 141,099 more rows]
