# Supplementary material for: Badapple: promiscuity patterns from noisy evidence
Source: J Cheminform. 2016 May 28;8:29. doi: 10.1186/s13321-016-0137-3 (PMC4884375; doi:10.1186/s13321-016-0137-3)
Supplement: Supplementary file 2 — 10.1186/s13321-016-0137-3 Supplementary files. [file 13321_2016_137_MOESM2_ESM.zip › SupplementaryMaterial/lipinsky_scafs_comments.csv]

scaffold	scafsmi	scafsmi	id	in_drug	nass_active	nass_tested	ncpd_active	ncpd_tested	ncpd_total	nsam_active	nsam_tested	nsub_active	nsub_tested	nsub_total	prank	pscore	scaftree	Lipinsky comment
	O=c1nc2[nH]ncnc2c(=O)[nH]1	O=c1nc2[nH]ncnc2c(=O)[nH]1	1523	FALSE	86	239	8	8	8	238	1212	8	8	8	4	3089	1523	Scaffold of well known toxin toxoflavin present in B. glumae, it was also previously identified by workers at Abbott using the ALARM NMR assay as a thiol trap and cause of false positives in HTS [1].
	O=C1c2ccccc2c2c3c1cccc3no2	O=C1c2ccccc2c2c3c1cccc3no2	19736	FALSE	108	239	19	19	20	319	2711	21	21	24	5	2868	19736	Scaffold a 6H-anthra[1,9-cd]isoxazol-6-one is known to react with DMSO acting as a nucleophile and undergoes N-O cleavage of the isoxazole ring to form the ring opened anthraquinone, a species known to form covalent adducts [4].
	O=c1oc2ccccc2cc1c1nc2c([nH]1)cccc2	O=c1oc2ccccc2cc1c1nc2c([nH]1)cccc2	1942	FALSE	42	201	10	10	10	62	1466	10	11	11	570	355	1942:(105,15)	Resynthesis and structure and biology reconfirm essential. The condensation product of an orthophenylene diamine and coumarin 3-carboxylic acid, both known toxic species.
	c1ccc2c(c1)nc1c(n2)cc[nH]1	c1ccc2c(c1)nc1c(n2)cc[nH]1	18891	FALSE	164	322	268	310	316	1165	50268	279	402	485	235	567	18891	May contain Cu residue from synthesis of scaffold. Possibility of false positives if target contains thiol groups.
	N=C1C=CC(=O)C=C1	N=C1C=CC(=O)C=C1	932	FALSE	160	297	103	120	126	640	15584	103	121	131	35	1246	932	Imino para quinone a species known to form covalent adducts and hepatotoxic when glutathione reserves are depleted.
	c1coc(c1)c1nc2ccccc2nc1c1ccco1	c1coc(c1)c1nc2ccccc2nc1c1ccco1	3328	FALSE	75	226	32	32	32	487	5227	35	42	45	26	1469	3328:(219,3329:(187,219))	Scaffold likely made by reaction of orthophenylene diamine with the corresponding furanyl alpha diketone. It could be a false positive if contaminated with the furanyl alpha diketone. It has only weak metal coordinating activity.
	c1ccc(cc1)C1=Nn2c(SC1)nnc2c1ccccc1	c1ccc(cc1)C1=Nn2c(SC1)nnc2c1ccccc1	21241	FALSE	46	212	28	40	50	107	4656	28	45	64	1759	172	21241:(21242:(7082),7083:(7082))	Scaffold displays a motif frequently found in promiscuous compounds; namely easily oxidized sulfur located at a position susceptible to nucleophilic attack in an electron withdrawing heterocycle. The sulfide is a modest leaving group but if oxidized to the sulfoxide or sulfone becomes an excellent sulfinic or sulfonic acid leaving group. These types of compounds are easily made and are frequently…
	c1csc(c1)c1ccc2c(n1)scc2	c1csc(c1)c1ccc2c(n1)scc2	10603	FALSE	68	226	18	20	20	122	3281	20	23	23	280	523	10603:(322,5357)	Reactive at pyridine alpha position having a good mercaptoalkyl leaving group. Strong possibility of reactivity with nucleophiles
	c1nn2c(s1)nnc2	c1nn2c(s1)nnc2	2575	FALSE	133	294	207	318	340	673	50192	214	351	445	1005	248	2575	Scaffold is the main scaffold for 1,2,4-triazolo [3,4-b][1,3,4]-thiadiazole derivatives, which are reported to possess antibacterial, antifungal, anti-inflammatory, CNS depressant, hypocholesteremic, antiviral, analgesic, anthelmintic, herbicidal and plant growth regulatory effects [8].
	c1ccc(cc1)C=Cc1nc2c([nH]1)cccc2	c1ccc(cc1)C=Cc1nc2c([nH]1)cccc2	90249	FALSE	130	251	78	96	96	493	14180	79	100	107	82	885	90249:(105)	Might contain Fe or Pd contaminant if made from orthophenylene diamine or related starting material. False positive possible especially it target contains thiol groups
	O=C1NC(=O)C(=C)C(=O)N1	O=C1NC(=O)C(=C)C(=O)N1	1717	FALSE	211	332	648	1162	1187	2145	174198	651	1199	1359	737	298	1717	Very reactive Michael acceptor substrate at terminus of exocyclic methylene.
	c1ccc2c(c1)oc1c2ncnc1	c1ccc2c(c1)oc1c2ncnc1	7582	FALSE	110	277	121	177	182	337	28522	123	194	221	1462	194	7582
	c1ccc2c(c1)[nH]c1c2nncn1	c1ccc2c(c1)[nH]c1c2nncn1	8268	FALSE	110	278	147	247	253	377	34302	147	260	301	1953	161	8268	Resynthesis and biology reconfirm essential. Often made from an isatin plus aminoguanidine or s-alkylthiosemihydrazide intermediates.
	c1ccc(cc1)c1cn2c(n1)scc2	c1ccc(cc1)c1cn2c(n1)scc2	6709	FALSE	62	225	63	88	88	194	15251	66	106	118	2576	130	6709:(6710)	Reactive at imidazole position having a good mercaptoalkyl leaving group. Possibility of reactivity with target nucleophilic functionality.
	c1ccn2c(n1)ncn2	c1ccn2c(n1)ncn2	702	TRUE	149	305	340	1001	1030	728	146538	344	1042	1183	6349	54	702	Resynthesis and structure reconfirm of depicted 1,2,4-triazolo[1,5-a]pyrimidine essential. Known to isomerize to 1,2,4-triazolo[4,3-a]pyrimidine which is capable of acid hydrolysis to a reactive 2-hydrazinopyrimidine.
	O=C(Nc1cccnc1)C=CS(=O)Cc1ccccc1	O=C(Nc1cccnc1)C=CS(=O)Cc1ccccc1	40461	FALSE	44	169	5	5	5	98	615	5	5	5	36	1242	40461:(18)	Scaffold has a sulfoxide which is two electrons oxidation state different from the corresponding sulfone which is a known warhead group reacting with cysteine proteases. Likely the sulfoxide has similar properties [2].
	O=C1C=CC(=N)c2c1cccc2	O=C1C=CC(=N)c2c1cccc2	26434	TRUE	143	262	46	48	48	713	5839	49	51	63	1	3899	26434	Scaffold an iminoquinone is a known reactive compound capable of reacting with nucleophiles. Derivatives with tuberculosis killing activity were reported as early as 1956 [3].
	N=c1sccn1N=Cc1ccccc1	N=c1sccn1N=Cc1ccccc1	103308	FALSE	5	145	1	1	1	5	165	1	1	1	22453	8	103308:(5294)	Scaffold almost certainly made from benzaldehyde thiosemicarbazone and has nitrogen functionality capable of display in a cis 1,2 manner with the nitrogen lone pairs ideally displayed for metal coordination.
	c1csc(n1)Nc1nc2c(s1)cccc2	c1csc(n1)Nc1nc2c(s1)cccc2	72725	FALSE	62	226	12	12	12	105	2113	12	12	12	170	663	72725:(339,63)	Scaffold has the structural features to act as a coordination compound for cobalt, nickel and zinc as is reported for closely related compounds.
	N=c1ccc2c([nH]1)nc1n(c2=O)cccc1	N=c1ccc2c([nH]1)nc1n(c2=O)cccc1	9632	FALSE	142	303	321	370	451	1473	47114	339	437	617	111	772	9632	Scaffold the synthesis of the tricyclic scaffold by a malononitrile cyclization with a 2-amino-3-formyl-4-oxo-4H-pyrido[1,2-a]pyrimidine suggests that the scaffold in this series may be susceptible to Michael attack at what was originally the formyl precursor carbon.
	O=C1CCC=C2N1CNCS2	O=C1CCC=C2N1CNCS2	22813	FALSE	50	205	57	57	57	491	10743	78	101	103	311	494	22813	Scaffold can undergo easy acid hydrolysis liberating formaldehyde since the carbon between the two nitrogens is essentially an aminal.
	c1ccc(cc1)c1n[nH]c2c1ccs2	c1ccc(cc1)c1n[nH]c2c1ccs2	41353	FALSE	75	242	53	58	59	262	10624	58	76	85	572	354	41353:(9262)	Scaffold is reported to possess inhibitory activity against multiple kinases [6].
	c1ccc(cc1)n1nc2c(n1)cccc2	c1ccc(cc1)n1nc2c(n1)cccc2	992	TRUE	61	229	72	88	88	215	12841	72	93	99	1353	207	992:(816)	Scaffold is reported to possess strong fluorescence, UV absorbance as well as strong mutagenic activity [7]. The phenyl-2-(2H-benzotriazol-2-yl) scaffold is also found in the photostabilizer Tinuvin P.
															References:	1	1	Huth, J.R. et al. Toxicological Evaluation of Thiol-Reactive Compounds Identified Using a La Assay To Detect Reactive Molecules by Nuclear Magnetic Resonance. Chem. Res. Toxicol. 20, 1752-1759 (2007).
																2	2	Kasprzykowski, F., et al. Design and syntheses of new cystatin C related putative inhibitors. Proceedings of the European Peptide Symposium 24th, 527-528 (1996).
																3	3	Clark, J.H., English, J.P. 1,4-Naphthoquinonimines compounds and methods of preparing the same. US patent application 2769821, (1956).
																4	4	Sutter, P., Weis, C.D. Ring opening reactions of 6H-anthra[1,9-cd]isoxazol-6-ones and related compounds. J. Heterocycl. Chem. 19, 997-1011 (1982).
																5	5	Arimondo, P.B., et al. DNA interaction and cytotoxicity of a new series of indolo[2,3-b]quinoxaline and pyridopyrazino[2,3-b]indole derivatives. Chem. Biol. Interact. 138, 59-75 (2001).
																6	6	Akritopoulou-Zanze, I., et al. Scaffold oriented synthesis. Part 1: Design, preparation, and biological evaluation of thienopyrazoles as kinase inhibitors. Bioorg. Med. Chem. 16, 96-99 (2006).
																7	7	Yoshimitsu, O., Tetsushi, W., Yoshiyasu, T., Haruo, N., Keiji, W. Genotoxic activation of 2-phenylbenzotriazole-type compounds by human cytochrome P4501A1 and N-acetyltransferase expressed in Salmonella typhimurium umu strains. Mutat. Res. 654, 52-57 (2008).
																8	8	Khalil, N. N- and S-?-L-Arabinopyranosyl[1,2,4]triazolo[3,4-b][1,3,4]thiadiazoles. First synthesis and biological evaluation. Eur. J. Med. Chem. 42, 1193-1199 (2007).
