# Supplementary material for: Badapple: promiscuity patterns from noisy evidence
Source: J Cheminform. 2016 May 28;8:29. doi: 10.1186/s13321-016-0137-3 (PMC4884375; doi:10.1186/s13321-016-0137-3)
Supplement: Supplementary file 2 — 10.1186/s13321-016-0137-3 Supplementary files. [file 13321_2016_137_MOESM2_ESM.zip › SupplementaryMaterial/README.txt]

README for Supplementary Materials

Manuscript: "Badapple: Promiscuity patterns from noisy evidence", Yang JJ et al.


Output files:
  * badapple_bard1_scaf_scores.csv
  * badapple_bard2_scaf_scores.csv
  * badapple_pc1_scaf_scores.csv
  * badapple_pc2_scaf_scores.csv

R code used in analysis:
  * badapple_analysis.R
  * badapple_formula.R

Annotations from medchem review by CAL:
  * lipinsky_scafs_comments.csv
  * lipinsky_scafs_comments.xlsx

Links to PostgreSQL dump files:
  * http://pasilla.health.unm.edu/db/badapple/badapple1-pgdump.sql.gz (22MB)
  * http://pasilla.health.unm.edu/db/badapple/badapple2-pgdump.sql.gz (20MB)
  * http://pasilla.health.unm.edu/db/badapple/badapple_pc1-pgdump.sql.gz (21MB)
  * http://pasilla.health.unm.edu/db/badapple/badapple_pc2-pgdump.sql.gz (22MB)
